# Supplementary material for: Crystal structure, Hirshfeld surface analysis and DFT study of 6-bromo-3-(5-bromo­hex­yl)-2-[4-(di­methyl­amino)­phen­yl]-3H-imidazo[4,5-b]pyridine
Source: Acta Crystallogr E Crystallogr Commun. 2020 Jul 10;76(Pt 8):1234–8. doi: 10.1107/S2056989020008889 (PMC7405593; doi:10.1107/S2056989020008889)
Supplement: Supplementary file 1 [file e-76-01234-sup1.cif]

##############################################################################
#                                                                            #
# This CIF contains the data in a paper accepted for publication in          #
# Acta Crystallographica Section E. It conforms to the requirements of       #
# Notes for Authors for Acta Crystallographica Section E, and has been       #
# peer reviewed under the auspices of the IUCr Commission on Journals.       #
#                                                                            #
# Full details of the Crystallographic Information File format               #
# are given in the paper "The Crystallographic Information File (CIF):       #
# a New Standard Archive File for Crystallography" by S. R. Hall, F. H.      #
# Allen and I. D. Brown [Acta Cryst. (1991), A47, 655-685].                  #
#                                                                            #
# The current version of the core CIF dictionary is obtainable from          #
# ftp://ftp.iucr.org/pub/cif_core.dic.                                       #
#                                                                            #
# Software is freely available for graphical display of the structure(s)     #
# in this CIF. For information consult the CIF software page                 #
# http://www.iucr.org/resources/cif/software.                                #
#                                                                            #
# This file may be used for bona fide research purposes within the           #
# scientific community so long as proper attribution is given to the journal # 
# article from which it was obtained.                                        #
#                                                                            #
##############################################################################
data_I
_audit_creation_method     'SHELXL-2018/3'
_chemical_name_systematic
;\
6-Bromo-3-(5-bromohexyl)-2-[4-(dimethylamino)phenyl]-3<i>H</i>-imidazo[4,5-\
<i>b</i>]pyridine
;
_chemical_name_common     ?
_chemical_formula_moiety     'C20 H24 Br2 N4'
_chemical_formula_sum     'C20 H24 Br2 N4'
_chemical_formula_iupac     'C20 H24 Br2 N4'
_chemical_formula_weight     480.25
_chemical_melting_point     ?
_space_group_crystal_system     triclinic
_space_group_name_H-M_alt     'P -1'
_space_group_name_Hall     '-P 1'
loop_
    _space_group_symop_operation_xyz
    'x, y, z'
    '-x, -y, -z'
_cell_length_a     8.1488(11)
_cell_length_b     11.2243(15)
_cell_length_c     12.6378(17)
_cell_angle_alpha     64.049(2)
_cell_angle_beta     74.184(2)
_cell_angle_gamma     86.067(2)
_cell_volume     998.3(2)
_cell_formula_units_Z     2
_cell_measurement_reflns_used     9203
_cell_measurement_theta_min     2.6023
_cell_measurement_theta_max     29.1379
_cell_measurement_temperature     150(2)
_exptl_crystal_description     block
_exptl_crystal_colour     brown
_exptl_crystal_size_max     0.345
_exptl_crystal_size_mid     0.212
_exptl_crystal_size_min     0.195
_exptl_crystal_density_diffrn     1.598
_exptl_crystal_density_meas     ?
_exptl_crystal_density_method     'not measured'
_exptl_crystal_F_000     484
_exptl_absorpt_coefficient_mu     4.072
_exptl_absorpt_correction_type     multi-scan
_exptl_absorpt_process_details
;
(<i>SADABS</i>; Krause <i>et al.</i>, 2015)
;
_exptl_absorpt_correction_T_min     0.41
_exptl_absorpt_correction_T_max     0.50
_exptl_special_details
;
The diffraction data were obtained from 3 sets of 400 frames,
each of width 0.5\% in \w, collected at \f = 0.00,
90.00 and 180.00\% and 2 sets of 800 frames, each of
width 0.45\% in \f, collected at \w = --30.00 and 210.00\%.
The scan time was 20 sec/frame.
;
_diffrn_ambient_temperature     150(2)
_diffrn_source     'fine-focus sealed tube'
_diffrn_radiation_type     MoK\a
_diffrn_radiation_wavelength     0.71073
_diffrn_radiation_monochromator     graphite
_diffrn_measurement_device_type     'Bruker SMART APEX CCD'
_diffrn_measurement_method     '\f and \w scans'
_diffrn_detector_area_resol_mean     8.3333
_diffrn_reflns_number     19397
_diffrn_reflns_av_R_equivalents     0.0251
_diffrn_reflns_av_unetI/netI     0.0265
_diffrn_reflns_theta_min     1.861
_diffrn_reflns_theta_max     29.225
_diffrn_reflns_theta_full     27.500
_diffrn_measured_fraction_theta_max     0.982
_diffrn_measured_fraction_theta_full     0.995
_diffrn_reflns_limit_h_min     -11
_diffrn_reflns_limit_h_max     11
_diffrn_reflns_limit_k_min     -15
_diffrn_reflns_limit_k_max     15
_diffrn_reflns_limit_l_min     -17
_diffrn_reflns_limit_l_max     17
_refine_special_details
;
Refinement of F^2^ against ALL reflections.  The weighted R-factor wR and
goodness of fit S are based on F^2^, conventional R-factors R are based
on F, with F set to zero for negative F^2^. The threshold expression of
F^2^ > 2sigma(F^2^) is used only for calculating R-factors(gt) etc. and is
not relevant to the choice of reflections for refinement.  R-factors based
on F^2^ are statistically about twice as large as those based on F, and R-
factors based on ALL data will be even larger. H-atoms attached to carbon
were placed in calculated positions (C---H = 0.95 - 0.99 \%A). All were
included as riding contributions with isotropic displacement parameters
1.2 - 1.5 times those of the attached atoms.
;
_reflns_number_total     5325
_reflns_number_gt     4168
_reflns_threshold_expression     'I > 2\s(I)'
_refine_ls_structure_factor_coef     Fsqd
_refine_ls_matrix_type     full
_refine_ls_R_factor_all     0.0594
_refine_ls_R_factor_gt     0.0458
_refine_ls_wR_factor_gt     0.1324
_refine_ls_wR_factor_ref     0.1396
_refine_ls_goodness_of_fit_ref     1.120
_refine_ls_restrained_S_all     1.120
_refine_ls_number_reflns     5325
_refine_ls_number_parameters     237
_refine_ls_number_restraints     0
_refine_ls_hydrogen_treatment     constr
_refine_ls_weighting_scheme     calc
_refine_ls_weighting_details
              'w=1/[\s^2^(Fo^2^)+(0.0785P)^2^+0.5344P] where P=(Fo^2^+2Fc^2^)/3'
_atom_sites_solution_hydrogens     geom
_atom_sites_solution_primary     dual
_atom_sites_solution_secondary     difmap
_refine_ls_shift/su_max     0.000
_refine_ls_shift/su_mean     0.000
_refine_diff_density_max     2.183
_refine_diff_density_min     -0.805
_refine_ls_extinction_method     none
_refine_ls_extinction_coef     .
loop_
    _atom_type_symbol
    _atom_type_description
    _atom_type_scat_dispersion_real
    _atom_type_scat_dispersion_imag
    _atom_type_scat_source
    'C' 'C' 0.0033 0.0016
                         'International Tables Vol C Tables 4.2.6.8 and 6.1.1.4'
    'H' 'H' 0.0000 0.0000
                         'International Tables Vol C Tables 4.2.6.8 and 6.1.1.4'
    'Br' 'Br' -0.2901 2.4595
                         'International Tables Vol C Tables 4.2.6.8 and 6.1.1.4'
    'N' 'N' 0.0061 0.0033
                         'International Tables Vol C Tables 4.2.6.8 and 6.1.1.4'
_computing_data_collection
;
<i>APEX3</i> (Bruker, 2016)
;
_computing_cell_refinement
;
<i>SAINT</i> (Bruker, 2016)
;
_computing_data_reduction
;
<i>SAINT</i> (Bruker, 2016)
;
_computing_structure_solution
;
<i>SHELXT</i> (Sheldrick, 2015<i>a</i>)
;
_computing_structure_refinement
;
<i>SHELXL2018/1</i> (Sheldrick, 2015<i>b</i>)
;
_computing_molecular_graphics
;
<i>DIAMOND</i> (Brandenburg & Putz, 2012)
;
_computing_publication_material
;
publcif (Westrip, 2010)
;
loop_
    _atom_site_type_symbol
    _atom_site_label
    _atom_site_fract_x
    _atom_site_fract_y
    _atom_site_fract_z
    _atom_site_U_iso_or_equiv
    _atom_site_adp_type
    _atom_site_calc_flag
    _atom_site_occupancy
    _atom_site_disorder_assembly
    _atom_site_disorder_group
    Br Br1 0.38201(6) -0.28330(4) 0.92693(3) 0.05798(15) Uani d 1 . .
    Br Br2 0.95197(4) 0.93260(3) 0.34919(3) 0.04034(12) Uani d 1 . .
    N N1 0.6232(4) 0.0771(3) 0.8277(2) 0.0434(7) Uani d 1 . .
    N N2 0.6823(4) 0.2652(3) 0.6288(2) 0.0367(6) Uani d 1 . .
    N N3 0.5754(3) 0.1802(3) 0.5275(2) 0.0348(6) Uani d 1 . .
    N N4 0.8327(4) 0.7359(3) 0.0600(3) 0.0487(7) Uani d 1 . .
    C C1 0.5486(4) 0.0877(3) 0.6478(3) 0.0305(6) Uani d 1 . .
    C C2 0.4742(4) -0.0402(3) 0.7100(3) 0.0375(7) Uani d 1 . .
    H H2 0.426342 -0.080259 0.671849 0.045 Uiso calc 1 . .
    C C3 0.4747(4) -0.1051(3) 0.8308(3) 0.0382(7) Uani d 1 . .
    C C4 0.5490(5) -0.0466(3) 0.8856(3) 0.0457(8) Uani d 1 . .
    H H4 0.547009 -0.097433 0.969032 0.055 Uiso calc 1 . .
    C C5 0.6152(4) 0.1393(3) 0.7109(3) 0.0348(6) Uani d 1 . .
    C C6 0.6541(4) 0.2842(3) 0.5191(3) 0.0287(6) Uani d 1 . .
    C C7 0.7070(4) 0.4037(3) 0.4039(3) 0.0298(6) Uani d 1 . .
    C C8 0.7208(4) 0.5323(3) 0.3942(3) 0.0356(6) Uani d 1 . .
    H H8 0.698994 0.544398 0.466483 0.043 Uiso calc 1 . .
    C C9 0.7655(4) 0.6417(3) 0.2817(3) 0.0391(7) Uani d 1 . .
    H H9 0.775946 0.727231 0.278106 0.047 Uiso calc 1 . .
    C C10 0.7958(4) 0.6281(3) 0.1725(3) 0.0355(6) Uani d 1 . .
    C C11 0.7797(4) 0.4999(3) 0.1826(3) 0.0371(7) Uani d 1 . .
    H H11 0.799081 0.487401 0.110577 0.044 Uiso calc 1 . .
    C C12 0.7362(4) 0.3916(3) 0.2950(3) 0.0357(7) Uani d 1 . .
    H H12 0.725654 0.306081 0.298581 0.043 Uiso calc 1 . .
    C C13 0.7850(4) 0.3494(3) 0.6551(3) 0.0370(7) Uani d 1 . .
    H H13A 0.855360 0.417953 0.577241 0.044 Uiso calc 1 . .
    H H13B 0.863039 0.293447 0.702436 0.044 Uiso calc 1 . .
    C C14 0.6702(5) 0.4158(3) 0.7268(3) 0.0401(7) Uani d 1 . .
    H H14A 0.621256 0.348586 0.811797 0.048 Uiso calc 1 . .
    H H14B 0.574420 0.452669 0.690150 0.048 Uiso calc 1 . .
    C C15 0.7645(5) 0.5269(3) 0.7290(3) 0.0410(7) Uani d 1 . .
    H H15A 0.879431 0.499333 0.739215 0.049 Uiso calc 1 . .
    H H15B 0.701343 0.543649 0.799681 0.049 Uiso calc 1 . .
    C C16 0.7824(4) 0.6547(3) 0.6111(3) 0.0374(7) Uani d 1 . .
    H H16A 0.865311 0.642510 0.543472 0.045 Uiso calc 1 . .
    H H16B 0.670741 0.670141 0.591780 0.045 Uiso calc 1 . .
    C C17 0.8412(5) 0.7779(3) 0.6165(3) 0.0386(7) Uani d 1 . .
    H H17A 0.779730 0.776918 0.696102 0.046 Uiso calc 1 . .
    H H17B 0.964794 0.775162 0.610989 0.046 Uiso calc 1 . .
    C C18 0.8093(5) 0.9053(3) 0.5144(3) 0.0406(7) Uani d 1 . .
    H H18A 0.832848 0.981153 0.529282 0.049 Uiso calc 1 . .
    H H18B 0.687247 0.904205 0.516041 0.049 Uiso calc 1 . .
    C C19 0.8714(6) 0.7165(4) -0.0514(3) 0.0552(10) Uani d 1 . .
    H H19A 0.972594 0.664450 -0.055484 0.083 Uiso calc 1 . .
    H H19B 0.893616 0.802985 -0.123010 0.083 Uiso calc 1 . .
    H H19C 0.773928 0.668979 -0.050252 0.083 Uiso calc 1 . .
    C C20 0.8846(7) 0.8629(4) 0.0483(4) 0.0683(13) Uani d 1 . .
    H H20A 0.793094 0.891955 0.098904 0.103 Uiso calc 1 . .
    H H20B 0.907455 0.928588 -0.037358 0.103 Uiso calc 1 . .
    H H20C 0.988418 0.854195 0.075477 0.103 Uiso calc 1 . .
loop_
    _atom_site_aniso_label
    _atom_site_aniso_U_11
    _atom_site_aniso_U_22
    _atom_site_aniso_U_33
    _atom_site_aniso_U_12
    _atom_site_aniso_U_13
    _atom_site_aniso_U_23
    Br1 0.0870(3) 0.0396(2) 0.0379(2) -0.02465(19) -0.01769(19) -0.00405(15)
    Br2 0.0480(2) 0.03483(19) 0.03595(19) -0.00702(14) -0.00713(14) -0.01459(14)
    N1 0.070(2) 0.0335(14) 0.0294(13) -0.0024(13) -0.0171(13) -0.0132(11)
    N2 0.0564(17) 0.0280(13) 0.0286(12) -0.0006(11) -0.0137(11) -0.0133(10)
    N3 0.0453(15) 0.0297(13) 0.0298(12) -0.0058(11) -0.0160(11) -0.0087(10)
    N4 0.068(2) 0.0363(15) 0.0358(15) -0.0161(14) -0.0163(14) -0.0067(12)
    C1 0.0333(14) 0.0294(14) 0.0289(14) 0.0005(11) -0.0102(11) -0.0118(11)
    C2 0.0408(17) 0.0364(16) 0.0351(16) -0.0080(13) -0.0134(13) -0.0122(13)
    C3 0.0507(19) 0.0274(14) 0.0321(15) -0.0053(13) -0.0081(13) -0.0096(12)
    C4 0.074(2) 0.0338(17) 0.0284(15) -0.0023(16) -0.0110(15) -0.0141(13)
    C5 0.0517(18) 0.0257(14) 0.0290(14) 0.0020(13) -0.0107(13) -0.0137(11)
    C6 0.0329(14) 0.0303(14) 0.0266(13) 0.0023(11) -0.0100(11) -0.0144(11)
    C7 0.0328(14) 0.0272(14) 0.0293(14) 0.0023(11) -0.0127(11) -0.0099(11)
    C8 0.0484(18) 0.0303(15) 0.0341(15) -0.0027(13) -0.0182(13) -0.0147(12)
    C9 0.056(2) 0.0262(14) 0.0380(16) -0.0069(13) -0.0218(15) -0.0100(12)
    C10 0.0364(16) 0.0331(15) 0.0337(15) -0.0062(12) -0.0127(12) -0.0087(12)
    C11 0.0449(18) 0.0364(16) 0.0317(15) 0.0008(13) -0.0106(13) -0.0161(13)
    C12 0.0485(18) 0.0290(15) 0.0337(16) 0.0006(13) -0.0121(13) -0.0166(13)
    C13 0.0416(17) 0.0328(15) 0.0387(16) 0.0016(13) -0.0165(13) -0.0140(13)
    C14 0.0522(19) 0.0370(17) 0.0324(16) -0.0025(14) -0.0114(14) -0.0157(13)
    C15 0.060(2) 0.0330(16) 0.0379(17) -0.0038(14) -0.0218(15) -0.0167(13)
    C16 0.0467(18) 0.0334(16) 0.0367(16) -0.0051(13) -0.0157(13) -0.0157(13)
    C17 0.0475(18) 0.0349(16) 0.0422(18) 0.0015(14) -0.0184(14) -0.0210(14)
    C18 0.0502(19) 0.0333(16) 0.0441(18) 0.0022(14) -0.0165(15) -0.0199(14)
    C19 0.071(3) 0.049(2) 0.0316(17) -0.0067(19) -0.0104(17) -0.0059(15)
    C20 0.112(4) 0.0352(19) 0.051(2) -0.026(2) -0.031(2) -0.0034(17)
_geom_special_details
;
 All esds (except the esd in the dihedral angle between two l.s. planes)
 are estimated using the full covariance matrix.  The cell esds are taken
 into account individually in the estimation of esds in distances, angles
 and torsion angles; correlations between esds in cell parameters are only
 used when they are defined by crystal symmetry.  An approximate (isotropic)
 treatment of cell esds is used for estimating esds involving l.s. planes.
;
loop_
    _geom_bond_atom_site_label_1
    _geom_bond_atom_site_label_2
    _geom_bond_site_symmetry_2
    _geom_bond_distance
    _geom_bond_publ_flag
    Br1 C3 . 1.905(3) ?
    Br2 C18 . 1.993(4) ?
    N1 C5 . 1.346(4) ?
    N1 C4 . 1.347(4) ?
    N2 C5 . 1.373(4) ?
    N2 C6 . 1.387(4) ?
    N2 C13 . 1.497(4) ?
    N3 C6 . 1.321(4) ?
    N3 C1 . 1.381(4) ?
    N4 C10 . 1.373(4) ?
    N4 C20 . 1.449(5) ?
    N4 C19 . 1.464(5) ?
    C1 C2 . 1.385(4) ?
    C1 C5 . 1.396(4) ?
    C2 C3 . 1.376(4) ?
    C2 H2 . 0.9500 ?
    C3 C4 . 1.399(5) ?
    C4 H4 . 0.9500 ?
    C6 C7 . 1.461(4) ?
    C7 C12 . 1.396(4) ?
    C7 C8 . 1.404(4) ?
    C8 C9 . 1.383(4) ?
    C8 H8 . 0.9500 ?
    C9 C10 . 1.408(4) ?
    C9 H9 . 0.9500 ?
    C10 C11 . 1.401(4) ?
    C11 C12 . 1.376(4) ?
    C11 H11 . 0.9500 ?
    C12 H12 . 0.9500 ?
    C13 C14 . 1.512(5) ?
    C13 H13A . 0.9900 ?
    C13 H13B . 0.9900 ?
    C14 C15 . 1.523(4) ?
    C14 H14A . 0.9900 ?
    C14 H14B . 0.9900 ?
    C15 C16 . 1.530(5) ?
    C15 H15A . 0.9900 ?
    C15 H15B . 0.9900 ?
    C16 C17 . 1.528(4) ?
    C16 H16A . 0.9900 ?
    C16 H16B . 0.9900 ?
    C17 C18 . 1.514(5) ?
    C17 H17A . 0.9900 ?
    C17 H17B . 0.9900 ?
    C18 H18A . 0.9900 ?
    C18 H18B . 0.9900 ?
    C19 H19A . 0.9800 ?
    C19 H19B . 0.9800 ?
    C19 H19C . 0.9800 ?
    C20 H20A . 0.9800 ?
    C20 H20B . 0.9800 ?
    C20 H20C . 0.9800 ?
loop_
    _geom_contact_atom_site_label_1
    _geom_contact_atom_site_label_2
    _geom_contact_distance
    _geom_contact_site_symmetry_1
    _geom_contact_site_symmetry_2
    _geom_contact_publ_flag
    Br1 C11 3.734(4) . 2_656 yes
    Br2 N1 3.597(3) . 2_766 yes
    Br2 N2 3.591(3) . 2_766 yes
    Br2 C5 3.515(4) . 2_766 yes
    Br2 C13 3.711(4) . 2_766 yes
    Br1 H14A 3.05 . 2_657 yes
    Br1 H11 3.07 . 2_656 yes
    Br2 H16A 3.08 . . yes
    Br2 H13B 3.09 . 2_766 yes
    Br2 H18A 3.06 . 2_776 yes
    Br2 H19B 3.11 . 2_775 yes
    N1 C4 3.380(5) . 2_657 yes
    N1 H13B 2.80 . . yes
    N1 H4 2.67 . 2_657 yes
    N2 H8 2.89 . . yes
    N3 H12 2.57 . . yes
    N3 H16B 2.84 . 2_666 yes
    N3 H18B 2.68 . 2_666 yes
    C1 C18 3.467(5) . 1_545 yes
    C2 C18 3.370(5) . 1_545 yes
    C4 C19 3.597(6) . 1_546 yes
    C4 C4 3.372(5) . 2_657 yes
    C8 C13 3.198(5) . . yes
    C20 C20 3.279(7) . 2_775 yes
    C1 H18A 2.89 . 1_545 yes
    C2 H18B 2.88 . 1_545 yes
    C4 H4 2.87 . 2_657 yes
    C7 H14B 2.93 . 2_666 yes
    C7 H13A 2.84 . . yes
    C8 H13A 2.61 . . yes
    C8 H14B 2.85 . 2_666 yes
    C9 H20A 2.72 . . yes
    C9 H14B 2.91 . 2_666 yes
    C9 H20C 2.89 . . yes
    C11 H19C 2.73 . . yes
    C11 H19A 2.81 . . yes
    C12 H14B 2.99 . 2_666 yes
    C13 H8 2.66 . . yes
    C14 H8 2.90 . . yes
    C16 H8 2.85 . . yes
    C16 H13A 2.87 . . yes
    C19 H11 2.47 . . yes
    C20 H9 2.54 . . yes
    C20 H20B 2.92 . 2_775 yes
    C20 H20C 2.97 . 2_775 yes
    H2 H18B 2.53 . 1_545 yes
    H8 H13A 2.14 . . yes
    H8 H14B 2.47 . . yes
    H8 H16A 2.42 . . yes
    H8 H16B 2.50 . . yes
    H9 H20A 2.18 . . yes
    H9 H20C 2.51 . . yes
    H11 C19 2.47 . . yes
    H11 H19C 2.21 . . yes
    H13A H16A 2.37 . . yes
    H13B H15A 2.57 . . yes
    H14B H16B 2.28 . . yes
    H15B H17A 2.40 . . yes
    H16B H18B 2.37 . . yes
    H19B H20B 2.14 . . yes
    H20B H20C 2.43 . 2_775 yes
loop_
    _geom_angle_atom_site_label_1
    _geom_angle_atom_site_label_2
    _geom_angle_atom_site_label_3
    _geom_angle_site_symmetry_1
    _geom_angle_site_symmetry_3
    _geom_angle
    _geom_angle_publ_flag
    C5 N1 C4 . . 112.1(3) ?
    C5 N2 C6 . . 105.4(2) ?
    C5 N2 C13 . . 124.1(2) ?
    C6 N2 C13 . . 129.9(3) ?
    C6 N3 C1 . . 105.2(2) ?
    C10 N4 C20 . . 119.7(3) ?
    C10 N4 C19 . . 120.1(3) ?
    C20 N4 C19 . . 117.7(3) ?
    N3 C1 C2 . . 131.6(3) ?
    N3 C1 C5 . . 109.6(3) ?
    C2 C1 C5 . . 118.7(3) ?
    C3 C2 C1 . . 115.2(3) ?
    C3 C2 H2 . . 122.4 ?
    C1 C2 H2 . . 122.4 ?
    C2 C3 C4 . . 122.1(3) ?
    C2 C3 Br1 . . 120.0(2) ?
    C4 C3 Br1 . . 117.9(2) ?
    N1 C4 C3 . . 124.2(3) ?
    N1 C4 H4 . . 117.9 ?
    C3 C4 H4 . . 117.9 ?
    N1 C5 N2 . . 125.4(3) ?
    N1 C5 C1 . . 127.6(3) ?
    N2 C5 C1 . . 106.8(3) ?
    N3 C6 N2 . . 113.0(3) ?
    N3 C6 C7 . . 121.8(2) ?
    N2 C6 C7 . . 125.3(3) ?
    C12 C7 C8 . . 117.0(3) ?
    C12 C7 C6 . . 118.3(3) ?
    C8 C7 C6 . . 124.6(3) ?
    C9 C8 C7 . . 121.5(3) ?
    C9 C8 H8 . . 119.3 ?
    C7 C8 H8 . . 119.3 ?
    C8 C9 C10 . . 121.0(3) ?
    C8 C9 H9 . . 119.5 ?
    C10 C9 H9 . . 119.5 ?
    N4 C10 C11 . . 120.6(3) ?
    N4 C10 C9 . . 122.0(3) ?
    C11 C10 C9 . . 117.3(3) ?
    C12 C11 C10 . . 121.2(3) ?
    C12 C11 H11 . . 119.4 ?
    C10 C11 H11 . . 119.4 ?
    C11 C12 C7 . . 122.0(3) ?
    C11 C12 H12 . . 119.0 ?
    C7 C12 H12 . . 119.0 ?
    N2 C13 C14 . . 111.0(3) ?
    N2 C13 H13A . . 109.4 ?
    C14 C13 H13A . . 109.4 ?
    N2 C13 H13B . . 109.4 ?
    C14 C13 H13B . . 109.4 ?
    H13A C13 H13B . . 108.0 ?
    C13 C14 C15 . . 112.5(3) ?
    C13 C14 H14A . . 109.1 ?
    C15 C14 H14A . . 109.1 ?
    C13 C14 H14B . . 109.1 ?
    C15 C14 H14B . . 109.1 ?
    H14A C14 H14B . . 107.8 ?
    C14 C15 C16 . . 111.1(3) ?
    C14 C15 H15A . . 109.4 ?
    C16 C15 H15A . . 109.4 ?
    C14 C15 H15B . . 109.4 ?
    C16 C15 H15B . . 109.4 ?
    H15A C15 H15B . . 108.0 ?
    C17 C16 C15 . . 114.3(3) ?
    C17 C16 H16A . . 108.7 ?
    C15 C16 H16A . . 108.7 ?
    C17 C16 H16B . . 108.7 ?
    C15 C16 H16B . . 108.7 ?
    H16A C16 H16B . . 107.6 ?
    C18 C17 C16 . . 112.2(3) ?
    C18 C17 H17A . . 109.2 ?
    C16 C17 H17A . . 109.2 ?
    C18 C17 H17B . . 109.2 ?
    C16 C17 H17B . . 109.2 ?
    H17A C17 H17B . . 107.9 ?
    C17 C18 Br2 . . 113.4(2) ?
    C17 C18 H18A . . 108.9 ?
    Br2 C18 H18A . . 108.9 ?
    C17 C18 H18B . . 108.9 ?
    Br2 C18 H18B . . 108.9 ?
    H18A C18 H18B . . 107.7 ?
    N4 C19 H19A . . 109.5 ?
    N4 C19 H19B . . 109.5 ?
    H19A C19 H19B . . 109.5 ?
    N4 C19 H19C . . 109.5 ?
    H19A C19 H19C . . 109.5 ?
    H19B C19 H19C . . 109.5 ?
    N4 C20 H20A . . 109.5 ?
    N4 C20 H20B . . 109.5 ?
    H20A C20 H20B . . 109.5 ?
    N4 C20 H20C . . 109.5 ?
    H20A C20 H20C . . 109.5 ?
    H20B C20 H20C . . 109.5 ?
loop_
    _geom_torsion_atom_site_label_1
    _geom_torsion_atom_site_label_2
    _geom_torsion_atom_site_label_3
    _geom_torsion_atom_site_label_4
    _geom_torsion_site_symmetry_1
    _geom_torsion_site_symmetry_2
    _geom_torsion_site_symmetry_3
    _geom_torsion_site_symmetry_4
    _geom_torsion
    _geom_torsion_publ_flag
    C6 N3 C1 C2 . . . . -179.0(3) ?
    C6 N3 C1 C5 . . . . -0.6(3) ?
    N3 C1 C2 C3 . . . . 178.0(3) ?
    C5 C1 C2 C3 . . . . -0.3(4) ?
    C1 C2 C3 C4 . . . . -1.5(5) ?
    C1 C2 C3 Br1 . . . . -178.4(2) ?
    C5 N1 C4 C3 . . . . 1.0(5) ?
    C2 C3 C4 N1 . . . . 1.2(6) ?
    Br1 C3 C4 N1 . . . . 178.2(3) ?
    C4 N1 C5 N2 . . . . -178.8(3) ?
    C4 N1 C5 C1 . . . . -3.1(5) ?
    C6 N2 C5 N1 . . . . 176.1(3) ?
    C13 N2 C5 N1 . . . . 4.1(5) ?
    C6 N2 C5 C1 . . . . -0.3(3) ?
    C13 N2 C5 C1 . . . . -172.3(3) ?
    N3 C1 C5 N1 . . . . -175.8(3) ?
    C2 C1 C5 N1 . . . . 2.9(5) ?
    N3 C1 C5 N2 . . . . 0.5(4) ?
    C2 C1 C5 N2 . . . . 179.2(3) ?
    C1 N3 C6 N2 . . . . 0.4(3) ?
    C1 N3 C6 C7 . . . . 179.1(3) ?
    C5 N2 C6 N3 . . . . 0.0(3) ?
    C13 N2 C6 N3 . . . . 171.4(3) ?
    C5 N2 C6 C7 . . . . -178.8(3) ?
    C13 N2 C6 C7 . . . . -7.4(5) ?
    N3 C6 C7 C12 . . . . -24.9(4) ?
    N2 C6 C7 C12 . . . . 153.7(3) ?
    N3 C6 C7 C8 . . . . 151.0(3) ?
    N2 C6 C7 C8 . . . . -30.4(5) ?
    C12 C7 C8 C9 . . . . -1.6(5) ?
    C6 C7 C8 C9 . . . . -177.5(3) ?
    C7 C8 C9 C10 . . . . 1.2(5) ?
    C20 N4 C10 C11 . . . . -166.9(4) ?
    C19 N4 C10 C11 . . . . -5.7(5) ?
    C20 N4 C10 C9 . . . . 15.9(6) ?
    C19 N4 C10 C9 . . . . 177.1(3) ?
    C8 C9 C10 N4 . . . . 177.0(3) ?
    C8 C9 C10 C11 . . . . -0.3(5) ?
    N4 C10 C11 C12 . . . . -177.4(3) ?
    C9 C10 C11 C12 . . . . -0.1(5) ?
    C10 C11 C12 C7 . . . . -0.3(5) ?
    C8 C7 C12 C11 . . . . 1.2(5) ?
    C6 C7 C12 C11 . . . . 177.4(3) ?
    C5 N2 C13 C14 . . . . -80.8(4) ?
    C6 N2 C13 C14 . . . . 109.3(4) ?
    N2 C13 C14 C15 . . . . -166.1(3) ?
    C13 C14 C15 C16 . . . . 80.7(4) ?
    C14 C15 C16 C17 . . . . 167.7(3) ?
    C15 C16 C17 C18 . . . . -163.7(3) ?
    C16 C17 C18 Br2 . . . . -67.2(3) ?
loop_
    _geom_hbond_atom_site_label_D
    _geom_hbond_atom_site_label_H
    _geom_hbond_atom_site_label_A
    _geom_hbond_site_symmetry_A
    _geom_hbond_distance_DH
    _geom_hbond_distance_HA
    _geom_hbond_distance_DA
    _geom_hbond_angle_DHA
    _geom_hbond_publ_flag
    C14 H14B Cg3 2_666 0.99 2.60 3.502(4) 151 y
    C15 H15A Cg3 2_766 0.99 2.94 3.904(4) 165 y
_shelx_space_group_comment
;
The symmetry employed for this shelxl refinement is uniquely defined
by the following loop, which should always be used as a source of
symmetry information in preference to the above space-group names.
They are only intended as comments.
;
_shelx_estimated_absorpt_T_min     0.334
_shelx_estimated_absorpt_T_max     0.504
_shelx_hkl_file
;
  -1   0   0   71.49    2.10
   1   0   0   73.69    2.10
   1   0   0   72.29    2.10
  -2   0   0   17.30    0.70
  -2   0   0   16.90    0.60
  -2   0   0   14.30    0.60
  -2   0   0   18.20    0.60
   2   0   0   15.50    0.70
   2   0   0   14.90    0.60
   2   0   0   13.90    0.60
  -3   0   0   88.49    2.60
  -3   0   0   84.79    2.70
  -3   0   0   84.39    2.60
  -3   0   0   81.89    2.50
   3   0   0   88.29    2.50
   3   0   0   84.19    2.60
   3   0   0   86.99    2.60
  -4   0   0    5.50    0.60
  -4   0   0    5.80    0.60
  -4   0   0    5.40    0.60
  -4   0   0    5.20    0.80
   4   0   0    4.30    0.50
   4   0   0    4.50    0.60
   4   0   0    5.30    0.50
  -5   0   0   98.29    3.00
  -5   0   0   99.39    3.20
  -5   0   0  100.19    3.10
  -5   0   0   95.59    3.40
   5   0   0   94.59    3.20
   5   0   0  100.49    3.00
  -6   0   0    6.20    1.10
  -6   0   0    4.60    0.80
  -6   0   0    5.50    0.90
   6   0   0    4.10    0.70
   6   0   0    5.70    0.90
  -7   0   0   31.90    2.20
  -7   0   0   32.40    1.80
   7   0   0   31.90    1.90
  -8   0   0    4.00    1.40
   8   0   0    6.20    1.20
   8   0   0    3.90    1.20
  -9   0   0    7.50    1.90
   9   0   0    6.80    1.50
   9   0   0    7.00    1.40
 -10   0   0    3.30    2.10
  10   0   0    3.70    1.70
  10   0   0    2.60    1.50
  10  -1   0    2.20    1.50
  10  -1   0    2.30    1.70
 -10   1   0    3.30    2.10
   9  -1   0    7.40    1.60
   9  -1   0    8.10    1.40
  -9   1   0    6.50    1.90
   8  -1   0    7.00    1.20
   8  -1   0    5.40    1.30
  -8   1   0    7.10    1.50
   7  -1   0    9.30    1.30
   7  -1   0    6.20    1.00
  -7   1   0    7.10    1.40
  -7   1   0    4.30    0.90
   6  -1   0    0.00    0.70
   6  -1   0    0.60    0.70
  -6   1   0    0.00    0.60
  -6   1   0    0.10    0.80
  -6   1   0    0.90    0.90
   5  -1   0   36.70    1.60
   5  -1   0   41.40    1.50
  -5   1   0   40.70    1.50
  -5   1   0   41.80    1.70
   4  -1   0    3.90    0.50
   4  -1   0    4.00    0.60
   4  -1   0    4.00    0.50
  -4   1   0    2.70    0.50
  -4   1   0    2.50    0.50
  -4   1   0    3.70    0.70
  -4   1   0    2.80    0.60
   3  -1   0   89.69    2.70
  -3   1   0   84.49    2.60
  -3   1   0   79.79    2.60
  -3   1   0   84.69    2.50
  -3   1   0   90.39    2.70
   2  -1   0 9333.47  262.77
   2  -1   0 9015.20  262.47
   2  -1   0 9189.88  263.07
  -2   1   0 9817.42  263.07
  -2   1   0 9865.21  262.47
  -2   1   0 9999.00  262.67
  -2   1   0 9720.43  262.57
   1  -1   0    1.20    0.20
   1  -1   0    1.10    0.20
   1  -1   0    0.70    0.20
   1  -1   0    0.60    0.10
  -1   1   0    0.80    0.20
  -1   1   0    0.50    0.20
  -1   1   0    1.10    0.10
  -1   1   0    1.30    0.20
   0  -1   0  139.19    3.90
   0  -1   0  143.39    4.00
   0   1   0  140.69    3.90
   0   1   0  142.99    3.90
  -1  -1   0  285.47    8.10
  -1  -1   0  296.07    8.10
  -1  -1   0  294.67    8.00
   1   1   0  286.67    8.10
   1   1   0  293.27    8.00
  -2  -1   0   35.60    1.10
  -2  -1   0   35.00    1.20
  -2  -1   0   36.00    1.20
  -2  -1   0   36.00    1.20
   2   1   0   35.70    1.10
   2   1   0   36.20    1.20
   2   1   0   34.60    1.10
  -3  -1   0  163.58    4.80
  -3  -1   0  163.38    4.80
  -3  -1   0  159.68    4.90
  -3  -1   0  170.58    4.80
   3   1   0  166.88    4.80
   3   1   0  169.78    4.70
   3   1   0  170.08    4.80
  -4  -1   0    1.00    0.60
  -4  -1   0    0.30    0.40
  -4  -1   0    0.80    0.40
  -4  -1   0    1.00    0.50
   4   1   0    0.70    0.50
   4   1   0    0.90    0.40
   4   1   0    1.20    0.50
  -5  -1   0   57.09    2.00
  -5  -1   0   54.89    2.10
  -5  -1   0   57.59    2.30
  -5  -1   0   52.39    1.90
   5   1   0   53.29    2.00
   5   1   0   56.89    2.10
  -6  -1   0    0.40    0.70
  -6  -1   0    0.50    1.00
   6   1   0    0.60    0.60
   6   1   0    0.90    0.80
  -7  -1   0   44.90    2.50
  -7  -1   0   43.50    2.00
   7   1   0   42.00    2.00
   7   1   0   46.90    2.20
  -8  -1   0   23.20    2.30
   8   1   0   18.70    1.80
   8   1   0   20.90    1.70
  -9  -1   0    5.70    1.80
   9   1   0    6.60    1.50
   9   1   0   12.30    1.50
 -10  -1   0   10.60    2.40
  10   1   0    7.50    1.70
  10   1   0   10.60    1.90
  10  -2   0    2.60    1.50
  10  -2   0    2.20    1.70
 -10   2   0    3.40    2.10
   9  -2   0    1.10    1.40
   9  -2   0   -0.10    1.20
  -9   2   0    1.00    1.60
   8  -2   0    0.10    1.00
   8  -2   0    0.80    1.10
  -8   2   0   -0.80    1.40
   7  -2   0    3.10    1.00
   7  -2   0    2.70    1.10
  -7   2   0    2.90    1.30
   6  -2   0    9.80    1.10
   6  -2   0   12.20    1.30
  -6   2   0   11.50    1.00
  -6   2   0   10.20    1.20
  -6   2   0   11.40    1.10
   5  -2   0    8.50    0.90
   5  -2   0    9.00    0.80
   5  -2   0    8.30    0.90
  -5   2   0    9.80    0.80
  -5   2   0   10.40    1.00
  -5   2   0    6.70    1.00
  -5   2   0    8.90    0.80
   4  -2   0 1268.77   34.90
   4  -2   0 1254.57   35.00
   4  -2   0 1300.67   35.10
   4  -2   0 1269.67   34.90
  -4   2   0 1243.28   35.10
  -4   2   0 1273.97   34.90
  -4   2   0 1256.47   34.90
  -4   2   0 1265.17   35.00
   3  -2   0   39.20    1.30
   3  -2   0   35.40    1.30
   3  -2   0   39.80    1.40
   3  -2   0   37.50    1.30
  -3   2   0   36.30    1.40
  -3   2   0   36.80    1.30
  -3   2   0   35.80    1.30
  -3   2   0   39.10    1.30
   2  -2   0  339.07    9.60
   2  -2   0  340.57    9.70
   2  -2   0  349.87    9.60
   2  -2   0  347.87    9.60
  -2   2   0  346.77    9.60
  -2   2   0  348.47    9.70
  -2   2   0  344.47    9.60
  -2   2   0  342.97    9.60
   1  -2   0  745.93   20.10
   1  -2   0  713.23   20.00
   1  -2   0  710.23   20.00
  -1   2   0  720.83   20.00
  -1   2   0  745.53   20.00
  -1   2   0  726.83   20.10
   0  -2   0   11.80    0.40
   0  -2   0   12.20    0.50
   0  -2   0   12.30    0.40
   0   2   0   12.40    0.40
   0   2   0   12.40    0.50
  -1  -2   0   41.60    1.20
  -1  -2   0   40.60    1.30
   1   2   0   40.20    1.20
   1   2   0   40.30    1.30
  -2  -2   0   22.70    0.90
  -2  -2   0   20.90    0.90
  -2  -2   0   22.50    0.80
  -2  -2   0   24.00    0.90
   2   2   0   22.50    0.80
   2   2   0   24.10    0.80
  -3  -2   0  124.29    3.80
  -3  -2   0  129.49    3.70
  -3  -2   0  120.79    3.70
  -3  -2   0  120.39    3.60
   3   2   0  123.69    3.60
   3   2   0  122.59    3.60
   3   2   0  125.99    3.60
  -4  -2   0   27.70    1.10
  -4  -2   0   23.80    1.30
  -4  -2   0   27.80    1.20
  -4  -2   0   25.80    1.20
   4   2   0   27.50    1.10
   4   2   0   24.10    1.10
   4   2   0   25.70    1.10
  -5  -2   0   76.09    2.70
  -5  -2   0   80.89    2.70
  -5  -2   0   81.89    2.90
  -5  -2   0   76.49    2.70
   5   2   0   81.89    2.70
   5   2   0   85.09    2.70
  -6  -2   0   74.99    2.70
  -6  -2   0   77.89    3.00
   6   2   0   76.09    2.70
   6   2   0   75.39    2.80
  -7  -2   0   19.30    1.60
  -7  -2   0   18.60    2.00
   7   2   0   20.80    1.60
   7   2   0   23.50    1.50
  -8  -2   0   55.99    3.10
   8   2   0   56.19    2.40
   8   2   0   55.99    2.60
  -9  -2   0    0.20    1.60
   9   2   0    1.50    1.10
   9   2   0   -0.10    2.20
 -10  -2   0    3.30    2.10
  10   2   0    2.20    1.50
  10  -3   0   -0.80    1.70
  10  -3   0   -0.70    1.50
 -10   3   0   -0.40    2.00
   9  -3   0    0.90    1.20
   9  -3   0    0.40    1.40
  -9   3   0   -0.10    1.60
   8  -3   0    3.10    1.30
   8  -3   0    2.40    1.10
  -8   3   0    3.20    1.50
   7  -3   0    1.50    1.00
   7  -3   0    0.40    0.90
  -7   3   0    1.80    1.20
   6  -3   0  140.49    4.40
   6  -3   0  130.09    4.60
  -6   3   0  148.89    4.50
  -6   3   0  140.79    4.40
  -6   3   0  146.79    4.80
   5  -3   0   84.39    2.80
   5  -3   0   84.89    2.90
   5  -3   0   86.59    2.70
   5  -3   0   84.19    2.70
  -5   3   0   81.29    3.00
  -5   3   0   84.59    2.70
  -5   3   0   78.49    2.80
  -5   3   0   82.89    2.70
   4  -3   0   93.69    3.00
   4  -3   0  100.09    3.00
   4  -3   0   96.69    3.00
   4  -3   0   93.79    3.20
  -4   3   0   94.49    3.20
  -4   3   0   96.59    3.00
  -4   3   0   96.99    3.00
  -4   3   0   98.99    3.00
   3  -3   0  321.27    9.00
   3  -3   0  320.87    9.00
   3  -3   0  329.07    9.10
   3  -3   0  316.37    8.90
  -3   3   0  310.77    9.10
  -3   3   0  308.67    8.90
  -3   3   0  315.17    8.90
   2  -3   0    0.60    0.30
   2  -3   0    0.40    0.40
   2  -3   0    0.50    0.30
   2  -3   0    0.70    0.30
  -2   3   0    0.80    0.30
  -2   3   0    1.00    0.30
  -2   3   0    1.30    0.30
   1  -3   0  106.59    3.10
   1  -3   0  105.19    3.10
   1  -3   0  109.09    3.10
   1  -3   0  104.69    3.00
  -1   3   0  102.29    3.10
  -1   3   0  107.49    3.00
  -1   3   0  103.49    3.00
   0  -3   0  371.46   10.30
   0  -3   0  365.96   10.40
   0  -3   0  380.56   10.30
   0  -3   0  364.06   10.30
   0   3   0  376.96   10.30
   0   3   0  373.96   10.30
   0   3   0  370.36   10.40
  -1  -3   0  203.38    5.70
  -1  -3   0  202.98    5.70
  -1  -3   0  202.08    5.80
   1   3   0  203.78    5.80
   1   3   0  198.38    5.70
  -2  -3   0    8.20    0.50
  -2  -3   0    8.80    0.70
  -2  -3   0    7.20    0.60
  -2  -3   0    8.80    0.70
   2   3   0    8.00    0.60
   2   3   0    8.70    0.70
   2   3   0    8.90    0.40
   2   3   0    7.50    0.50
  -3  -3   0   63.89    2.20
  -3  -3   0   65.89    2.10
  -3  -3   0   65.69    2.00
  -3  -3   0   58.19    2.10
   3   3   0   63.49    2.00
   3   3   0   64.29    2.00
   3   3   0   67.39    2.00
  -4  -3   0  204.78    6.30
  -4  -3   0  207.68    6.10
  -4  -3   0  206.28    6.00
  -4  -3   0  208.68    6.10
   4   3   0  209.18    6.00
   4   3   0  216.18    6.00
   4   3   0  208.18    6.00
  -5  -3   0    5.20    0.70
  -5  -3   0    4.90    0.80
  -5  -3   0    4.50    1.00
   5   3   0    4.60    0.70
   5   3   0    6.20    0.80
  -6  -3   0  190.58    6.20
  -6  -3   0  188.68    5.80
   6   3   0  201.38    5.90
   6   3   0  196.18    5.90
  -7  -3   0   32.60    1.90
  -7  -3   0   27.10    2.20
   7   3   0   30.10    1.70
   7   3   0   28.70    1.80
  -8  -3   0    7.00    1.80
   8   3   0    5.70    1.10
  -9  -3   0    1.30    1.90
   9   3   0    0.20    1.10
 -10  -3   0    4.10    2.20
  10   3   0    1.20    1.60
  10  -4   0    1.40    1.60
  10  -4   0   -0.80    1.70
 -10   4   0    0.80    2.20
   9  -4   0    2.00    1.40
   9  -4   0    0.80    1.30
  -9   4   0    1.10    1.70
   8  -4   0   13.50    1.50
   8  -4   0    9.90    1.60
  -8   4   0   12.80    1.80
   7  -4   0   35.90    2.00
   7  -4   0   39.00    2.20
  -7   4   0   35.90    2.30
   6  -4   0   26.70    1.50
   6  -4   0   27.20    1.70
  -6   4   0   26.70    1.60
  -6   4   0   27.90    1.90
   5  -4   0  114.89    3.70
   5  -4   0  119.09    3.70
   5  -4   0  117.89    3.80
  -5   4   0  124.09    3.70
  -5   4   0  125.59    3.80
  -5   4   0  123.09    4.00
   4  -4   0    4.50    0.70
   4  -4   0    4.50    0.70
   4  -4   0    4.20    0.60
   4  -4   0    3.30    0.70
  -4   4   0    2.70    0.60
  -4   4   0    3.20    0.70
  -4   4   0    4.20    0.60
   3  -4   0   45.00    1.70
   3  -4   0   46.80    1.70
   3  -4   0   46.60    1.70
  -3   4   0   46.10    1.60
  -3   4   0   42.60    1.70
  -3   4   0   47.80    1.60
   2  -4   0  366.76   10.00
   2  -4   0  355.06   10.00
   2  -4   0  355.16   10.00
   2  -4   0  344.77    9.90
  -2   4   0  340.17    9.90
  -2   4   0  351.86   10.00
  -2   4   0  369.46    9.90
   1  -4   0   46.20    1.40
   1  -4   0   47.40    1.50
   1  -4   0   45.80    1.50
   1  -4   0   45.60    1.60
  -1   4   0   45.50    1.40
  -1   4   0   42.30    1.50
  -1   4   0   40.70    1.40
   0  -4   0    6.40    0.40
   0  -4   0    6.80    0.50
   0  -4   0    6.90    0.40
   0  -4   0    6.20    0.60
   0   4   0    6.40    0.50
   0   4   0    6.90    0.50
   0   4   0    7.50    0.40
  -1  -4   0   20.70    0.80
  -1  -4   0   21.40    1.00
  -1  -4   0   21.00    0.80
  -1  -4   0   20.60    0.70
   1   4   0   20.20    0.90
   1   4   0   18.70    0.60
   1   4   0   20.60    0.80
  -2  -4   0  569.84   16.10
  -2  -4   0  562.44   16.10
  -2  -4   0  570.14   15.90
  -2  -4   0  596.84   16.00
   2   4   0  569.34   15.90
   2   4   0  584.64   15.80
   2   4   0  567.04   15.90
   2   4   0  575.94   16.10
  -3  -4   0    3.90    0.50
  -3  -4   0    6.30    0.80
  -3  -4   0    6.40    0.60
  -3  -4   0    4.60    0.70
   3   4   0    5.40    0.50
   3   4   0    5.40    0.50
   3   4   0    5.20    0.60
  -4  -4   0  405.16   11.20
  -4  -4   0  406.76   11.30
  -4  -4   0  397.16   11.40
  -4  -4   0  389.46   11.50
   4   4   0  411.56   11.20
   4   4   0  379.26   11.20
  -5  -4   0  114.19    3.60
  -5  -4   0  116.49    3.90
  -5  -4   0  111.39    3.70
   5   4   0  112.29    3.50
   5   4   0  108.19    3.50
  -6  -4   0    3.30    1.20
  -6  -4   0    2.20    0.90
  -6  -4   0    2.30    1.70
   6   4   0    5.00    0.90
  -7  -4   0   37.50    2.60
  -7  -4   0   38.90    2.10
   7   4   0   35.90    1.90
  -8  -4   0    1.00    1.80
   8   4   0    0.80    1.00
  -9  -4   0   -0.80    1.80
   9   4   0   -1.00    1.10
 -10  -4   0    1.90    2.20
  10   4   0    2.20    1.50
  10  -5   0   -1.20    1.90
 -10   5   0   -0.40    2.30
   9  -5   0    1.90    1.70
   9  -5   0    1.50    1.50
  -9   5   0    1.80    1.80
   8  -5   0    8.60    1.50
   8  -5   0    8.90    1.50
  -8   5   0    6.20    1.70
   7  -5   0   44.00    2.30
   7  -5   0   47.30    2.30
  -7   5   0   48.60    2.70
  -7   5   0   49.70    2.40
   6  -5   0   17.00    1.60
   6  -5   0   13.40    1.40
  -6   5   0   14.90    1.70
  -6   5   0   14.40    1.40
   5  -5   0   12.70    1.10
   5  -5   0   13.60    1.10
   5  -5   0   10.60    1.30
   5  -5   0   10.30    1.00
  -5   5   0   14.70    1.30
  -5   5   0   11.00    1.10
   4  -5   0   93.59    3.00
   4  -5   0   97.49    3.20
   4  -5   0   91.89    3.00
   4  -5   0   93.39    2.90
  -4   5   0   92.49    2.90
  -4   5   0   86.39    3.10
  -4   5   0   89.09    2.90
   3  -5   0    1.10    0.50
   3  -5   0    1.70    0.70
   3  -5   0    0.80    0.50
   3  -5   0    1.10    0.60
  -3   5   0    1.40    0.50
  -3   5   0    0.90    0.50
  -3   5   0    1.70    0.50
   2  -5   0   38.30    1.50
   2  -5   0   41.00    1.40
   2  -5   0   42.90    1.60
   2  -5   0   40.00    1.50
  -2   5   0   39.90    1.50
  -2   5   0   41.50    1.40
  -2   5   0   39.80    1.40
   1  -5   0    4.50    0.60
   1  -5   0    5.50    0.70
   1  -5   0    5.30    0.50
   1  -5   0    5.90    0.60
  -1   5   0    5.40    0.50
  -1   5   0    4.80    0.50
  -1   5   0    4.80    0.60
   0  -5   0  823.22   22.90
   0  -5   0  832.92   23.10
   0  -5   0  845.32   22.90
   0   5   0  820.42   23.00
   0   5   0  822.12   22.90
   0   5   0  838.32   22.90
  -1  -5   0   16.50    1.00
  -1  -5   0   17.90    0.60
  -1  -5   0   18.50    0.80
   1   5   0   16.60    0.80
   1   5   0   16.30    0.90
   1   5   0   18.90    0.60
  -2  -5   0  510.45   14.30
  -2  -5   0  518.25   14.10
  -2  -5   0  507.75   14.20
  -2  -5   0  499.65   14.10
   2   5   0  500.45   14.20
   2   5   0  492.45   14.10
   2   5   0  503.35   14.00
  -3  -5   0  151.48    4.40
  -3  -5   0  141.19    4.50
  -3  -5   0  144.39    4.50
  -3  -5   0  149.29    4.30
   3   5   0  144.29    4.50
   3   5   0  143.99    4.20
   3   5   0  141.29    4.30
  -4  -5   0    1.00    0.60
  -4  -5   0   -0.10    0.80
  -4  -5   0    0.20    0.90
   4   5   0    0.30    0.50
  -5  -5   0  263.17    7.80
  -5  -5   0  261.57    7.60
  -5  -5   0  247.38    7.90
   5   5   0  265.77    7.60
  -6  -5   0    2.30    0.90
  -6  -5   0    1.60    1.20
  -6  -5   0    2.30    1.20
   6   5   0    2.10    0.80
  -7  -5   0    0.90    1.50
  -7  -5   0    0.30    1.10
   7   5   0    0.00    1.00
  -8  -5   0   29.10    2.90
   8   5   0   29.30    2.00
  -9  -5   0    3.50    2.30
   9   5   0    3.40    1.30
   9  -6   0    9.20    1.90
  -9   6   0   11.30    2.10
   8  -6   0   11.40    1.80
  -8   6   0   10.00    1.80
   7  -6   0    3.10    1.30
  -7   6   0    3.90    1.30
  -7   6   0    4.30    1.30
   6  -6   0   19.60    1.60
  -6   6   0   20.30    1.80
  -6   6   0   21.30    1.50
   5  -6   0    9.10    1.10
   5  -6   0    8.10    1.20
   5  -6   0    6.90    1.00
  -5   6   0    7.50    1.00
  -5   6   0    7.60    1.10
   4  -6   0   10.00    1.10
   4  -6   0   11.60    1.20
   4  -6   0   10.50    1.00
   4  -6   0   10.70    1.20
  -4   6   0   11.30    1.20
  -4   6   0   13.00    1.00
   3  -6   0   10.30    1.00
   3  -6   0    9.30    0.90
   3  -6   0   10.40    1.00
   3  -6   0   13.80    1.10
  -3   6   0    8.80    1.00
  -3   6   0    8.50    0.80
   2  -6   0  256.97    7.50
   2  -6   0  268.07    7.50
   2  -6   0  259.47    7.60
   2  -6   0  257.37    7.40
  -2   6   0  263.77    7.60
  -2   6   0  255.17    7.30
  -2   6   0  256.57    7.40
   1  -6   0   15.50    1.20
   1  -6   0   16.30    0.90
   1  -6   0   14.60    0.90
   1  -6   0   15.70    0.80
  -1   6   0   18.00    0.80
  -1   6   0   13.40    0.90
  -1   6   0   14.50    0.80
   0  -6   0  372.16   10.70
   0  -6   0  377.46   10.40
   0  -6   0  365.86   10.50
   0  -6   0  374.26   10.50
   0   6   0  369.16   10.60
   0   6   0  373.86   10.50
   0   6   0  378.16   10.40
  -1  -6   0  133.99    4.40
  -1  -6   0  153.38    4.30
   1   6   0  150.28    4.30
   1   6   0  153.48    4.50
  -2  -6   0    0.60    0.50
  -2  -6   0   -0.10    0.60
  -2  -6   0    0.60    0.70
   2   6   0   -0.30    0.40
   2   6   0   -0.30    0.60
  -3  -6   0  545.75   15.30
  -3  -6   0  549.05   15.10
  -3  -6   0  525.45   15.40
   3   6   0  531.65   15.10
   3   6   0  546.35   15.40
  -4  -6   0   -0.10    0.70
  -4  -6   0    0.50    1.00
  -4  -6   0    0.30    0.90
   4   6   0    0.80    0.60
  -5  -6   0    1.90    0.90
  -5  -6   0    1.90    1.20
  -5  -6   0    1.80    1.10
   5   6   0    2.10    0.80
  -6  -6   0  162.78    5.30
  -6  -6   0  162.68    5.10
  -6  -6   0  156.68    5.40
   6   6   0  153.18    5.00
  -7  -6   0    0.20    1.20
  -7  -6   0    0.90    1.70
   7   6   0    0.20    1.00
  -8  -6   0    3.30    2.00
   8   6   0    2.70    1.20
  -9  -6   0    2.00    2.50
   9   6   0    3.90    1.40
   9  -7   0    2.00    1.90
  -9   7   0    0.10    2.00
   8  -7   0   11.30    1.90
  -8   7   0   10.50    1.90
   7  -7   0    8.20    1.50
  -7   7   0   12.10    1.70
  -7   7   0   10.70    1.50
   6  -7   0    3.10    1.20
  -6   7   0    1.80    1.00
  -6   7   0    2.20    1.20
   5  -7   0    1.50    1.00
   5  -7   0    2.20    1.10
  -5   7   0    2.80    0.90
  -5   7   0    2.00    1.00
   4  -7   0   31.20    1.80
   4  -7   0   36.20    1.90
   4  -7   0   34.60    1.60
  -4   7   0   33.30    1.60
  -4   7   0   37.90    1.90
   3  -7   0    8.20    1.00
   3  -7   0    9.80    1.20
   3  -7   0    7.90    0.90
   3  -7   0    7.20    0.80
  -3   7   0    8.90    1.00
  -3   7   0    8.20    0.80
   2  -7   0   87.89    2.90
   2  -7   0   89.19    3.10
   2  -7   0   85.99    2.80
   2  -7   0   81.69    2.80
  -2   7   0   84.79    2.70
  -2   7   0   84.89    2.90
   1  -7   0  146.69    4.30
   1  -7   0  145.29    4.50
   1  -7   0  143.19    4.20
   1  -7   0  140.69    4.20
  -1   7   0  138.89    4.20
  -1   7   0  136.69    4.40
   0  -7   0   15.60    1.20
   0  -7   0   14.20    1.20
   0  -7   0   14.90    0.90
   0   7   0   14.70    1.00
   0   7   0   13.20    0.90
  -1  -7   0  453.65   13.30
  -1  -7   0  465.75   13.00
   1   7   0  466.15   13.20
   1   7   0  467.85   13.00
  -2  -7   0    1.70    0.90
  -2  -7   0    0.50    0.60
   2   7   0    1.20    0.70
   2   7   0    0.40    0.50
  -3  -7   0   27.80    1.40
  -3  -7   0   29.30    1.80
  -3  -7   0   29.20    1.70
   3   7   0   26.10    1.60
   3   7   0   26.20    1.30
  -4  -7   0  405.96   12.30
  -4  -7   0  430.56   12.30
  -4  -7   0  431.66   12.00
   4   7   0  415.16   11.90
  -5  -7   0    4.30    1.30
  -5  -7   0    1.80    1.30
  -5  -7   0    2.70    0.90
   5   7   0    3.20    0.90
  -6  -7   0    3.80    1.50
  -6  -7   0    3.30    1.20
  -6  -7   0    6.50    1.60
   6   7   0    5.00    1.10
  -7  -7   0    3.80    1.80
   7   7   0    3.10    1.10
  -8  -7   0   18.60    2.60
   8   7   0   19.30    2.00
   9  -8   0    3.00    2.20
  -9   8   0    0.50    2.70
   8  -8   0    1.40    1.70
  -8   8   0    3.30    1.90
   7  -8   0    1.20    1.40
  -7   8   0    0.60    1.20
  -7   8   0    2.30    1.40
   6  -8   0    2.00    1.30
  -6   8   0    2.50    1.30
  -6   8   0    1.70    1.10
   5  -8   0    0.60    1.20
   5  -8   0   -0.70    1.10
  -5   8   0    1.50    1.10
  -5   8   0    0.40    0.90
   4  -8   0    9.40    1.40
   4  -8   0    8.10    1.70
   4  -8   0    6.80    1.20
  -4   8   0    9.30    1.10
  -4   8   0    8.70    1.30
   3  -8   0   42.50    2.00
   3  -8   0   40.70    1.80
   3  -8   0   41.50    1.90
  -3   8   0   41.20    2.00
  -3   8   0   45.90    1.80
   2  -8   0   15.20    1.20
   2  -8   0   16.60    1.40
   2  -8   0   16.30    1.20
  -2   8   0   15.90    1.10
  -2   8   0   15.90    1.20
   1  -8   0  258.17    7.80
   1  -8   0  260.47    7.50
  -1   8   0  261.37    7.50
  -1   8   0  258.87    7.70
   0  -8   0   32.80    1.50
   0  -8   0   31.50    1.80
   0   8   0   31.60    1.70
   0   8   0   36.20    1.40
  -1  -8   0   65.69    2.30
  -1  -8   0   64.09    2.60
   1   8   0   67.29    2.20
   1   8   0   61.99    2.50
  -2  -8   0  449.16   12.80
  -2  -8   0  467.75   13.20
   2   8   0  454.35   13.10
   2   8   0  440.76   12.80
  -3  -8   0   11.20    1.40
  -3  -8   0   11.40    1.60
  -3  -8   0   11.20    1.10
   3   8   0   12.80    1.50
   3   8   0   10.40    1.10
  -4  -8   0    2.00    1.30
  -4  -8   0    4.30    1.50
  -4  -8   0    3.00    1.00
   4   8   0    3.20    0.80
   4   8   0    3.60    1.20
  -5  -8   0    3.40    1.10
  -5  -8   0    2.30    1.50
  -5  -8   0    3.70    1.60
   5   8   0    3.00    0.90
  -6  -8   0   60.19    3.10
  -6  -8   0   58.09    3.10
  -6  -8   0   59.39    2.70
   6   8   0   54.09    2.40
  -7  -8   0    1.60    1.90
   7   8   0    0.10    1.10
  -8  -8   0   10.90    2.60
   8   8   0   11.20    1.60
   8  -9   0    0.10    1.80
  -8   9   0   -2.30    1.90
   7  -9   0   -0.30    1.50
  -7   9   0    1.00    1.60
  -7   9   0   -1.20    1.30
   6  -9   0    1.70    1.40
  -6   9   0    1.50    1.20
  -6   9   0   -0.10    1.40
   5  -9   0    6.20    1.50
   5  -9   0    3.60    1.30
  -5   9   0    5.20    1.40
  -5   9   0    5.10    1.10
   4  -9   0    1.90    1.30
   4  -9   0    1.20    1.10
  -4   9   0    2.50    1.20
  -4   9   0    1.60    0.90
   3  -9   0   77.99    3.30
   3  -9   0   84.59    2.90
  -3   9   0   84.39    3.10
  -3   9   0   84.09    2.90
   2  -9   0   69.39    2.50
   2  -9   0   62.19    2.80
  -2   9   0   68.59    2.60
  -2   9   0   67.59    2.40
   1  -9   0   21.60    1.50
   1  -9   0   23.90    1.80
  -1   9   0   22.20    1.30
  -1   9   0   23.10    1.60
   0  -9   0  232.78    7.60
   0  -9   0  248.68    7.20
   0   9   0  251.17    7.40
   0   9   0  243.88    7.10
  -1  -9   0    9.10    1.50
  -1  -9   0   10.70    1.00
   1   9   0    9.60    1.30
   1   9   0   11.00    1.00
  -2  -9   0    1.10    0.80
  -2  -9   0    1.60    1.40
   2   9   0    0.80    1.10
   2   9   0    0.60    0.70
  -3  -9   0   41.50    2.40
  -3  -9   0   40.60    2.50
  -3  -9   0   40.10    2.00
   3   9   0   36.60    1.80
   3   9   0   39.80    2.30
  -4  -9   0   92.59    3.80
  -4  -9   0   90.99    3.30
  -4  -9   0   88.09    3.70
   4   9   0   90.09    3.70
   4   9   0   87.29    3.10
  -5  -9   0    2.20    1.20
  -5  -9   0    1.20    1.70
  -5  -9   0    2.30    1.70
   5   9   0    1.60    1.00
  -6  -9   0   13.60    2.30
  -6  -9   0   15.60    2.30
   6   9   0   14.80    1.70
  -7  -9   0   19.70    2.70
   7   9   0   20.50    1.90
   7 -10   0    0.50    1.70
  -7  10   0    0.50    1.80
  -7  10   0    2.10    1.60
   6 -10   0    1.30    1.60
  -6  10   0    0.80    1.70
  -6  10   0    1.30    1.30
   5 -10   0   14.90    2.10
  -5  10   0   18.90    2.00
  -5  10   0   19.70    1.70
   4 -10   0   29.60    2.30
  -4  10   0   30.20    1.80
  -4  10   0   29.90    2.20
   3 -10   0    0.00    1.40
  -3  10   0    0.60    0.80
  -3  10   0    1.00    1.20
   2 -10   0   88.09    3.20
   2 -10   0   87.89    3.70
  -2  10   0   92.99    3.40
  -2  10   0   93.29    3.10
   1 -10   0   15.70    1.30
   1 -10   0   11.00    1.60
  -1  10   0   14.40    1.20
  -1  10   0   13.60    1.60
   0 -10   0    0.70    1.40
   0 -10   0    2.00    0.90
   0  10   0    0.30    0.80
   0  10   0   -0.50    1.10
  -1 -10   0   47.10    2.50
  -1 -10   0   47.20    2.00
   1  10   0   46.40    2.40
   1  10   0   42.10    1.90
  -2 -10   0   79.79    3.50
  -2 -10   0   72.19    2.80
   2  10   0   74.79    2.70
   2  10   0   72.39    3.20
  -3 -10   0    0.80    1.10
  -3 -10   0    2.90    1.70
  -3 -10   0    3.00    1.60
   3  10   0    2.30    1.50
   3  10   0    2.60    0.90
  -4 -10   0    0.10    1.50
  -4 -10   0    1.60    1.10
  -4 -10   0    2.00    1.80
   4  10   0    1.80    1.00
   4  10   0    1.20    1.50
  -5 -10   0   61.89    3.50
  -5 -10   0   58.49    3.40
   5  10   0   50.29    2.40
  -6 -10   0    0.90    2.20
   6  10   0    2.20    1.20
  -7  11   0    0.80    2.20
  -7  11   0    2.20    1.70
  -6  11   0    5.10    1.80
  -6  11   0    8.00    1.50
  -5  11   0   -1.40    1.40
  -5  11   0    1.50    1.30
   4 -11   0   13.50    2.20
  -4  11   0   11.40    1.30
  -4  11   0   12.50    1.70
   3 -11   0   15.30    2.20
  -3  11   0   16.90    2.00
  -3  11   0   15.30    1.50
   2 -11   0    0.40    1.70
  -2  11   0    1.40    0.90
  -2  11   0    1.70    1.30
   1 -11   0   25.30    2.20
  -1  11   0   32.00    2.20
  -1  11   0   24.60    1.60
   0 -11   0   23.90    1.80
   0 -11   0   25.40    2.20
   0  11   0   28.30    2.10
   0  11   0   22.30    1.50
  -1 -11   0    0.20    1.70
  -1 -11   0    0.30    1.00
   1  11   0   -0.70    0.90
   1  11   0   -0.50    1.20
  -2 -11   0    1.90    1.80
  -2 -11   0    3.10    1.20
   2  11   0    2.30    1.60
   2  11   0    1.80    0.90
  -3 -11   0   55.19    2.90
  -3 -11   0   56.69    3.20
  -3 -11   0   58.39    3.90
   3  11   0   58.99    2.40
  -4 -11   0    0.40    1.90
   4  11   0   -0.10    1.10
  -5 -11   0   44.00    3.60
  -6 -11   0   11.80    3.10
  -5  12   0    5.70    1.40
  -5  12   0    7.10    1.90
   4 -12   0    0.50    2.10
  -4  12   0    1.80    1.60
  -4  12   0   -0.80    1.20
   3 -12   0   13.20    2.30
  -3  12   0   16.50    2.00
  -3  12   0   19.30    1.70
   2 -12   0   -1.10    1.80
  -2  12   0    1.20    1.50
  -2  12   0   -0.60    1.10
   1 -12   0   -0.10    1.60
  -1  12   0    2.90    1.60
  -1  12   0    0.70    1.00
   0 -12   0    0.30    1.80
   0  12   0    1.00    1.00
  -1 -12   0   37.60    3.10
   1  12   0   33.70    1.90
  -2 -12   0    0.70    2.10
   2  12   0    0.50    1.10
  -3 -12   0   28.00    3.20
   3  12   0   28.40    1.90
  -4 -12   0   41.80    3.70
   4  12   0   35.00    2.20
   4 -13   0    1.70    2.30
  -4  13   0    3.30    1.40
   3 -13   0   -1.10    1.90
  -3  13   0   -0.70    1.30
   2 -13   0    1.70    2.00
  -2  13   0    3.40    1.30
   1 -13   0    9.70    2.20
  -1  13   0   11.20    1.40
   0 -13   0   -0.50    2.20
   0  13   0    0.50    1.20
  -1 -13   0   12.10    2.80
   1  13   0   11.10    1.40
   2  13   0   38.10    2.20
   1  13  -1    1.10    1.90
  -1 -13   1   -2.20    3.80
   0  13  -1    0.10    1.10
   0 -13   1   -0.40    2.40
  -1  13  -1   10.30    1.30
   1 -13   1    6.60    2.50
  -2  13  -1    1.70    1.20
   2 -13   1    2.70    2.40
  -3  13  -1    5.20    2.10
   3 -13   1    3.50    2.40
  -4 -12   1    1.60    2.70
   3  12  -1    0.90    1.10
  -3 -12   1   -3.70    2.40
   2  12  -1    6.70    1.20
  -2 -12   1    5.50    2.40
   1  12  -1   20.60    1.60
   1  12  -1   19.40    2.20
  -1 -12   1   21.70    2.60
   0  12  -1    3.10    1.10
   0  12  -1    3.50    1.70
   0 -12   1    2.70    2.10
  -1  12  -1    1.30    1.60
  -1  12  -1    2.20    1.00
   1 -12   1    1.60    1.80
  -2  12  -1   48.60    3.00
  -2  12  -1   48.30    2.20
   2 -12   1   42.50    3.30
  -3  12  -1    8.50    1.90
  -3  12  -1    6.70    1.30
   3 -12   1    5.50    2.00
  -4  12  -1    3.70    1.70
  -4  12  -1    3.00    1.30
   4 -12   1    3.40    2.20
  -5  12  -1    0.40    1.80
  -5  12  -1    0.20    1.30
   5 -12   1    0.50    2.40
   5  11  -1    0.60    1.20
  -5 -11   1    1.30    2.50
  -4 -11   1   23.50    2.90
  -4 -11   1   23.60    2.10
  -4 -11   1   20.20    2.80
   3  11  -1   13.70    1.50
   3  11  -1   18.60    2.20
  -3 -11   1   13.50    2.40
  -3 -11   1   16.00    2.20
  -3 -11   1   17.20    1.70
   2  11  -1    1.10    1.40
   2  11  -1    0.40    0.90
  -2 -11   1    0.70    2.00
  -2 -11   1   -0.60    1.60
  -2 -11   1    0.50    1.20
   1  11  -1    0.50    1.40
   1  11  -1   -1.00    0.90
  -1 -11   1   -0.90    1.80
  -1 -11   1    0.60    1.10
   0  11  -1   77.09    3.30
   0  11  -1   75.89    2.70
   0 -11   1   79.99    3.70
   0 -11   1   72.89    3.00
  -1  11  -1    1.20    0.90
  -1  11  -1    0.00    1.40
   1 -11   1    0.40    1.80
   1 -11   1    0.40    1.10
  -2  11  -1   20.30    1.50
  -2  11  -1   22.10    2.10
   2 -11   1   16.50    2.30
  -3  11  -1   20.00    2.10
  -3  11  -1   15.80    1.50
   3 -11   1   13.50    2.00
  -4  11  -1    0.60    1.50
  -4  11  -1    1.80    1.10
   4 -11   1    0.60    1.80
  -5  11  -1    0.90    1.60
  -5  11  -1    0.60    1.20
   5 -11   1    0.50    1.80
  -6  11  -1    0.80    1.70
  -6  11  -1    0.10    1.40
   6  10  -1   19.50    1.80
  -6 -10   1   23.30    2.90
   5  10  -1    3.00    1.10
  -5 -10   1    1.60    2.10
  -5 -10   1    1.40    2.20
  -5 -10   1    2.90    1.60
   4  10  -1    3.20    1.60
   4  10  -1    4.60    1.10
  -4 -10   1    7.20    2.10
  -4 -10   1    2.40    1.70
  -4 -10   1    3.00    1.20
   3  10  -1    0.30    0.80
   3  10  -1    1.70    1.50
  -3 -10   1    2.30    1.20
  -3 -10   1    3.10    1.90
  -3 -10   1    2.20    1.60
   2  10  -1  107.39    4.00
   2  10  -1  101.99    3.40
  -2 -10   1  101.49    3.50
  -2 -10   1  101.79    4.10
   1  10  -1    1.40    1.20
   1  10  -1    0.40    0.70
  -1 -10   1    0.70    0.90
  -1 -10   1    1.10    1.50
   0  10  -1   48.40    2.50
   0  10  -1   44.00    1.90
   0 -10   1   45.10    2.10
   0 -10   1   44.30    2.70
  -1  10  -1   57.29    2.20
  -1  10  -1   62.09    2.70
   1 -10   1   58.19    2.40
   1 -10   1   54.49    2.90
  -2  10  -1    0.20    0.80
  -2  10  -1    0.10    1.10
   2 -10   1    0.70    1.50
   2 -10   1    0.20    0.90
  -3  10  -1   10.00    1.10
  -3  10  -1   10.80    1.50
   3 -10   1    9.00    1.80
   3 -10   1    8.40    1.20
  -4  10  -1    7.60    1.10
  -4  10  -1    5.90    1.40
   4 -10   1    5.60    1.80
  -5  10  -1    1.80    1.30
  -5  10  -1    0.80    1.00
   5 -10   1    1.30    1.70
  -6  10  -1    1.50    1.30
  -6  10  -1    0.90    1.60
  -7  10  -1   12.20    2.30
  -7  10  -1   12.60    1.70
   7   9  -1    0.60    1.60
  -7  -9   1   -0.30    2.20
   6   9  -1    2.80    1.10
  -6  -9   1    0.70    2.00
  -6  -9   1    3.70    1.60
   5   9  -1    5.50    1.10
  -5  -9   1    9.30    2.00
  -5  -9   1    7.40    1.90
  -5  -9   1    8.20    1.50
   4   9  -1   70.29    3.30
   4   9  -1   68.99    2.60
  -4  -9   1   66.89    2.80
  -4  -9   1   71.39    3.40
  -4  -9   1   70.29    3.20
   3   9  -1    5.00    0.90
   3   9  -1    4.80    1.40
  -3  -9   1    3.90    1.40
  -3  -9   1    2.40    1.00
  -3  -9   1    3.40    1.50
   2   9  -1   53.49    2.70
   2   9  -1   53.29    2.10
  -2  -9   1   57.29    2.20
  -2  -9   1   52.49    2.80
   1   9  -1  121.19    3.70
   1   9  -1  120.59    4.20
  -1  -9   1  114.59    4.30
  -1  -9   1  117.79    3.80
   0   9  -1    2.90    0.70
   0   9  -1    2.70    1.10
   0  -9   1    4.00    1.50
   0  -9   1    3.60    0.90
  -1   9  -1   17.80    1.20
  -1   9  -1   18.90    1.50
   1  -9   1   17.50    1.40
   1  -9   1   17.60    1.90
  -2   9  -1   44.50    2.20
  -2   9  -1   46.20    1.90
   2  -9   1   45.50    2.50
   2  -9   1   45.90    2.00
  -3   9  -1   19.10    1.60
  -3   9  -1   18.30    1.30
   3  -9   1   15.70    2.00
   3  -9   1   15.50    1.50
  -4   9  -1    6.90    1.30
  -4   9  -1    8.10    1.10
   4  -9   1    8.50    1.60
   4  -9   1    6.90    1.60
  -5   9  -1   39.40    2.00
  -5   9  -1   41.10    2.40
   5  -9   1   42.00    2.60
   5  -9   1   42.80    2.50
  -6   9  -1   -0.20    1.50
  -6   9  -1   -0.10    1.10
   6  -9   1    0.50    1.50
  -7   9  -1    1.40    1.40
  -7   9  -1    0.20    1.70
   7  -9   1    0.50    1.60
  -8   9  -1    8.40    1.80
  -8   9  -1    7.40    2.20
   8  -9   1    6.50    2.00
   7   8  -1    4.60    1.30
  -7  -8   1    4.10    2.20
   6   8  -1   20.80    1.60
  -6  -8   1   22.50    2.20
  -6  -8   1   20.90    2.40
   5   8  -1    6.70    1.00
  -5  -8   1    9.10    1.80
  -5  -8   1    8.00    1.30
  -5  -8   1    8.50    1.80
   4   8  -1   20.40    2.00
   4   8  -1   21.50    1.40
  -4  -8   1   22.20    2.10
  -4  -8   1   22.50    1.90
  -4  -8   1   19.50    1.60
   3   8  -1  179.88    5.50
   3   8  -1  190.88    6.00
  -3  -8   1  184.78    6.00
  -3  -8   1  182.58    5.60
  -3  -8   1  182.78    6.00
   2   8  -1    0.00    0.60
   2   8  -1    0.50    1.00
  -2  -8   1    0.20    1.20
  -2  -8   1    0.00    0.70
   1   8  -1    6.10    1.10
   1   8  -1    5.10    0.70
  -1  -8   1    4.00    1.20
  -1  -8   1    5.20    0.80
   0   8  -1  112.19    3.80
   0   8  -1  112.79    3.50
   0  -8   1  112.39    3.60
   0  -8   1  121.59    4.10
  -1   8  -1   27.40    1.60
  -1   8  -1   26.50    1.30
   1  -8   1   27.70    1.40
   1  -8   1   26.20    1.80
  -2   8  -1   78.89    2.90
  -2   8  -1   78.39    2.60
   2  -8   1   79.49    3.10
   2  -8   1   77.59    2.70
  -3   8  -1   33.70    1.80
  -3   8  -1   37.50    1.60
   3  -8   1   36.70    2.00
   3  -8   1   32.60    1.70
   3  -8   1   31.70    1.90
  -4   8  -1    2.70    0.80
  -4   8  -1    3.80    1.10
   4  -8   1    2.90    1.10
   4  -8   1    3.40    1.40
   4  -8   1    3.50    0.90
  -5   8  -1    1.60    1.20
  -5   8  -1    2.60    1.00
   5  -8   1    0.50    1.30
   5  -8   1    0.90    1.20
  -6   8  -1   45.50    2.20
  -6   8  -1   47.20    2.70
   6  -8   1   43.60    2.50
  -7   8  -1    0.00    1.20
  -7   8  -1    1.20    1.50
   7  -8   1    0.20    1.40
  -8   8  -1    5.00    1.80
  -8   8  -1    6.70    1.60
   8  -8   1    9.00    2.00
   9  -8   1    0.40    2.00
   8   7  -1    2.40    1.30
  -8  -7   1    1.80    2.30
   7   7  -1    2.40    1.10
  -7  -7   1    2.40    1.30
  -7  -7   1    1.90    1.90
   6   7  -1    0.80    0.90
  -6  -7   1    0.80    1.20
  -6  -7   1    1.40    1.50
   5   7  -1  146.79    4.80
  -5  -7   1  169.48    5.40
  -5  -7   1  158.58    5.50
  -5  -7   1  155.88    4.90
   4   7  -1   17.50    1.20
   4   7  -1   15.60    1.80
  -4  -7   1   20.60    1.70
  -4  -7   1   18.60    1.40
  -4  -7   1   19.20    1.90
   3   7  -1    0.90    0.60
   3   7  -1    1.30    1.00
  -3  -7   1    0.20    1.20
  -3  -7   1    1.00    1.10
  -3  -7   1    1.10    0.70
   2   7  -1  185.48    5.70
   2   7  -1  179.58    5.40
  -2  -7   1  178.98    5.80
  -2  -7   1  186.48    5.40
   1   7  -1    7.40    0.70
   1   7  -1    7.40    0.90
  -1  -7   1    7.80    1.20
  -1  -7   1    8.00    0.80
   0   7  -1  257.47    7.30
   0   7  -1  250.57    7.60
   0  -7   1  261.07    7.70
   0  -7   1  258.37    7.30
  -1   7  -1    1.60    0.50
  -1   7  -1    3.40    0.80
   1  -7   1    3.00    0.90
   1  -7   1    2.70    0.60
  -2   7  -1   13.30    1.10
  -2   7  -1   12.20    0.90
   2  -7   1   13.50    1.10
   2  -7   1   15.70    1.30
   2  -7   1   12.90    1.00
  -3   7  -1    0.20    0.60
  -3   7  -1    1.00    0.80
   3  -7   1    0.20    0.60
   3  -7   1    1.50    0.90
   3  -7   1    0.70    0.70
  -4   7  -1  151.28    4.90
  -4   7  -1  149.99    4.60
   4  -7   1  152.48    4.80
   4  -7   1  154.68    4.90
   4  -7   1  147.69    4.60
  -5   7  -1    0.80    1.00
  -5   7  -1    1.10    0.80
   5  -7   1    1.60    0.90
   5  -7   1    0.00    0.90
   5  -7   1    1.50    1.10
  -6   7  -1    8.60    1.30
  -6   7  -1   10.90    1.20
   6  -7   1   11.10    1.50
  -7   7  -1   16.80    2.00
  -7   7  -1   19.70    1.90
   7  -7   1   17.10    2.00
  -8   7  -1    3.20    1.70
  -8   7  -1    2.00    1.40
   8  -7   1    3.80    1.60
  -9   7  -1   -0.30    1.90
   9  -7   1    0.70    1.80
  -9  -6   1    1.00    2.60
   8   6  -1   -0.70    1.10
  -8  -6   1   -1.20    2.00
   7   6  -1   59.79    2.60
  -7  -6   1   66.89    3.50
  -7  -6   1   65.59    2.90
   6   6  -1   22.00    1.50
  -6  -6   1   19.10    2.20
  -6  -6   1   23.00    1.80
   5   6  -1    0.60    0.70
  -5  -6   1    0.40    0.90
  -5  -6   1    1.10    1.30
  -5  -6   1    1.20    1.20
   4   6  -1  210.78    6.20
  -4  -6   1  205.88    6.20
  -4  -6   1  211.88    6.60
  -4  -6   1  213.88    6.50
   3   6  -1    2.80    0.90
   3   6  -1    2.80    0.60
  -3  -6   1    2.40    0.90
  -3  -6   1    3.00    1.00
  -3  -6   1    3.50    0.70
   2   6  -1  314.57    9.00
   2   6  -1  313.97    9.30
  -2  -6   1  316.77    9.30
  -2  -6   1  327.07    9.00
   1   6  -1    9.20    0.70
   1   6  -1    9.60    0.90
  -1  -6   1   11.30    0.80
  -1  -6   1    8.60    1.00
   0   6  -1   23.30    1.00
   0   6  -1   25.40    1.20
   0  -6   1   23.70    1.30
   0  -6   1   24.50    1.00
  -1   6  -1   34.90    1.50
  -1   6  -1   36.10    1.30
   1  -6   1   37.00    1.50
   1  -6   1   39.20    1.40
   1  -6   1   38.70    1.70
   1  -6   1   35.60    1.40
  -2   6  -1  261.47    7.40
  -2   6  -1  247.38    7.60
   2  -6   1  270.17    7.50
   2  -6   1  270.67    7.60
   2  -6   1  258.37    7.70
   2  -6   1  257.37    7.40
  -3   6  -1   12.80    0.90
  -3   6  -1   11.30    1.10
   3  -6   1   12.40    1.10
   3  -6   1   11.30    1.10
   3  -6   1   12.60    1.20
   3  -6   1   13.80    1.00
  -4   6  -1   25.70    1.50
  -4   6  -1   25.80    1.30
   4  -6   1   26.30    1.50
   4  -6   1   28.00    1.30
   4  -6   1   28.20    1.60
  -5   6  -1  113.79    4.00
  -5   6  -1  118.49    3.70
   5  -6   1  114.69    3.90
   5  -6   1  118.29    3.70
   5  -6   1  113.99    4.00
  -6   6  -1    3.40    1.10
  -6   6  -1    2.70    1.00
   6  -6   1    1.70    1.00
  -7   6  -1   -0.10    1.10
  -7   6  -1    0.90    1.30
   7  -6   1    1.90    1.20
  -8   6  -1    9.60    1.50
  -8   6  -1    8.40    1.80
   8  -6   1    7.10    1.60
  -9   6  -1    2.50    1.80
   9  -6   1    2.10    1.60
   9   5  -1   10.70    1.50
  -9  -5   1   14.20    2.80
   8   5  -1    8.50    1.20
  -8  -5   1    8.20    2.10
   7   5  -1    0.70    0.90
  -7  -5   1   -0.30    1.60
  -7  -5   1   -1.20    1.20
   6   5  -1  124.79    4.00
  -6  -5   1  125.29    4.10
  -6  -5   1  124.09    4.60
   5   5  -1    6.40    0.80
  -5  -5   1    5.50    0.90
  -5  -5   1    8.30    1.40
  -5  -5   1    7.20    1.20
   4   5  -1  157.08    4.70
  -4  -5   1  160.88    4.70
  -4  -5   1  159.68    5.10
  -4  -5   1  153.18    4.90
   3   5  -1   55.19    1.90
   3   5  -1   54.89    2.20
  -3  -5   1   56.29    2.20
  -3  -5   1   56.59    1.90
  -3  -5   1   59.59    2.30
   2   5  -1   40.20    1.70
   2   5  -1   37.80    1.40
  -2  -5   1   42.10    1.80
  -2  -5   1   42.70    1.70
  -2  -5   1   36.60    1.60
  -2  -5   1   42.80    1.50
   1   5  -1   66.49    2.20
   1   5  -1   61.79    2.00
  -1  -5   1   66.99    2.10
  -1  -5   1   64.99    2.30
  -1  -5   1   65.99    2.00
   0   5  -1  144.09    4.40
   0   5  -1  141.09    4.20
   0  -5   1  155.48    4.30
   0  -5   1  151.78    4.10
   0  -5   1  146.59    4.50
   0  -5   1  139.19    4.20
  -1   5  -1   63.59    2.20
  -1   5  -1   63.99    2.10
   1  -5   1   68.49    2.30
   1  -5   1   68.39    2.20
   1  -5   1   66.89    2.10
   1  -5   1   67.09    2.10
  -2   5  -1   29.80    1.10
  -2   5  -1   28.10    1.10
  -2   5  -1   26.50    1.30
   2  -5   1   28.10    1.10
   2  -5   1   27.80    1.20
   2  -5   1   30.60    1.20
   2  -5   1   31.00    1.40
  -3   5  -1  421.36   12.00
  -3   5  -1  432.56   11.90
  -3   5  -1  416.26   12.10
   3  -5   1  440.56   12.10
   3  -5   1  425.66   12.10
   3  -5   1  432.86   12.00
   3  -5   1  411.56   12.10
  -4   5  -1    3.60    0.80
  -4   5  -1    3.40    0.60
   4  -5   1    4.10    0.80
   4  -5   1    4.00    0.80
   4  -5   1    3.90    0.70
   4  -5   1    4.00    0.80
  -5   5  -1   14.80    1.30
  -5   5  -1   14.60    1.10
   5  -5   1   17.10    1.40
   5  -5   1   15.80    1.30
   5  -5   1   13.80    1.30
   5  -5   1   15.80    1.20
  -6   5  -1   58.69    2.40
   6  -5   1   58.69    2.60
  -7   5  -1    6.40    1.30
  -7   5  -1    6.70    1.30
   7  -5   1    4.40    1.30
  -8   5  -1    2.30    1.40
  -8   5  -1    5.80    1.50
   8  -5   1    7.20    1.60
  -9   5  -1    2.70    1.70
   9  -5   1    2.30    1.50
 -10   5  -1   -0.40    1.90
  10  -5   1    0.60    1.90
   9   4  -1    0.20    1.10
  -9  -4   1   -0.10    2.10
   8   4  -1   39.10    2.10
  -8  -4   1   41.20    3.20
  -8  -4   1   43.90    2.50
   7   4  -1    3.00    0.90
  -7  -4   1    3.90    1.20
  -7  -4   1    1.40    1.50
   6   4  -1   32.50    1.60
  -6  -4   1   30.50    1.80
  -6  -4   1   34.00    2.20
   5   4  -1  132.79    4.10
  -5  -4   1  132.69    4.20
  -5  -4   1  135.89    4.30
  -5  -4   1  136.79    4.60
   4   4  -1   12.90    1.10
   4   4  -1   11.60    0.80
  -4  -4   1   14.20    1.30
  -4  -4   1   10.50    1.10
  -4  -4   1   11.60    0.90
   3   4  -1   20.50    1.20
   3   4  -1   19.40    0.90
   3   4  -1   18.10    0.80
  -3  -4   1   20.00    1.20
  -3  -4   1   20.50    1.00
  -3  -4   1   21.00    1.10
  -3  -4   1   19.30    1.20
   2   4  -1   15.60    0.70
   2   4  -1   15.30    1.00
  -2  -4   1   14.40    0.80
  -2  -4   1   16.10    0.80
  -2  -4   1   16.80    1.00
  -2  -4   1   15.70    1.00
   1   4  -1  194.78    5.50
   1   4  -1  191.88    5.60
  -1  -4   1  190.78    5.70
  -1  -4   1  195.28    5.50
   0   4  -1    9.90    0.70
   0   4  -1   12.40    0.60
   0  -4   1   12.80    0.70
   0  -4   1   12.20    0.80
   0  -4   1   11.60    0.60
   0  -4   1   11.60    0.50
  -1   4  -1  934.61   26.10
  -1   4  -1  921.71   26.20
   1  -4   1  992.20   26.20
   1  -4   1  959.20   26.10
   1  -4   1  937.71   26.10
   1  -4   1  934.61   26.30
  -2   4  -1   61.49    1.90
  -2   4  -1   59.59    1.90
  -2   4  -1   58.39    2.00
   2  -4   1   62.19    1.90
   2  -4   1   61.69    2.10
   2  -4   1   61.49    2.00
   2  -4   1   59.79    2.00
  -3   4  -1  127.79    3.60
  -3   4  -1  121.39    3.60
  -3   4  -1  114.79    3.80
   3  -4   1  120.09    3.80
   3  -4   1  118.79    3.70
   3  -4   1  120.99    3.60
   3  -4   1  124.49    3.70
  -4   4  -1  226.88    6.20
  -4   4  -1  210.38    6.20
  -4   4  -1  212.68    6.40
   4  -4   1  215.08    6.20
   4  -4   1  202.48    6.40
   4  -4   1  218.38    6.30
   4  -4   1  212.38    6.30
  -5   4  -1    1.30    0.80
  -5   4  -1    3.00    0.70
   5  -4   1    3.20    0.80
   5  -4   1    1.80    0.60
   5  -4   1    1.70    0.80
   5  -4   1    2.20    0.70
  -6   4  -1   22.70    1.70
  -6   4  -1   22.00    1.50
   6  -4   1   16.60    1.40
   6  -4   1   20.40    1.60
  -7   4  -1    1.10    1.00
  -7   4  -1   -0.20    1.20
   7  -4   1   -0.30    1.00
   7  -4   1   -0.90    1.10
  -8   4  -1    0.80    1.40
  -8   4  -1    1.20    1.50
   8  -4   1   -1.00    1.10
  -9   4  -1    1.30    1.80
   9  -4   1    2.20    1.40
 -10   4  -1    6.70    2.20
  10  -4   1    4.40    1.90
 -10  -3   1    9.40    2.70
   9   3  -1   -0.40    1.20
  -9  -3   1    0.00    2.00
   8   3  -1    2.40    1.00
  -8  -3   1    2.90    1.20
  -8  -3   1    3.50    1.80
   7   3  -1  107.99    3.70
  -7  -3   1  113.09    3.80
  -7  -3   1  112.49    4.40
   6   3  -1    0.90    0.80
   6   3  -1    0.70    0.70
  -6  -3   1    0.60    0.90
  -6  -3   1    0.70    1.20
   5   3  -1    5.40    0.80
   5   3  -1    4.90    0.70
  -5  -3   1    5.30    0.90
  -5  -3   1    5.90    1.10
  -5  -3   1    4.50    0.80
   4   3  -1   11.70    0.80
   4   3  -1    9.80    0.80
  -4  -3   1   11.70    0.80
  -4  -3   1   10.80    1.10
  -4  -3   1   10.20    1.00
   3   3  -1  260.27    7.40
   3   3  -1  255.57    7.30
  -3  -3   1  263.37    7.50
  -3  -3   1  258.67    7.60
  -3  -3   1  265.47    7.40
  -3  -3   1  256.37    7.30
   2   3  -1  114.09    3.60
   2   3  -1  117.99    3.40
   2   3  -1  121.19    3.40
  -2  -3   1  120.29    3.60
  -2  -3   1  120.29    3.60
  -2  -3   1  118.69    3.40
   1   3  -1  855.51   23.60
   1   3  -1  854.01   23.80
  -1  -3   1  853.71   23.60
  -1  -3   1  871.21   23.80
   0   3  -1  259.47    7.20
   0   3  -1  257.47    7.30
   0  -3   1  257.27    7.20
   0  -3   1  263.47    7.20
   0  -3   1  261.17    7.40
  -1   3  -1  311.57    8.80
  -1   3  -1  310.97    8.90
   1  -3   1  320.17    8.80
   1  -3   1  325.57    8.90
   1  -3   1  313.17    8.80
   1  -3   1  316.97    9.00
  -2   3  -1  692.63   18.90
  -2   3  -1  689.53   18.90
   2  -3   1  676.53   19.10
   2  -3   1  653.73   18.90
   2  -3   1  713.23   19.00
  -3   3  -1    6.80    0.60
  -3   3  -1    7.70    0.70
  -3   3  -1    8.60    0.60
  -3   3  -1    8.40    0.70
   3  -3   1    7.90    0.60
   3  -3   1    6.10    0.60
   3  -3   1    7.50    0.70
   3  -3   1    7.80    0.70
  -4   3  -1   61.69    2.10
  -4   3  -1   63.09    2.30
  -4   3  -1   65.99    2.10
  -4   3  -1   61.59    2.20
   4  -3   1   67.99    2.20
   4  -3   1   61.29    2.30
   4  -3   1   68.19    2.10
   4  -3   1   67.79    2.20
  -5   3  -1   19.00    1.10
  -5   3  -1   18.30    1.10
  -5   3  -1   18.80    1.30
  -5   3  -1   16.90    1.10
   5  -3   1   16.90    1.10
   5  -3   1   19.00    1.10
   5  -3   1   14.50    1.20
   5  -3   1   16.00    1.20
  -6   3  -1   -0.20    0.90
  -6   3  -1    0.30    0.70
   6  -3   1   -0.60    0.80
   6  -3   1    0.40    0.80
   6  -3   1    0.50    0.80
   6  -3   1    0.30    0.80
  -7   3  -1    0.80    0.90
  -7   3  -1    1.10    1.20
   7  -3   1    0.90    0.90
   7  -3   1    0.00    0.90
  -8   3  -1   12.70    1.70
   8  -3   1   13.30    1.50
   8  -3   1   12.50    1.70
  -9   3  -1    4.10    1.70
   9  -3   1    4.10    1.50
   9  -3   1    5.00    1.50
 -10   3  -1    0.60    1.90
  10  -3   1    1.00    1.80
  10   2  -1    1.40    1.50
 -10  -2   1    1.40    2.20
   9   2  -1   29.50    2.10
  -9  -2   1   28.30    3.00
   8   2  -1    0.50    0.90
  -8  -2   1   -0.20    1.50
  -8  -2   1   -0.40    1.10
   7   2  -1    1.30    1.00
   7   2  -1    2.20    0.80
  -7  -2   1    2.60    1.00
  -7  -2   1    3.60    1.50
   6   2  -1   40.60    1.80
   6   2  -1   37.00    1.70
  -6  -2   1   40.40    2.20
  -6  -2   1   39.30    1.80
   5   2  -1   81.89    2.80
   5   2  -1   87.69    2.90
  -5  -2   1   88.29    3.20
  -5  -2   1   84.29    2.80
  -5  -2   1   86.39    2.80
   4   2  -1   52.49    1.80
   4   2  -1   52.89    1.90
  -4  -2   1   54.89    1.90
  -4  -2   1   54.69    1.90
  -4  -2   1   52.09    2.10
  -4  -2   1   52.39    1.80
   3   2  -1  536.15   14.90
   3   2  -1  537.95   14.90
  -3  -2   1  557.74   15.00
  -3  -2   1  538.05   14.90
  -3  -2   1  527.35   15.00
  -3  -2   1  527.15   15.10
   2   2  -1  253.97    7.40
   2   2  -1  256.77    7.20
   2   2  -1  265.37    7.20
  -2  -2   1  254.87    7.30
  -2  -2   1  262.17    7.20
  -2  -2   1  251.67    7.40
   1   2  -1  140.69    4.10
   1   2  -1  140.99    4.00
  -1  -2   1  143.99    4.10
  -1  -2   1  137.19    4.00
   0   2  -1 1330.67   36.90
   0   2  -1 1348.57   36.80
   0  -2   1 1347.27   36.90
   0  -2   1 1338.37   36.80
  -1   2  -1  166.18    4.70
  -1   2  -1  167.28    4.80
   1  -2   1  166.18    4.70
   1  -2   1  163.68    4.70
   1  -2   1  172.88    4.80
  -2   2  -1  197.48    5.70
  -2   2  -1  201.88    5.80
  -2   2  -1  198.48    5.60
  -2   2  -1  197.48    5.70
   2  -2   1  195.78    5.70
   2  -2   1  198.58    5.70
   2  -2   1  214.48    5.70
   2  -2   1  201.68    5.60
  -3   2  -1  220.18    6.30
  -3   2  -1  222.48    6.20
  -3   2  -1  223.18    6.30
  -3   2  -1  219.88    6.20
   3  -2   1  209.78    6.20
   3  -2   1  209.68    6.30
   3  -2   1  219.58    6.30
  -4   2  -1   43.00    1.60
  -4   2  -1   47.40    1.50
  -4   2  -1   43.60    1.70
  -4   2  -1   42.30    1.60
   4  -2   1   42.30    1.60
   4  -2   1   42.60    1.50
   4  -2   1   42.30    1.70
  -5   2  -1    0.30    0.70
  -5   2  -1    0.80    0.60
  -5   2  -1    1.20    0.60
  -5   2  -1   -0.30    0.60
   5  -2   1    0.40    0.60
   5  -2   1    0.80    0.50
   5  -2   1    1.20    0.60
  -6   2  -1   14.90    1.40
  -6   2  -1   12.90    1.20
  -6   2  -1   15.30    1.20
   6  -2   1   15.50    1.10
   6  -2   1   15.00    1.20
   6  -2   1   16.00    1.40
  -7   2  -1    3.60    1.00
  -7   2  -1    4.10    1.20
   7  -2   1    4.20    1.00
   7  -2   1    3.00    1.00
  -8   2  -1    1.30    1.30
   8  -2   1    0.00    1.10
   8  -2   1   -0.60    1.00
  -9   2  -1   39.50    2.80
   9  -2   1   34.30    2.50
   9  -2   1   35.80    2.40
 -10   2  -1    2.40    2.00
  10  -2   1    3.10    1.50
  10  -2   1    3.80    1.80
  10   1  -1   -0.10    1.50
 -10  -1   1   -1.10    2.00
   9   1  -1    0.70    1.50
   9   1  -1    1.20    1.20
  -9  -1   1    0.90    1.70
   8   1  -1   28.10    1.80
   8   1  -1   24.90    1.90
  -8  -1   1   23.90    1.90
  -8  -1   1   25.50    2.40
   7   1  -1    8.00    1.00
   7   1  -1    9.50    1.20
  -7  -1   1    9.30    1.10
  -7  -1   1    9.10    1.50
   6   1  -1   14.30    1.10
   6   1  -1   15.30    1.20
  -6  -1   1   15.10    1.70
  -6  -1   1   15.50    1.30
   5   1  -1  118.19    3.90
   5   1  -1  131.79    4.00
  -5  -1   1  130.09    3.90
  -5  -1   1  125.89    3.80
  -5  -1   1  130.29    4.20
   4   1  -1  145.19    4.20
   4   1  -1  131.99    4.10
  -4  -1   1  141.09    4.10
  -4  -1   1  138.39    4.40
  -4  -1   1  138.79    4.10
  -4  -1   1  141.99    4.20
   3   1  -1   63.49    2.00
   3   1  -1   63.19    2.00
  -3  -1   1   63.19    1.90
  -3  -1   1   61.99    2.00
  -3  -1   1   62.79    2.20
  -3  -1   1   60.09    1.90
   2   1  -1 1238.98   35.00
   2   1  -1 1281.67   35.00
  -2  -1   1 1264.97   35.10
  -2  -1   1 1262.77   35.00
  -2  -1   1 1320.17   35.00
   1   1  -1  250.47    6.70
   1   1  -1  242.58    6.70
   1   1  -1  240.38    6.80
  -1  -1   1  240.38    6.80
  -1  -1   1  244.18    6.70
  -1  -1   1  239.98    6.80
   0   1  -1  232.08    6.40
   0   1  -1  235.08    6.50
   0  -1   1  234.08    6.40
   0  -1   1  230.48    6.50
  -1   1  -1  738.23   20.30
  -1   1  -1  724.03   20.20
  -1   1  -1  729.43   20.30
   1  -1   1  731.33   20.30
   1  -1   1  753.52   20.30
   1  -1   1  739.03   20.20
  -2   1  -1   95.39    2.90
  -2   1  -1   96.99    2.80
  -2   1  -1   99.19    2.90
  -2   1  -1   96.09    2.80
   2  -1   1  100.49    2.90
   2  -1   1   98.89    2.80
   2  -1   1  101.69    2.90
  -3   1  -1    6.30    0.50
  -3   1  -1    6.90    0.60
  -3   1  -1    5.70    0.50
  -3   1  -1    7.00    0.50
   3  -1   1    5.80    0.40
   3  -1   1    6.70    0.60
  -4   1  -1   47.60    1.80
  -4   1  -1   45.70    1.70
  -4   1  -1   47.80    1.60
  -4   1  -1   47.00    1.70
   4  -1   1   50.59    1.80
  -5   1  -1    3.10    0.60
  -5   1  -1    2.20    0.70
  -5   1  -1    1.80    0.50
  -5   1  -1    3.20    0.80
   5  -1   1    1.00    0.50
   5  -1   1    1.80    0.40
   5  -1   1    4.30    0.80
  -6   1  -1    5.50    0.90
  -6   1  -1    6.60    0.90
  -6   1  -1    6.20    0.80
  -6   1  -1    7.00    1.10
   6  -1   1    6.70    0.90
   6  -1   1    3.80    0.80
  -7   1  -1  139.29    4.70
  -7   1  -1  138.39    4.50
   7  -1   1  134.09    4.40
   7  -1   1  135.79    4.60
  -8   1  -1   14.00    1.80
   8  -1   1   15.20    1.80
   8  -1   1   15.70    1.60
  -9   1  -1    1.40    1.60
   9  -1   1    0.90    1.30
   9  -1   1    1.50    1.40
 -10   1  -1   13.10    2.30
  10  -1   1   10.10    1.90
  10  -1   1   13.60    1.80
  10   0  -1    5.60    1.90
  10   0  -1    3.90    1.40
 -10   0   1    2.30    2.10
   9   0  -1    0.50    1.40
   9   0  -1    0.50    1.20
  -9   0   1   -0.20    1.60
   8   0  -1    4.80    1.30
   8   0  -1    3.30    1.10
  -8   0   1    3.50    1.50
  -8   0   1    3.20    1.30
   7   0  -1    5.00    1.10
   7   0  -1    6.50    1.00
  -7   0   1    5.80    1.40
  -7   0   1    5.30    1.00
   6   0  -1   40.10    1.80
   6   0  -1   43.10    1.90
  -6   0   1   41.10    2.20
  -6   0   1   44.40    1.80
   5   0  -1   36.70    1.50
   5   0  -1   38.80    1.60
  -5   0   1   37.10    1.90
  -5   0   1   36.40    1.50
  -5   0   1   37.00    1.60
   4   0  -1  591.74   15.90
   4   0  -1  572.44   16.00
   4   0  -1  566.44   16.10
  -4   0   1  565.34   15.90
  -4   0   1  568.64   16.00
  -4   0   1  562.14   16.20
  -4   0   1  584.84   16.00
   3   0  -1  120.09    3.70
   3   0  -1  127.69    3.60
  -3   0   1  122.89    3.60
  -3   0   1  119.29    3.80
  -3   0   1  126.29    3.50
   2   0  -1   47.60    1.50
   2   0  -1   49.50    1.50
  -2   0   1   48.10    1.60
  -2   0   1   47.10    1.50
  -2   0   1   48.90    1.40
   1   0  -1  510.85   14.30
   1   0  -1  540.45   14.40
  -1   0   1  513.25   14.40
  -1   0   1  518.85   14.30
   0   0  -1   84.99    2.40
   0   0  -1   87.29    2.50
  -1   0  -1  102.69    2.90
  -1   0  -1  101.29    2.90
  -1   0  -1   99.79    2.80
   1   0   1   98.49    2.80
   1   0   1  100.99    2.80
  -2   0  -1  186.88    5.40
  -2   0  -1  189.38    5.40
  -2   0  -1  187.98    5.40
  -2   0  -1  189.28    5.40
   2   0   1  194.88    5.40
   2   0   1  190.28    5.30
   2   0   1  199.68    5.40
  -3   0  -1    2.30    0.40
  -3   0  -1    2.80    0.40
  -3   0  -1    3.20    0.50
  -3   0  -1    3.20    0.40
   3   0   1    2.60    0.40
   3   0   1    2.70    0.40
   3   0   1    3.40    0.30
  -4   0  -1   32.20    1.20
  -4   0  -1   30.30    1.30
  -4   0  -1   32.40    1.20
  -4   0  -1   31.60    1.40
   4   0   1   30.40    1.30
   4   0   1   33.80    1.20
   4   0   1   30.60    1.20
  -5   0  -1  301.07    8.90
  -5   0  -1  298.87    8.70
  -5   0  -1  314.37    8.70
  -5   0  -1  298.37    8.70
   5   0   1  298.27    8.70
   5   0   1  293.77    8.80
   5   0   1  314.87    8.60
  -6   0  -1   50.49    1.90
  -6   0  -1   45.10    2.10
  -6   0  -1   46.80    1.80
  -6   0  -1   47.00    2.00
   6   0   1   43.60    1.80
   6   0   1   44.50    2.00
  -7   0  -1    5.70    1.30
  -7   0  -1    6.40    1.30
   7   0   1    4.60    1.10
   7   0   1    4.40    0.90
   8   0   1   72.79    2.90
   8   0   1   75.19    3.20
  -9   0  -1    1.60    1.60
   9   0   1    3.20    1.30
   9   0   1    3.30    1.50
 -10   0  -1    0.60    2.00
  10   0   1    0.40    1.50
  10   0   1    0.50    1.60
  10  -1  -1    1.10    1.80
  10  -1  -1    0.30    1.40
 -10   1   1    0.80    2.00
   9  -1  -1   -0.90    1.30
   9  -1  -1    0.10    1.20
  -9   1   1   -1.40    1.70
   8  -1  -1    5.30    1.30
   8  -1  -1    5.80    1.10
  -8   1   1    7.00    1.60
   7  -1  -1   10.70    1.20
   7  -1  -1    7.70    1.20
  -7   1   1    6.60    1.40
  -7   1   1    5.90    1.00
   6  -1  -1  116.99    3.70
   6  -1  -1  118.99    3.90
  -6   1   1  107.69    3.70
  -6   1   1  117.89    4.10
   5  -1  -1  122.79    3.80
   5  -1  -1  116.99    3.70
  -5   1   1  120.19    3.80
  -5   1   1  115.19    3.90
  -5   1   1  119.29    3.70
   4  -1  -1   60.69    2.20
   4  -1  -1   63.09    2.10
   4  -1  -1   65.99    2.00
  -4   1   1   63.49    2.10
  -4   1   1   59.59    2.30
  -4   1   1   64.19    2.20
  -4   1   1   68.19    2.00
   3  -1  -1  277.77    8.00
   3  -1  -1  283.37    8.10
   3  -1  -1  290.27    7.90
  -3   1   1  278.27    8.00
  -3   1   1  273.87    8.10
  -3   1   1  290.47    8.00
  -3   1   1  287.67    7.90
   2  -1  -1  222.28    6.10
   2  -1  -1  214.98    6.10
  -2   1   1  215.88    6.00
  -2   1   1  214.78    6.10
  -2   1   1  209.78    6.20
   1  -1  -1    2.30    0.20
   1  -1  -1    1.90    0.20
  -1   1   1    1.30    0.20
  -1   1   1    2.10    0.30
   0  -1  -1    4.80    0.20
   0  -1  -1    4.50    0.20
   0  -1  -1    5.50    0.20
   0   1   1    5.40    0.20
  -1  -1  -1   14.30    0.50
  -1  -1  -1   14.60    0.50
  -1  -1  -1   15.90    0.50
   1   1   1   14.70    0.50
   1   1   1   15.70    0.50
  -2  -1  -1   69.99    2.10
  -2  -1  -1   69.19    2.20
  -2  -1  -1   73.09    2.20
  -2  -1  -1   71.29    2.10
   2   1   1   72.49    2.10
   2   1   1   70.89    2.10
   2   1   1   69.79    2.10
  -3  -1  -1  377.26   10.40
  -3  -1  -1  364.96   10.40
  -3  -1  -1  366.36   10.30
  -3  -1  -1  357.66   10.40
   3   1   1  371.96   10.30
   3   1   1  368.46   10.40
   3   1   1  379.36   10.30
  -4  -1  -1  261.97    7.70
  -4  -1  -1  275.97    7.70
  -4  -1  -1  281.07    7.70
  -4  -1  -1  270.37    7.80
   4   1   1  258.67    7.70
   4   1   1  271.47    7.60
   4   1   1  263.57    7.70
  -5  -1  -1    2.70    0.70
  -5  -1  -1    3.60    0.60
  -5  -1  -1    2.70    0.60
  -5  -1  -1    3.30    0.90
   5   1   1    4.80    0.60
   5   1   1    3.90    0.70
   5   1   1    3.80    0.60
  -6  -1  -1  208.88    6.20
  -6  -1  -1  217.58    6.40
  -6  -1  -1  213.18    6.30
  -6  -1  -1  213.48    6.50
   6   1   1  224.78    6.40
   6   1   1  189.48    6.20
  -7  -1  -1   17.70    1.80
  -7  -1  -1   18.80    1.50
   7   1   1   19.90    1.40
   7   1   1   18.20    1.50
  -8  -1  -1    6.90    1.50
   8   1   1    4.50    1.10
   8   1   1    4.00    1.30
  -9  -1  -1   15.70    2.10
   9   1   1   21.50    2.30
   9   1   1   17.70    1.80
 -10  -1  -1    0.00    1.90
  10   1   1    1.00    1.50
  10   1   1    2.20    1.60
  10  -2  -1    2.10    1.90
  10  -2  -1    1.20    1.40
 -10   2   1    0.10    2.20
   9  -2  -1    0.80    1.40
   9  -2  -1    0.40    1.20
  -9   2   1   -0.20    1.60
   8  -2  -1    8.00    1.40
   8  -2  -1    9.20    1.30
  -8   2   1    8.50    1.70
   7  -2  -1   59.79    2.60
   7  -2  -1   55.09    2.30
  -7   2   1   55.89    2.80
  -7   2   1   58.69    2.40
   6  -2  -1   32.90    1.80
   6  -2  -1   33.10    1.60
  -6   2   1   33.50    1.60
  -6   2   1   34.30    2.00
   5  -2  -1  114.19    3.70
   5  -2  -1  108.29    3.50
  -5   2   1  112.79    3.60
  -5   2   1  118.09    3.50
  -5   2   1  115.89    3.80
   4  -2  -1  136.09    4.10
   4  -2  -1  145.59    4.00
   4  -2  -1  142.59    4.30
   4  -2  -1  132.49    4.10
  -4   2   1  136.69    4.20
  -4   2   1  134.09    4.30
  -4   2   1  137.99    4.00
  -4   2   1  143.59    4.10
   3  -2  -1   94.69    2.60
   3  -2  -1   92.69    2.70
   3  -2  -1   91.29    2.80
  -3   2   1   93.19    2.80
  -3   2   1   87.49    2.60
  -3   2   1   89.69    2.70
  -3   2   1   87.39    2.90
   2  -2  -1  429.36   12.00
   2  -2  -1  430.46   12.10
   2  -2  -1  433.86   12.10
   2  -2  -1  444.26   12.00
  -2   2   1  435.06   12.10
  -2   2   1  428.36   12.00
   1  -2  -1    7.90    0.40
   1  -2  -1    7.90    0.40
   1  -2  -1    8.60    0.40
   1  -2  -1    8.30    0.40
  -1   2   1    8.00    0.40
  -1   2   1    8.30    0.40
  -1   2   1    7.50    0.40
   0  -2  -1   64.99    2.00
   0  -2  -1   64.69    1.90
   0  -2  -1   66.69    1.90
   0  -2  -1   65.39    1.90
   0   2   1   67.29    1.90
   0   2   1   68.19    1.90
   0   2   1   66.59    1.90
  -1  -2  -1  129.99    3.60
  -1  -2  -1  128.79    3.60
  -1  -2  -1  130.39    3.60
  -1  -2  -1  127.89    3.70
  -1  -2  -1  126.49    3.60
   1   2   1  125.29    3.60
   1   2   1  123.99    3.60
   1   2   1  126.69    3.60
  -2  -2  -1 1195.68   32.90
  -2  -2  -1 1191.38   32.90
  -2  -2  -1 1231.38   32.90
  -2  -2  -1 1202.38   33.00
   2   2   1 1199.18   32.90
   2   2   1 1168.98   32.80
   2   2   1 1178.68   32.90
  -3  -2  -1    4.20    0.50
  -3  -2  -1    5.20    0.60
  -3  -2  -1    3.20    0.40
  -3  -2  -1    3.80    0.50
   3   2   1    4.70    0.50
   3   2   1    3.10    0.30
   3   2   1    3.80    0.40
  -4  -2  -1  447.66   12.70
  -4  -2  -1  450.45   12.80
  -4  -2  -1  455.85   12.70
  -4  -2  -1  437.86   12.70
   4   2   1  451.65   12.70
   4   2   1  456.75   12.70
   4   2   1  465.45   12.60
  -5  -2  -1   74.09    2.60
  -5  -2  -1   76.09    2.50
  -5  -2  -1   78.89    2.60
  -5  -2  -1   76.79    2.80
   5   2   1   78.29    2.40
   5   2   1   75.89    2.60
   5   2   1   72.09    2.50
  -6  -2  -1    5.60    0.90
  -6  -2  -1    5.50    0.90
  -6  -2  -1    4.80    0.90
  -6  -2  -1    5.90    1.20
   6   2   1    4.40    0.80
   6   2   1    5.40    0.90
  -7  -2  -1  125.29    4.10
  -7  -2  -1  124.09    4.40
   7   2   1  128.19    4.10
   7   2   1  117.19    4.20
  -8  -2  -1    0.10    1.30
   8   2   1   -0.20    1.10
   8   2   1    0.80    0.90
  -9  -2  -1    0.50    1.70
   9   2   1    0.30    1.30
   9   2   1    0.70    1.10
 -10  -2  -1    1.20    2.00
  10   2   1    1.40    1.60
  10  -3  -1   -0.60    1.80
  10  -3  -1    0.50    1.50
 -10   3   1    1.10    2.10
   9  -3  -1   14.10    1.60
   9  -3  -1   10.10    1.80
  -9   3   1   12.80    2.10
   8  -3  -1   10.10    1.40
   8  -3  -1    6.40    1.40
  -8   3   1    8.50    1.70
   7  -3  -1   26.90    1.70
  -7   3   1   28.50    2.20
   6  -3  -1   56.49    2.20
  -6   3   1   58.89    2.70
  -6   3   1   65.19    2.30
   5  -3  -1    6.00    0.90
   5  -3  -1    7.30    0.80
  -5   3   1    5.30    1.00
  -5   3   1    4.90    0.80
  -5   3   1    6.70    0.80
   4  -3  -1  383.66   10.40
   4  -3  -1  345.27   10.60
   4  -3  -1  359.06   10.50
   4  -3  -1  388.66   10.50
  -4   3   1  378.36   10.60
  -4   3   1  373.36   10.50
  -4   3   1  373.06   10.70
   3  -3  -1   41.60    1.40
   3  -3  -1   37.90    1.40
   3  -3  -1   40.10    1.30
   3  -3  -1   39.60    1.50
  -3   3   1   39.80    1.60
  -3   3   1   41.40    1.40
  -3   3   1   38.80    1.40
   2  -3  -1    0.60    0.30
   2  -3  -1    0.30    0.30
   2  -3  -1    0.10    0.30
   2  -3  -1    0.20    0.30
  -2   3   1    0.30    0.30
  -2   3   1    0.10    0.30
  -2   3   1    0.10    0.30
   1  -3  -1   50.19    1.50
   1  -3  -1   46.80    1.50
   1  -3  -1   46.10    1.50
   1  -3  -1   49.80    1.50
  -1   3   1   49.40    1.50
  -1   3   1   47.40    1.50
  -1   3   1   46.90    1.50
   0  -3  -1 1014.30   27.50
   0  -3  -1  932.31   27.60
   0  -3  -1  994.10   27.50
   0  -3  -1 1009.60   27.50
   0   3   1 1025.70   27.50
   0   3   1 1016.10   27.50
   0   3   1 1013.50   27.50
  -1  -3  -1   15.10    0.60
  -1  -3  -1   16.40    0.60
  -1  -3  -1   15.50    0.60
  -1  -3  -1   15.00    0.70
   1   3   1   15.90    0.60
   1   3   1   16.30    0.60
   1   3   1   14.90    0.60
  -2  -3  -1  842.22   23.30
  -2  -3  -1  831.82   23.20
  -2  -3  -1  865.01   23.30
  -2  -3  -1  841.42   23.30
   2   3   1  838.42   23.20
   2   3   1  849.81   23.20
   2   3   1  835.42   23.20
   2   3   1  832.82   23.30
  -3  -3  -1  347.77    9.80
  -3  -3  -1  347.17   10.00
  -3  -3  -1  353.06    9.90
  -3  -3  -1  346.67   10.00
   3   3   1  356.26    9.80
   3   3   1  355.36    9.80
   3   3   1  350.16    9.80
  -4  -3  -1    8.80    0.90
  -4  -3  -1   10.50    0.80
  -4  -3  -1   10.10    0.90
  -4  -3  -1    8.20    0.80
   4   3   1    9.80    0.70
   4   3   1   10.60    0.70
   4   3   1   11.10    0.70
  -5  -3  -1  399.86   11.10
  -5  -3  -1  382.56   11.20
  -5  -3  -1  389.06   11.30
  -5  -3  -1  396.96   11.10
   5   3   1  381.46   11.10
   5   3   1  390.36   11.10
  -6  -3  -1    3.60    0.80
  -6  -3  -1    2.30    0.90
  -6  -3  -1    1.70    1.10
   6   3   1    2.70    0.90
   6   3   1    2.30    0.80
  -7  -3  -1   10.10    1.20
  -7  -3  -1   13.10    1.70
   7   3   1   13.80    1.40
   7   3   1   12.90    1.40
  -8  -3  -1    4.90    1.60
   8   3   1    4.40    1.30
   8   3   1    2.90    1.10
  -9  -3  -1    6.00    1.80
   9   3   1    4.10    1.20
 -10  -3  -1    0.80    2.10
  10   3   1    1.20    1.40
  10  -4  -1   -0.60    1.80
  10  -4  -1    0.20    1.50
 -10   4   1    0.80    2.20
   9  -4  -1    3.40    1.30
   9  -4  -1    3.60    1.70
  -9   4   1    3.60    1.80
   8  -4  -1    9.80    1.40
   8  -4  -1   11.80    1.60
  -8   4   1   14.70    2.00
   7  -4  -1    1.80    0.90
   7  -4  -1    1.50    1.00
  -7   4   1    3.80    1.40
   6  -4  -1  160.88    5.00
   6  -4  -1  160.68    5.20
  -6   4   1  164.28    5.00
  -6   4   1  160.98    5.30
   5  -4  -1   11.40    1.20
   5  -4  -1   10.80    1.00
  -5   4   1   12.00    1.30
  -5   4   1   10.60    1.00
  -5   4   1   12.20    1.10
   4  -4  -1    2.10    0.50
   4  -4  -1    1.40    0.60
   4  -4  -1    2.00    0.50
   4  -4  -1    2.30    0.50
  -4   4   1    2.50    0.60
  -4   4   1    2.10    0.70
  -4   4   1    0.80    0.50
   3  -4  -1   92.49    2.90
   3  -4  -1   95.39    3.00
   3  -4  -1   93.69    2.80
   3  -4  -1   96.29    2.90
  -3   4   1   91.29    2.90
  -3   4   1   91.79    3.00
  -3   4   1   97.99    2.90
   2  -4  -1  243.18    6.80
   2  -4  -1  238.68    6.80
   2  -4  -1  229.78    6.90
   2  -4  -1  243.28    6.90
  -2   4   1  244.38    6.80
  -2   4   1  239.48    6.80
  -2   4   1  244.08    6.90
   1  -4  -1   50.09    1.50
   1  -4  -1   44.30    1.50
   1  -4  -1   46.10    1.50
   1  -4  -1   45.00    1.50
  -1   4   1   46.50    1.40
  -1   4   1   45.40    1.50
  -1   4   1   45.10    1.50
   0  -4  -1  627.54   17.40
   0  -4  -1  626.24   17.20
   0  -4  -1  630.84   17.30
   0  -4  -1  613.94   17.20
   0   4   1  625.44   17.30
   0   4   1  615.04   17.20
   0   4   1  624.44   17.20
  -1  -4  -1  720.73   19.90
  -1  -4  -1  692.53   20.10
  -1  -4  -1  744.83   20.00
  -1  -4  -1  735.83   19.90
   1   4   1  726.83   20.00
   1   4   1  708.73   20.00
   1   4   1  728.93   19.90
  -2  -4  -1  149.09    4.50
  -2  -4  -1  147.59    4.50
  -2  -4  -1  153.78    4.40
  -2  -4  -1  158.28    4.40
   2   4   1  158.18    4.30
   2   4   1  147.79    4.50
   2   4   1  154.38    4.30
   2   4   1  150.08    4.40
  -3  -4  -1  699.53   19.80
  -3  -4  -1  713.63   19.90
  -3  -4  -1  701.23   19.80
  -3  -4  -1  697.93   19.70
   3   4   1  746.63   19.70
   3   4   1  696.93   19.70
   3   4   1  720.93   19.70
  -4  -4  -1    6.90    0.70
  -4  -4  -1    7.80    0.90
  -4  -4  -1    5.90    0.80
  -4  -4  -1    6.90    0.70
   4   4   1    6.80    0.70
   4   4   1    6.40    0.70
   4   4   1    7.70    0.70
  -5  -4  -1   43.40    1.90
  -5  -4  -1   43.00    1.70
  -5  -4  -1   44.10    2.00
  -5  -4  -1   44.20    1.90
   5   4   1   46.70    1.80
   5   4   1   43.50    1.70
  -6  -4  -1   70.29    2.60
  -6  -4  -1   72.49    2.70
  -6  -4  -1   68.69    2.90
   6   4   1   70.39    2.60
   6   4   1   71.89    2.60
  -7  -4  -1   24.40    2.20
  -7  -4  -1   24.80    1.90
   7   4   1   24.20    1.70
  -8  -4  -1   -1.00    1.50
   8   4   1    0.90    1.10
  -9  -4  -1    4.70    2.00
   9   4   1    4.50    1.40
 -10  -4  -1    5.50    2.20
  10   4   1    3.30    1.40
  10  -5  -1    1.30    1.70
   9  -5  -1    0.50    1.40
   9  -5  -1    1.30    1.60
  -9   5   1    2.20    1.90
   8  -5  -1   36.40    2.50
   8  -5  -1   34.80    2.20
  -8   5   1   41.50    2.80
   7  -5  -1    1.00    1.00
   7  -5  -1    0.60    1.10
  -7   5   1    1.30    1.30
   6  -5  -1    0.20    0.90
   6  -5  -1   -0.60    0.90
  -6   5   1    0.80    1.10
  -6   5   1    1.00    0.90
   5  -5  -1   44.60    2.00
   5  -5  -1   52.49    2.20
  -5   5   1   50.99    1.90
  -5   5   1   45.50    1.90
  -5   5   1   45.80    2.20
   4  -5  -1   45.20    2.00
   4  -5  -1   55.99    1.90
   4  -5  -1   54.39    1.90
   4  -5  -1   49.50    1.90
  -4   5   1   50.99    2.10
  -4   5   1   54.29    1.90
  -4   5   1   49.90    1.80
   3  -5  -1   69.69    2.20
   3  -5  -1   67.99    2.40
   3  -5  -1   66.69    2.30
   3  -5  -1   66.29    2.30
  -3   5   1   69.59    2.40
  -3   5   1   63.79    2.20
  -3   5   1   67.99    2.20
   2  -5  -1  105.39    3.30
   2  -5  -1  103.39    3.20
   2  -5  -1  104.19    3.30
   2  -5  -1  109.89    3.20
  -2   5   1  109.99    3.20
  -2   5   1  111.89    3.20
  -2   5   1  101.99    3.30
   1  -5  -1  384.36   10.50
   1  -5  -1  360.96   10.30
   1  -5  -1  371.96   10.40
   1  -5  -1  357.06   10.30
  -1   5   1  365.46   10.30
  -1   5   1  371.16   10.40
  -1   5   1  365.96   10.30
   0  -5  -1   72.59    2.20
   0  -5  -1   72.29    2.40
   0  -5  -1   70.29    2.10
   0   5   1   73.19    2.10
   0   5   1   70.29    2.20
   0   5   1   65.39    2.20
  -1  -5  -1  868.11   23.70
  -1  -5  -1  855.01   23.90
  -1  -5  -1  880.71   23.60
  -1  -5  -1  884.31   23.80
   1   5   1  847.22   23.80
   1   5   1  850.71   23.70
   1   5   1  825.42   23.70
  -2  -5  -1   37.30    1.40
  -2  -5  -1   35.10    1.30
  -2  -5  -1   37.90    1.40
  -2  -5  -1   34.60    1.50
   2   5   1   36.10    1.20
   2   5   1   35.20    1.40
   2   5   1   33.60    1.30
   2   5   1   36.10    1.10
  -3  -5  -1   77.09    2.60
  -3  -5  -1   78.09    2.40
  -3  -5  -1   72.99    2.50
  -3  -5  -1   69.89    2.60
   3   5   1   73.49    2.50
   3   5   1   73.09    2.40
   3   5   1   77.09    2.30
   3   5   1   76.69    2.30
  -4  -5  -1  197.08    6.10
  -4  -5  -1  195.48    5.80
  -4  -5  -1  201.08    6.10
  -4  -5  -1  206.08    6.00
   4   5   1  198.28    5.90
   4   5   1  204.68    5.80
  -5  -5  -1   25.80    1.60
  -5  -5  -1   27.80    1.60
  -5  -5  -1   30.10    1.40
   5   5   1   24.60    1.30
  -6  -5  -1   12.00    1.50
  -6  -5  -1   11.30    1.20
  -6  -5  -1   10.30    1.30
   6   5   1   12.10    1.10
  -7  -5  -1   11.00    2.00
  -7  -5  -1   11.70    1.70
   7   5   1   10.60    1.20
  -8  -5  -1   31.20    2.80
   8   5   1   30.10    2.00
  -9  -5  -1   -0.10    1.90
   9   5   1    0.90    1.30
 -10  -5  -1   11.90    2.50
  10   5   1    6.20    1.60
   9  -6  -1    3.60    1.80
   9  -6  -1    3.50    1.60
  -9   6   1    2.80    2.10
   8  -6  -1    0.10    1.40
   8  -6  -1    1.10    1.30
  -8   6   1    2.60    1.70
   7  -6  -1   24.10    2.00
   7  -6  -1   23.20    1.80
  -7   6   1   20.80    2.20
   6  -6  -1    5.90    1.10
   6  -6  -1    6.40    1.30
  -6   6   1    8.30    1.20
  -6   6   1    7.40    1.30
   5  -6  -1   30.40    1.60
   5  -6  -1   28.80    1.80
  -5   6   1   31.30    1.80
  -5   6   1   30.70    1.60
   4  -6  -1   10.90    1.00
   4  -6  -1   10.80    1.00
   4  -6  -1   10.80    1.00
   4  -6  -1    9.00    1.00
  -4   6   1    9.10    1.00
  -4   6   1   10.30    0.90
  -4   6   1   10.50    1.10
   3  -6  -1  136.89    4.10
   3  -6  -1  142.69    4.20
   3  -6  -1  135.69    4.30
   3  -6  -1  136.69    4.20
  -3   6   1  134.19    4.10
  -3   6   1  132.99    4.30
  -3   6   1  139.09    4.10
   2  -6  -1    3.40    0.70
   2  -6  -1    1.90    0.50
   2  -6  -1    2.90    0.60
   2  -6  -1    2.30    0.60
  -2   6   1    2.60    0.60
  -2   6   1    2.00    0.50
  -2   6   1    3.30    0.50
   1  -6  -1  387.66   11.20
   1  -6  -1  395.36   11.10
   1  -6  -1  393.96   11.00
   1  -6  -1  392.56   11.00
  -1   6   1  390.26   11.10
  -1   6   1  397.76   11.00
  -1   6   1  388.66   11.00
   0  -6  -1  111.59    3.60
   0  -6  -1  111.49    3.30
   0  -6  -1  108.69    3.40
   0  -6  -1  115.09    3.30
   0   6   1  107.59    3.30
   0   6   1  108.89    3.40
   0   6   1  115.39    3.30
  -1  -6  -1   48.50    1.70
  -1  -6  -1   51.39    1.50
  -1  -6  -1   48.30    1.90
  -1  -6  -1   47.00    1.70
   1   6   1   49.10    1.70
   1   6   1   52.39    1.60
   1   6   1   47.90    1.70
  -2  -6  -1  272.57    7.70
  -2  -6  -1  264.17    8.00
  -2  -6  -1  271.17    7.80
   2   6   1  276.77    7.90
   2   6   1  280.07    7.60
   2   6   1  267.17    7.80
   2   6   1  272.77    7.70
  -3  -6  -1    0.30    0.50
  -3  -6  -1    0.10    0.70
  -3  -6  -1    0.60    0.70
  -3  -6  -1    0.00    0.60
   3   6   1    0.40    0.50
   3   6   1    0.80    0.70
  -4  -6  -1   17.60    1.10
  -4  -6  -1   19.20    1.40
  -4  -6  -1   13.70    1.40
   4   6   1   15.40    1.00
  -5  -6  -1    4.80    1.20
  -5  -6  -1    3.70    1.20
  -5  -6  -1    4.80    0.90
   5   6   1    4.60    0.80
  -6  -6  -1   72.49    3.20
  -6  -6  -1   78.69    3.10
  -6  -6  -1   73.19    2.90
   6   6   1   71.69    2.70
  -7  -6  -1    1.30    1.50
   7   6   1    2.10    1.00
  -8  -6  -1   25.70    2.70
   8   6   1   29.90    2.10
  -9  -6  -1    5.40    2.30
   9   6   1    5.00    1.50
   9  -7  -1    3.90    1.80
  -9   7   1    3.60    2.00
   8  -7  -1    1.10    1.40
   8  -7  -1    1.90    1.60
  -8   7   1   -1.50    1.50
   7  -7  -1    3.80    1.40
   7  -7  -1    2.40    1.10
  -7   7   1    3.40    1.50
   6  -7  -1   -0.20    1.00
   6  -7  -1    0.10    1.00
  -6   7   1    1.00    1.10
  -6   7   1    1.00    1.20
   5  -7  -1   46.00    2.30
   5  -7  -1   45.50    2.10
  -5   7   1   49.40    2.30
  -5   7   1   42.00    2.00
   4  -7  -1    4.60    1.00
   4  -7  -1    4.70    0.90
   4  -7  -1    5.70    1.00
  -4   7   1    4.80    0.80
  -4   7   1    6.80    1.00
   3  -7  -1   64.59    2.40
   3  -7  -1   62.39    2.30
   3  -7  -1   61.29    2.30
   3  -7  -1   62.29    2.20
  -3   7   1   60.09    2.20
  -3   7   1   60.39    2.30
   2  -7  -1  117.89    3.60
   2  -7  -1  112.19    3.50
   2  -7  -1  110.69    3.50
   2  -7  -1  110.69    3.40
  -2   7   1  107.69    3.40
  -2   7   1  101.89    3.50
   1  -7  -1   16.50    1.00
   1  -7  -1   15.30    0.90
   1  -7  -1   17.50    0.90
   1  -7  -1   16.50    1.20
  -1   7   1   16.90    1.00
  -1   7   1   16.70    0.90
  -1   7   1   15.70    0.90
   0  -7  -1  251.97    7.20
   0  -7  -1  235.98    7.40
   0  -7  -1  256.67    7.30
   0  -7  -1  256.87    7.10
   0   7   1  253.67    7.30
   0   7   1  252.47    7.20
   0   7   1  250.87    7.20
  -1  -7  -1   49.10    2.10
  -1  -7  -1   52.09    1.90
  -1  -7  -1   53.19    1.80
   1   7   1   53.79    1.80
   1   7   1   50.49    1.90
  -2  -7  -1    0.50    0.90
  -2  -7  -1    0.50    0.60
  -2  -7  -1    1.30    0.60
   2   7   1    0.20    0.50
   2   7   1    0.70    0.70
  -3  -7  -1    4.90    1.00
  -3  -7  -1    3.20    0.70
  -3  -7  -1    7.20    1.20
   3   7   1    4.60    0.70
   3   7   1    5.20    1.00
  -4  -7  -1   94.89    3.50
  -4  -7  -1   94.49    3.50
  -4  -7  -1  101.39    3.20
   4   7   1  103.49    3.20
  -5  -7  -1    2.10    0.90
  -5  -7  -1    3.20    1.20
  -5  -7  -1    3.30    1.30
   5   7   1    5.20    0.90
  -6  -7  -1   47.30    2.60
  -6  -7  -1   48.70    2.70
  -6  -7  -1   46.20    2.30
   6   7   1   47.70    2.20
  -7  -7  -1   25.00    2.40
   7   7   1   23.20    1.80
  -8  -7  -1    1.20    2.00
   8   7   1   -0.70    1.30
  -9  -7  -1   18.80    2.90
   9   7   1   16.40    1.90
  -9   8   1   -0.50    2.20
   8  -8  -1    0.80    1.60
  -8   8   1   -1.40    1.70
   7  -8  -1    6.00    1.60
  -7   8   1    6.40    1.70
   6  -8  -1    4.10    1.40
  -6   8   1    7.50    1.50
  -6   8   1    5.80    1.30
   5  -8  -1    7.90    1.40
  -5   8   1   10.30    1.30
  -5   8   1    9.50    1.20
   4  -8  -1   63.99    2.60
   4  -8  -1   61.79    2.60
   4  -8  -1   66.39    2.70
  -4   8   1   68.49    2.70
  -4   8   1   65.59    2.50
   3  -8  -1    4.80    0.80
   3  -8  -1    2.80    0.90
   3  -8  -1    2.40    1.00
   3  -8  -1    3.00    0.90
  -3   8   1    2.80    0.80
  -3   8   1    2.40    0.90
   2  -8  -1  116.09    3.70
   2  -8  -1  119.09    3.90
   2  -8  -1  114.79    3.60
   2  -8  -1  110.89    3.70
  -2   8   1  114.29    3.60
  -2   8   1  114.19    3.70
   1  -8  -1   98.89    3.10
   1  -8  -1   95.99    3.40
  -1   8   1   96.49    3.20
  -1   8   1   96.99    3.10
   0  -8  -1    1.20    0.90
   0  -8  -1   -0.30    0.60
   0  -8  -1   -0.50    0.60
   0   8   1    0.20    0.50
   0   8   1    0.20    0.70
  -1  -8  -1   43.90    1.70
  -1  -8  -1   48.10    2.20
   1   8   1   43.20    1.80
   1   8   1   42.50    1.70
  -2  -8  -1  102.09    3.60
  -2  -8  -1  100.79    3.20
   2   8   1   99.49    3.40
   2   8   1   96.69    3.20
  -3  -8  -1   14.30    1.30
  -3  -8  -1   14.10    1.60
  -3  -8  -1   15.20    1.50
   3   8   1   14.30    1.10
   3   8   1   11.10    1.40
  -4  -8  -1   41.10    2.20
  -4  -8  -1   42.00    2.30
  -4  -8  -1   42.60    2.00
   4   8   1   42.50    1.80
  -5  -8  -1   65.59    2.60
  -5  -8  -1   65.19    3.00
  -5  -8  -1   62.79    2.90
   5   8   1   65.29    2.50
  -6  -8  -1    4.00    1.70
  -6  -8  -1    4.00    1.50
   6   8   1    3.90    1.10
  -7  -8  -1   47.30    3.20
   7   8   1   45.20    2.40
  -8  -8  -1   30.10    3.60
   8   8   1   24.50    2.30
   8  -9  -1    1.10    1.90
  -8   9   1   -0.30    1.80
   7  -9  -1    4.90    1.70
  -7   9   1    3.80    1.60
   6  -9  -1   34.90    2.60
  -6   9   1   37.20    2.20
  -6   9   1   33.50    2.50
   5  -9  -1    0.10    1.20
  -5   9   1    1.00    1.10
  -5   9   1    0.70    1.30
   4  -9  -1   21.00    1.80
   4  -9  -1   18.60    1.80
  -4   9   1   19.50    1.50
  -4   9   1   19.90    1.70
   3  -9  -1   42.00    2.10
   3  -9  -1   42.40    2.30
  -3   9   1   46.50    2.10
  -3   9   1   46.30    2.00
   2  -9  -1    2.90    0.80
   2  -9  -1    4.40    1.30
  -2   9   1    1.80    0.70
  -2   9   1    2.70    0.90
   1  -9  -1   82.09    2.70
   1  -9  -1   75.69    3.00
  -1   9   1   78.39    2.90
  -1   9   1   79.79    2.70
   0  -9  -1   36.00    1.60
   0  -9  -1   34.50    1.90
   0   9   1   33.10    1.80
   0   9   1   35.00    1.50
  -1  -9  -1   32.90    2.00
  -1  -9  -1   31.60    1.50
   1   9   1   34.60    1.60
   1   9   1   35.10    1.70
  -2  -9  -1   18.00    1.70
  -2  -9  -1   20.00    1.40
   2   9   1   20.00    1.30
   2   9   1   18.60    1.50
  -3  -9  -1   78.59    3.30
  -3  -9  -1   73.69    3.00
  -3  -9  -1   74.39    2.80
   3   9   1   78.89    3.10
   3   9   1   74.59    2.70
  -4  -9  -1    3.20    1.10
  -4  -9  -1    3.70    1.50
  -4  -9  -1    2.10    1.30
   4   9   1    5.90    1.40
   4   9   1    3.60    0.90
  -5  -9  -1   56.29    3.00
  -5  -9  -1   52.29    2.90
   5   9   1   50.59    2.30
  -6  -9  -1   75.89    3.60
  -6  -9  -1   77.29    3.70
   6   9   1   79.79    3.00
   7   9   1    2.30    1.30
   8   9   1    7.20    1.80
   7 -10  -1    1.40    1.80
  -7  10   1    0.50    1.80
   6 -10  -1    2.20    1.50
  -6  10   1    2.00    1.40
  -6  10   1    3.40    1.70
   5 -10  -1   12.30    1.70
  -5  10   1   14.40    1.80
  -5  10   1   14.60    1.50
   4 -10  -1    5.60    1.60
  -4  10   1    5.30    1.10
  -4  10   1    7.00    1.40
   3 -10  -1   39.60    2.40
  -3  10   1   39.50    1.90
  -3  10   1   38.20    2.10
   2 -10  -1    0.20    1.20
  -2  10   1    1.40    0.80
  -2  10   1    1.00    1.00
   1 -10  -1   17.00    1.70
   1 -10  -1   14.20    1.30
  -1  10   1   15.40    1.30
  -1  10   1   14.50    1.50
   0 -10  -1    1.80    0.90
   0 -10  -1    2.80    1.40
   0  10   1    2.80    1.10
   0  10   1    2.30    0.80
  -1 -10  -1   54.79    2.20
  -1 -10  -1   52.39    2.70
   1  10   1   53.09    2.10
   1  10   1   55.49    2.40
  -2 -10  -1    7.60    1.10
  -2 -10  -1    8.50    1.80
   2  10   1    8.50    1.00
   2  10   1   11.10    1.40
  -3 -10  -1   19.80    2.00
  -3 -10  -1   20.60    2.30
  -3 -10  -1   22.10    1.80
   3  10   1   19.80    1.50
   3  10   1   24.10    2.00
  -4 -10  -1  105.89    5.50
  -4 -10  -1  109.79    4.40
   4  10   1   99.19    3.50
  -5 -10  -1   -0.10    1.80
   5  10   1   -1.20    1.10
  -6 -10  -1   45.90    3.30
   6  10   1   39.90    2.30
   7  10   1    2.90    1.50
   7 -11  -1    5.60    2.10
  -7  11   1    5.60    2.20
  -6  11   1    3.70    1.50
  -6  11   1    3.60    1.90
  -5  11   1    8.50    1.70
  -5  11   1    7.40    1.40
   4 -11  -1   -1.10    1.70
  -4  11   1    0.80    1.10
  -4  11   1    2.80    1.30
   3 -11  -1    2.40    1.60
  -3  11   1    2.20    1.30
  -3  11   1    1.80    1.00
   2 -11  -1    2.70    1.40
  -2  11   1    2.90    1.00
  -2  11   1    3.50    1.30
   1 -11  -1   17.30    2.00
  -1  11   1   16.60    1.40
  -1  11   1   20.30    1.80
   0 -11  -1   39.10    2.50
   0  11   1   45.30    2.00
   0  11   1   49.00    2.50
  -1 -11  -1    1.20    1.60
   1  11   1    1.20    0.90
  -2 -11  -1   79.29    3.50
   2  11   1   75.59    2.80
  -3 -11  -1    0.80    1.60
   3  11   1   -0.30    1.00
  -4 -11  -1   63.39    3.60
   4  11   1   61.09    2.60
  -5 -11  -1   13.30    2.20
   5  11   1   14.60    1.60
  -6 -11  -1    7.00    2.60
   6  11   1    4.90    1.40
  -6  12   1   -0.20    1.60
  -6  12   1    0.90    1.80
  -5  12   1   -0.40    1.40
  -5  12   1    1.00    1.70
   4 -12  -1    3.40    1.90
  -4  12   1    3.90    1.30
  -4  12   1    3.10    1.60
   3 -12  -1    1.90    1.80
  -3  12   1    0.50    1.40
  -3  12   1    1.90    1.20
   2 -12  -1   27.20    2.60
  -2  12   1   32.30    1.90
   1 -12  -1   -1.70    1.70
  -1  12   1    1.30    1.00
   0 -12  -1   48.90    3.10
   0  12   1   54.49    2.30
  -1 -12  -1    3.60    2.00
   1  12   1    4.40    1.10
  -2 -12  -1   40.80    3.10
   2  12   1   38.90    2.10
  -3 -12  -1   19.30    2.60
   3  12   1   22.90    1.80
  -4 -12  -1    8.90    2.60
   4  12   1   10.00    1.40
  -5 -12  -1   14.10    2.80
   5  12   1   15.20    1.70
   4 -13  -1    6.50    2.40
  -4  13   1    7.00    1.60
   3 -13  -1   -1.10    1.90
  -3  13   1   -0.80    1.30
   2 -13  -1   14.60    2.50
  -2  13   1   17.10    1.90
   1 -13  -1    9.10    2.10
  -1  13   1    8.80    1.40
   0 -13  -1   20.70    2.70
   0  13   1   19.70    1.80
  -1 -13  -1   19.20    2.60
   1  13   1   22.80    1.90
  -2 -13  -1    5.70    2.40
   2  13   1    4.60    1.30
  -3 -13  -1   17.90    2.70
   3  13   1   19.10    2.00
   2 -14  -1    4.70    2.50
  -2  14   1    6.90    1.60
   1 -14  -1   22.30    3.10
  -1  14   1   22.90    2.10
   0 -14  -1    2.80    2.60
   0  14   1    0.20    1.30
  -3 -12   2   -0.80    1.90
  -3 -12   2    3.50    2.70
  -3 -12   2    2.00    3.40
   2  12  -2   47.60    2.20
   2  12  -2   53.49    3.50
  -2 -12   2   51.39    3.60
  -2 -12   2   53.79    4.00
  -2 -12   2   49.00    2.80
   1  12  -2    0.70    1.00
   1  12  -2    1.50    1.80
  -1 -12   2    2.40    1.50
  -1 -12   2    2.00    2.10
   0  12  -2    2.00    1.80
   0  12  -2    2.20    1.00
   0 -12   2    1.80    2.20
   0 -12   2    1.70    1.40
  -1  12  -2   26.00    1.70
  -1  12  -2   28.30    2.50
   1 -12   2   23.90    2.70
   1 -12   2   21.20    2.20
  -2  12  -2    0.10    1.00
  -2  12  -2   -0.20    1.70
   2 -12   2   -0.50    2.30
  -3  12  -2   22.30    1.80
  -3  12  -2   23.30    2.70
   3 -12   2   17.30    2.80
  -4  12  -2    0.00    1.20
  -4  12  -2    0.60    1.90
   4 -12   2   -1.10    2.00
   4  11  -2   32.20    2.00
   4  11  -2   37.20    3.10
  -4 -11   2   45.20    3.70
  -4 -11   2   34.60    3.40
  -4 -11   2   37.60    2.70
   3  11  -2    2.10    1.00
   3  11  -2    0.90    1.90
  -3 -11   2    1.50    1.50
  -3 -11   2    1.70    2.00
  -3 -11   2    4.00    2.40
   2  11  -2    1.40    1.60
   2  11  -2    0.50    0.90
  -2 -11   2    0.90    1.20
  -2 -11   2    0.20    2.10
  -2 -11   2    0.80    1.90
   1  11  -2   80.49    2.90
   1  11  -2   80.79    3.60
  -1 -11   2   82.59    3.20
  -1 -11   2   83.19    4.00
   0  11  -2    2.50    1.50
   0  11  -2    2.90    0.90
   0 -11   2    2.90    1.20
   0 -11   2    1.90    1.90
  -1  11  -2   36.80    1.80
  -1  11  -2   40.90    2.60
   1 -11   2   33.40    2.70
   1 -11   2   40.20    2.30
  -2  11  -2    6.10    1.00
  -2  11  -2    4.80    1.50
   2 -11   2    3.70    1.80
   2 -11   2    5.60    1.30
  -3  11  -2    3.00    1.50
  -3  11  -2    1.70    1.00
   3 -11   2    0.30    1.70
  -4  11  -2   10.90    1.30
  -4  11  -2   11.80    1.80
   4 -11   2    8.30    2.10
  -5  11  -2   19.40    2.40
  -5  11  -2   20.80    1.80
   5 -11   2   13.70    2.40
  -6  11  -2    0.60    1.30
  -6  11  -2   -1.00    1.90
   5  10  -2    1.60    1.00
  -5 -10   2    3.80    2.30
  -5 -10   2    4.40    2.40
  -5 -10   2    3.30    1.70
   4  10  -2    0.20    1.70
   4  10  -2   -0.10    0.90
  -4 -10   2   -1.60    2.00
  -4 -10   2   -0.90    1.30
  -4 -10   2    0.80    1.90
   3  10  -2  116.89    3.90
   3  10  -2  128.69    4.80
  -3 -10   2  124.69    4.80
  -3 -10   2  124.39    4.20
  -3 -10   2  117.19    4.80
   2  10  -2    3.60    0.90
   2  10  -2    4.10    1.60
  -2 -10   2    2.50    1.50
  -2 -10   2    3.10    1.80
  -2 -10   2    5.40    1.20
   1  10  -2   44.60    1.90
   1  10  -2   47.30    2.60
  -1 -10   2   46.20    2.90
  -1 -10   2   43.20    2.10
   0  10  -2   35.60    2.20
   0  10  -2   38.30    1.70
   0 -10   2   39.30    2.60
   0 -10   2   36.90    1.90
  -1  10  -2    1.30    0.80
  -1  10  -2    3.10    1.30
   1 -10   2    0.30    0.90
   1 -10   2    2.40    1.50
  -2  10  -2   31.70    2.20
  -2  10  -2   31.50    1.60
   2 -10   2   29.20    2.50
   2 -10   2   34.30    1.90
  -3  10  -2   14.50    1.30
  -3  10  -2   17.60    1.90
   3 -10   2   10.30    1.80
   3 -10   2    9.90    1.30
  -4  10  -2   -1.10    1.30
  -4  10  -2   -1.20    0.90
   4 -10   2    0.10    1.50
  -5  10  -2   12.40    1.30
  -5  10  -2   12.00    1.70
   5 -10   2   11.20    2.10
  -6  10  -2    7.60    1.70
  -6  10  -2    7.70    1.40
  -7  10  -2    0.60    1.90
  -7  10  -2    0.80    1.40
   6   9  -2    0.50    1.10
  -6  -9   2   -0.70    1.50
  -6  -9   2    0.90    2.30
   5   9  -2   70.09    2.80
  -5  -9   2   77.29    3.90
  -5  -9   2   82.49    3.30
  -5  -9   2   83.99    4.00
   4   9  -2    0.80    0.80
   4   9  -2    4.20    1.60
  -4  -9   2    2.50    1.20
  -4  -9   2    2.10    1.70
  -4  -9   2    1.80    1.80
   3   9  -2   33.20    2.50
   3   9  -2   33.20    1.60
  -3  -9   2   36.80    2.60
  -3  -9   2   32.00    2.00
  -3  -9   2   34.00    2.40
   2   9  -2  130.29    4.00
   2   9  -2  129.19    4.70
  -2  -9   2  131.39    4.80
  -2  -9   2  133.69    4.20
   1   9  -2    6.20    0.80
   1   9  -2    8.50    1.40
  -1  -9   2    7.10    1.00
  -1  -9   2    6.90    1.60
   0   9  -2   53.19    2.50
   0   9  -2   45.20    1.80
   0  -9   2   50.59    2.80
   0  -9   2   48.20    2.10
  -1   9  -2    1.20    0.70
  -1   9  -2    0.20    1.10
   1  -9   2    1.70    0.90
   1  -9   2    0.10    1.20
  -2   9  -2    0.40    1.10
  -2   9  -2    0.60    0.70
   2  -9   2    0.60    1.30
   2  -9   2    1.70    0.90
  -3   9  -2   12.50    1.20
  -3   9  -2   10.80    1.40
   3  -9   2   10.70    1.60
   3  -9   2   12.00    1.20
  -4   9  -2   35.50    2.20
  -4   9  -2   38.90    1.80
   4  -9   2   39.50    2.10
   4  -9   2   35.80    2.50
  -5   9  -2    6.80    1.10
  -5   9  -2    7.10    1.40
   5  -9   2    6.90    1.80
  -6   9  -2    0.50    1.40
  -6   9  -2    1.30    1.10
   6  -9   2    1.80    2.50
  -7   9  -2    8.90    2.00
  -7   9  -2    9.00    1.50
   7  -9   2    6.40    1.90
  -8   9  -2    2.90    2.10
  -8   9  -2    3.20    1.60
   8  -9   2    4.60    2.00
   7   8  -2   28.40    1.90
  -7  -8   2   31.60    2.70
  -7  -8   2   29.90    3.40
   6   8  -2   -0.30    1.00
  -6  -8   2   -1.20    1.90
  -6  -8   2    0.60    1.40
   5   8  -2    9.20    1.10
  -5  -8   2   10.90    1.90
  -5  -8   2   11.10    1.40
  -5  -8   2   10.80    2.00
   4   8  -2  152.38    4.90
   4   8  -2  172.08    5.70
  -4  -8   2  159.38    5.10
  -4  -8   2  156.88    5.60
  -4  -8   2  163.88    5.60
   3   8  -2    7.80    0.90
   3   8  -2    9.40    1.50
  -3  -8   2    6.50    1.60
  -3  -8   2    9.20    1.60
  -3  -8   2   10.90    1.20
   2   8  -2   83.29    3.30
   2   8  -2   84.39    2.70
  -2  -8   2   89.89    3.50
  -2  -8   2   80.79    2.90
   1   8  -2   21.10    1.60
   1   8  -2   18.90    1.10
  -1  -8   2   17.40    1.70
  -1  -8   2   19.70    1.30
   0   8  -2   15.00    1.50
   0   8  -2   15.40    1.00
   0  -8   2   13.30    1.60
   0  -8   2   14.60    1.10
  -1   8  -2    1.70    0.60
  -1   8  -2    0.50    0.90
   1  -8   2    1.00    1.30
   1  -8   2    0.90    0.70
  -2   8  -2  107.39    3.40
  -2   8  -2  113.39    3.80
   2  -8   2  105.09    3.50
   2  -8   2  113.29    4.00
  -3   8  -2   17.50    1.50
  -3   8  -2   17.90    1.10
   3  -8   2   18.00    1.40
   3  -8   2   18.20    1.70
  -4   8  -2    2.00    0.80
  -4   8  -2    3.30    1.00
   4  -8   2    1.80    1.20
   4  -8   2    2.60    0.90
  -5   8  -2   49.50    2.50
  -5   8  -2   49.60    2.10
   5  -8   2   48.00    2.40
   5  -8   2   48.40    2.70
   5  -8   2   47.80    2.20
  -6   8  -2   14.20    1.80
  -6   8  -2   17.50    1.60
   6  -8   2   12.30    1.60
   6  -8   2   16.80    2.10
  -7   8  -2    2.70    1.30
  -7   8  -2    2.10    1.60
   7  -8   2    0.60    1.50
  -8   8  -2    0.40    1.70
  -8   8  -2   -0.70    1.40
   8  -8   2   -0.30    1.60
  -8  -7   2    3.20    2.60
   7   7  -2    2.50    1.10
  -7  -7   2    2.30    2.00
  -7  -7   2    2.50    1.40
   6   7  -2   69.79    2.70
  -6  -7   2   76.39    3.10
  -6  -7   2   74.49    3.70
   5   7  -2    4.40    0.80
  -5  -7   2    2.80    1.60
  -5  -7   2    4.00    1.10
  -5  -7   2    4.80    1.70
   4   7  -2   97.19    3.10
   4   7  -2   97.19    3.70
  -4  -7   2   89.89    3.30
  -4  -7   2  101.09    3.80
  -4  -7   2   94.79    3.80
   3   7  -2   86.89    2.90
   3   7  -2   87.79    3.40
  -3  -7   2   91.59    3.50
  -3  -7   2   89.19    3.50
  -3  -7   2   87.69    3.00
   2   7  -2   33.50    1.40
   2   7  -2   32.20    1.90
  -2  -7   2   34.30    1.50
  -2  -7   2   32.10    1.90
   1   7  -2    1.90    0.90
   1   7  -2    2.90    0.60
  -1  -7   2    2.60    0.70
  -1  -7   2    1.90    1.00
   0   7  -2  202.18    5.90
   0   7  -2  204.98    6.20
   0  -7   2  205.28    6.00
   0  -7   2  208.18    6.40
  -1   7  -2   31.90    1.30
  -1   7  -2   30.70    1.60
   1  -7   2   32.10    1.40
   1  -7   2   31.10    1.80
  -2   7  -2   27.50    1.60
  -2   7  -2   28.10    1.20
   2  -7   2   25.30    1.30
   2  -7   2   29.00    1.90
  -3   7  -2  167.38    5.20
  -3   7  -2  178.78    5.50
   3  -7   2  180.78    5.60
   3  -7   2  170.28    5.20
   3  -7   2  177.58    5.30
  -4   7  -2   53.89    2.40
  -4   7  -2   55.89    2.00
   4  -7   2   49.90    2.20
   4  -7   2   48.20    2.10
   4  -7   2   53.59    2.40
  -5   7  -2   10.30    1.30
  -5   7  -2   11.90    1.20
   5  -7   2   14.10    1.60
   5  -7   2   11.10    1.30
   5  -7   2   12.70    1.20
  -6   7  -2    7.00    1.10
  -6   7  -2    6.10    1.40
   6  -7   2    6.80    1.50
   6  -7   2    6.50    1.30
  -7   7  -2   -0.90    1.10
  -7   7  -2   -0.80    1.30
   7  -7   2   -0.40    1.30
  -8   7  -2    1.30    1.30
  -8   7  -2    3.20    1.60
   8  -7   2    2.40    1.60
  -9   7  -2    1.20    1.90
  -9   7  -2    0.90    1.60
   9  -7   2    0.30    1.80
   8   6  -2   11.80    1.40
  -8  -6   2   16.90    2.00
  -8  -6   2   16.70    2.70
   7   6  -2    0.60    0.90
  -7  -6   2    0.90    1.30
  -7  -6   2    1.20    1.80
   6   6  -2   50.89    2.10
  -6  -6   2   48.80    3.00
  -6  -6   2   48.20    2.40
   5   6  -2   66.59    2.50
  -5  -6   2   69.49    3.30
  -5  -6   2   71.89    3.00
  -5  -6   2   74.89    2.70
   4   6  -2   10.30    1.00
   4   6  -2   11.90    1.50
  -4  -6   2   10.40    1.00
  -4  -6   2   10.60    1.40
  -4  -6   2   11.50    1.60
   3   6  -2   14.30    0.90
   3   6  -2   15.90    1.60
  -3  -6   2   13.20    1.60
  -3  -6   2   13.70    1.10
  -3  -6   2   14.60    1.50
   2   6  -2  152.78    4.90
   2   6  -2  149.29    4.50
  -2  -6   2  157.98    4.50
  -2  -6   2  150.58    4.90
   1   6  -2   81.99    2.50
   1   6  -2   81.09    2.90
  -1  -6   2   79.19    2.90
  -1  -6   2   88.69    2.60
   0   6  -2   41.80    1.80
   0   6  -2   41.60    1.40
   0  -6   2   41.30    1.50
   0  -6   2   42.30    1.90
  -1   6  -2  281.67    8.10
  -1   6  -2  287.57    8.30
   1  -6   2  283.37    8.10
   1  -6   2  292.47    8.50
  -2   6  -2   88.89    2.70
  -2   6  -2   84.69    3.00
   2  -6   2   86.39    2.80
   2  -6   2   91.79    3.20
   2  -6   2   88.89    2.80
  -3   6  -2   23.60    1.40
  -3   6  -2   20.90    1.10
   3  -6   2   22.50    1.30
   3  -6   2   21.80    1.20
   3  -6   2   22.00    1.50
  -4   6  -2  107.99    3.70
  -4   6  -2  116.59    3.50
   4  -6   2  106.89    3.80
   4  -6   2  104.79    3.70
   4  -6   2  111.29    3.50
  -5   6  -2    1.30    0.80
  -5   6  -2    1.20    0.90
   5  -6   2    1.20    1.00
   5  -6   2    0.50    0.80
   5  -6   2    2.30    1.10
  -6   6  -2   13.20    1.30
  -6   6  -2   13.80    1.60
   6  -6   2   19.30    1.80
   6  -6   2   14.40    1.60
   6  -6   2   16.30    1.70
  -7   6  -2    0.50    1.30
  -7   6  -2    2.00    1.10
   7  -6   2    1.20    1.20
  -8   6  -2    8.40    1.70
  -8   6  -2    7.60    1.50
   8  -6   2    5.90    1.60
  -9   6  -2    2.00    1.50
  -9   6  -2    1.10    1.80
   9  -6   2   -0.80    1.70
  -9  -5   2    1.20    2.60
   8   5  -2   10.50    1.30
  -8  -5   2   13.30    1.80
  -8  -5   2   13.10    2.40
   7   5  -2   19.80    1.50
  -7  -5   2   20.90    2.50
  -7  -5   2   21.80    2.00
   6   5  -2   -0.30    0.80
  -6  -5   2    1.00    0.90
  -6  -5   2    0.70    1.40
   5   5  -2   19.00    1.20
  -5  -5   2   19.40    1.90
  -5  -5   2   17.30    1.40
  -5  -5   2   18.70    1.70
   4   5  -2   21.70    1.10
  -4  -5   2   21.50    1.30
  -4  -5   2   19.60    1.70
  -4  -5   2   20.30    1.50
   3   5  -2  112.79    3.90
   3   5  -2  115.19    3.50
  -3  -5   2  119.29    3.60
  -3  -5   2  116.29    3.90
  -3  -5   2  117.99    3.80
   2   5  -2    9.00    1.00
   2   5  -2    9.50    0.70
  -2  -5   2    8.50    0.80
  -2  -5   2    9.70    1.10
  -2  -5   2    9.70    1.20
   1   5  -2  301.97    8.90
   1   5  -2  318.97    9.00
   1   5  -2  305.97    8.60
  -1  -5   2  305.97    8.70
  -1  -5   2  308.37    9.00
   0   5  -2  117.79    3.50
   0   5  -2  129.39    3.60
   0   5  -2  116.69    3.80
   0  -5   2  114.19    3.90
   0  -5   2  120.59    3.60
   0  -5   2  126.69    3.40
  -1   5  -2    0.80    0.50
  -1   5  -2    1.30    0.40
   1  -5   2    0.60    0.50
   1  -5   2    1.40    0.40
   1  -5   2    1.30    0.40
   1  -5   2    1.30    0.80
  -2   5  -2  594.14   17.20
  -2   5  -2  599.44   16.90
   2  -5   2  612.84   17.30
   2  -5   2  603.14   17.00
   2  -5   2  643.14   17.10
   2  -5   2  610.14   17.10
  -3   5  -2   14.70    0.80
  -3   5  -2   13.40    1.10
   3  -5   2   12.60    1.00
   3  -5   2   14.10    0.90
   3  -5   2   14.60    1.20
  -4   5  -2   37.60    1.50
  -4   5  -2   37.50    1.70
   4  -5   2   38.10    1.50
   4  -5   2   38.80    1.80
   4  -5   2   34.50    1.70
  -5   5  -2    0.90    0.70
  -5   5  -2    0.80    0.80
   5  -5   2    1.20    0.70
   5  -5   2    1.10    0.90
   5  -5   2    0.30    0.90
  -6   5  -2   26.80    1.80
  -6   5  -2   23.20    1.40
   6  -5   2   21.80    1.50
   6  -5   2   23.60    1.80
   6  -5   2   23.90    1.60
  -7   5  -2    4.10    1.10
  -7   5  -2    4.20    1.30
   7  -5   2    3.80    1.30
  -8   5  -2    6.90    1.40
  -8   5  -2    6.40    1.50
   8  -5   2    4.00    1.40
  -9   5  -2    2.10    1.60
  -9   5  -2    4.90    1.50
   9  -5   2    3.80    1.60
 -10   5  -2   -0.10    1.90
  10  -5   2    2.00    1.80
   9   4  -2    4.10    1.40
  -9  -4   2    4.40    2.40
   8   4  -2    2.40    1.00
  -8  -4   2    2.30    2.00
  -8  -4   2    2.60    1.40
   7   4  -2    4.70    0.90
  -7  -4   2    6.00    1.30
  -7  -4   2    5.70    1.70
   6   4  -2    0.20    0.70
  -6  -4   2    0.40    0.90
  -6  -4   2   -0.10    1.20
   5   4  -2   50.69    1.90
  -5  -4   2   54.59    2.00
  -5  -4   2   47.00    2.20
  -5  -4   2   51.79    2.50
   4   4  -2    5.10    0.60
  -4  -4   2    3.20    0.60
  -4  -4   2    6.90    1.20
  -4  -4   2    4.20    0.90
   3   4  -2  204.18    6.20
   3   4  -2  202.48    5.90
  -3  -4   2  204.28    6.20
  -3  -4   2  210.28    5.90
  -3  -4   2  203.78    6.10
   2   4  -2  200.58    5.30
   2   4  -2  176.28    5.60
   2   4  -2  191.48    5.30
  -2  -4   2  184.48    5.30
  -2  -4   2  174.68    5.50
  -2  -4   2  182.68    5.60
   1   4  -2    9.30    0.80
   1   4  -2    9.40    0.50
   1   4  -2   10.10    0.60
  -1  -4   2    9.60    0.60
  -1  -4   2    8.80    0.90
   0   4  -2 1239.88   35.30
   0   4  -2 1276.57   35.10
   0   4  -2 1321.57   35.20
   0  -4   2 1294.67   35.10
   0  -4   2 1265.67   35.10
   0  -4   2 1268.27   35.40
  -1   4  -2   28.10    1.00
  -1   4  -2   27.80    1.20
   1  -4   2   28.60    1.30
   1  -4   2   27.70    1.00
   1  -4   2   30.80    1.00
  -2   4  -2   85.89    2.80
  -2   4  -2   87.99    2.60
   2  -4   2   86.79    2.70
   2  -4   2   88.69    2.60
   2  -4   2   88.59    2.90
   2  -4   2   88.09    2.70
  -3   4  -2  125.49    3.80
  -3   4  -2  130.59    4.00
   3  -4   2  125.39    3.90
   3  -4   2  129.19    3.90
   3  -4   2  130.79    3.80
   3  -4   2  124.19    4.00
  -4   4  -2   43.00    1.80
  -4   4  -2   44.90    1.60
  -4   4  -2   42.60    1.80
   4  -4   2   45.20    1.60
   4  -4   2   43.80    1.80
   4  -4   2   43.40    1.80
  -5   4  -2    2.00    0.60
  -5   4  -2    3.30    0.80
  -5   4  -2    4.10    0.90
   5  -4   2    3.40    0.90
   5  -4   2    2.40    0.80
   5  -4   2    3.70    0.70
   5  -4   2    1.60    0.70
  -6   4  -2   14.80    1.30
  -6   4  -2   15.60    1.30
  -6   4  -2   15.20    1.50
   6  -4   2   15.10    1.40
   6  -4   2   14.40    1.30
   6  -4   2   16.00    1.50
  -7   4  -2   15.00    1.50
  -7   4  -2   11.90    1.50
   7  -4   2    9.00    1.30
  -8   4  -2   -0.60    1.20
  -8   4  -2    0.80    1.20
   8  -4   2   -0.30    1.10
  -9   4  -2    8.20    1.80
  -9   4  -2   12.40    1.80
   9  -4   2    9.50    1.80
 -10   4  -2    4.40    1.90
  10  -4   2    5.70    1.90
   9   3  -2    0.90    1.20
  -9  -3   2   -2.00    2.10
   8   3  -2    1.10    1.10
  -8  -3   2    0.80    1.20
  -8  -3   2   -0.90    1.80
   7   3  -2    5.50    0.90
  -7  -3   2    5.10    1.20
  -7  -3   2    4.20    1.60
   6   3  -2    4.20    0.80
  -6  -3   2    2.30    1.30
  -6  -3   2    1.60    0.90
   5   3  -2   78.89    2.60
  -5  -3   2   73.79    3.00
  -5  -3   2   75.89    2.60
   4   3  -2  120.09    3.60
   4   3  -2  115.49    3.60
  -4  -3   2  119.09    3.60
  -4  -3   2  116.89    3.90
  -4  -3   2  117.79    3.70
   3   3  -2    0.70    0.60
   3   3  -2    0.80    0.30
   3   3  -2    1.20    0.40
   3   3  -2    0.60    0.40
  -3  -3   2    0.50    0.60
  -3  -3   2    0.80    0.40
  -3  -3   2    1.10    0.70
   2   3  -2 1534.75   41.00
   2   3  -2 1477.55   41.40
   2   3  -2 1497.95   41.10
  -2  -3   2 1468.65   41.30
  -2  -3   2 1496.45   41.40
  -2  -3   2 1499.45   41.10
   1   3  -2   13.50    0.80
   1   3  -2   16.40    0.60
   1   3  -2   14.90    0.60
  -1  -3   2   14.80    0.60
  -1  -3   2   13.70    0.80
   0   3  -2   45.60    1.60
   0   3  -2   51.79    1.50
   0   3  -2   47.50    1.40
   0  -3   2   47.80    1.40
   0  -3   2   47.20    1.50
   0  -3   2   49.00    1.70
  -1   3  -2  880.21   24.00
  -1   3  -2  861.81   24.10
   1  -3   2  886.61   24.00
   1  -3   2  865.01   24.00
   1  -3   2  860.31   24.20
  -2   3  -2  115.89    3.40
  -2   3  -2  116.09    3.60
  -2   3  -2  113.69    3.50
   2  -3   2  118.49    3.50
   2  -3   2  114.79    3.40
   2  -3   2  112.49    3.60
   2  -3   2  123.89    3.50
  -3   3  -2    0.90    0.40
  -3   3  -2    1.10    0.50
  -3   3  -2    0.80    0.40
  -3   3  -2    1.60    0.40
   3  -3   2    1.70    0.40
   3  -3   2    0.50    0.50
   3  -3   2    1.50    0.50
   3  -3   2    1.60    0.50
  -4   3  -2    1.30    0.50
  -4   3  -2    0.60    0.60
  -4   3  -2   -0.10    0.40
  -4   3  -2    0.80    0.60
   4  -3   2    1.40    0.60
   4  -3   2    1.30    0.50
   4  -3   2    0.30    0.60
   4  -3   2    0.60    0.70
  -5   3  -2   75.79    2.50
  -5   3  -2   76.79    2.60
  -5   3  -2   74.99    2.70
   5  -3   2   72.69    2.60
   5  -3   2   70.89    2.70
   5  -3   2   69.59    2.60
   5  -3   2   76.39    2.50
  -6   3  -2    3.20    0.80
  -6   3  -2    3.40    1.00
  -6   3  -2    3.30    0.90
   6  -3   2    0.90    0.70
   6  -3   2    2.90    0.90
   6  -3   2    3.20    0.90
   6  -3   2    2.40    0.80
  -7   3  -2   32.50    2.10
  -7   3  -2   33.50    1.80
   7  -3   2   34.10    2.00
  -8   3  -2   25.70    2.20
  -8   3  -2   26.40    2.00
   8  -3   2   27.50    2.10
  -9   3  -2    5.00    1.80
   9  -3   2    5.50    1.60
 -10   3  -2   12.70    2.30
  10  -3   2    8.10    1.90
   9   2  -2    1.40    1.20
  -9  -2   2   -0.40    2.00
   8   2  -2    0.20    1.00
  -8  -2   2    1.10    1.70
  -8  -2   2    0.70    1.30
   7   2  -2   18.20    1.30
  -7  -2   2   16.80    1.60
  -7  -2   2   22.20    2.20
   6   2  -2   22.40    1.30
   6   2  -2   24.20    1.50
  -6  -2   2   20.50    1.90
  -6  -2   2   23.60    1.50
   5   2  -2    0.30    0.60
   5   2  -2    0.20    0.50
  -5  -2   2   -0.30    0.60
  -5  -2   2    0.20    0.90
   4   2  -2  667.13   18.70
   4   2  -2  655.83   18.60
  -4  -2   2  660.73   18.60
  -4  -2   2  673.33   18.90
  -4  -2   2  689.13   18.70
   3   2  -2  112.49    3.30
   3   2  -2  116.29    3.30
   3   2  -2  117.99    3.30
  -3  -2   2  108.49    3.40
  -3  -2   2  107.39    3.30
  -3  -2   2  110.59    3.60
   2   2  -2   13.50    0.60
   2   2  -2   14.00    0.60
   2   2  -2   11.60    0.80
   2   2  -2   13.60    0.60
  -2  -2   2   12.30    0.60
  -2  -2   2   12.20    0.90
  -2  -2   2   12.00    0.70
   1   2  -2 1035.80   29.20
   1   2  -2 1086.69   29.10
   1   2  -2 1045.00   29.00
   1   2  -2 1071.09   29.10
  -1  -2   2 1044.00   29.10
  -1  -2   2 1063.59   29.20
   0   2  -2  308.27    8.10
   0   2  -2  290.27    8.10
   0   2  -2  290.07    8.30
   0  -2   2  286.97    8.30
   0  -2   2  292.07    8.10
   0  -2   2  286.17    8.10
   0  -2   2  299.07    8.10
  -1   2  -2    4.50    0.50
  -1   2  -2    5.40    0.30
  -1   2  -2    4.90    0.30
   1  -2   2    5.70    0.30
   1  -2   2    4.50    0.40
   1  -2   2    5.00    0.60
  -2   2  -2  165.28    4.60
  -2   2  -2  166.68    4.80
   2  -2   2  162.68    4.80
   2  -2   2  160.38    4.60
   2  -2   2  157.38    4.70
  -3   2  -2  250.87    7.30
  -3   2  -2  254.37    7.40
  -3   2  -2  264.67    7.30
  -3   2  -2  258.67    7.50
   3  -2   2  267.17    7.40
   3  -2   2  260.07    7.40
   3  -2   2  257.87    7.30
   3  -2   2  261.07    7.50
  -4   2  -2    6.40    0.60
  -4   2  -2    5.70    0.70
  -4   2  -2    6.80    0.60
  -4   2  -2    4.70    0.70
   4  -2   2    5.80    0.60
   4  -2   2    4.80    0.70
   4  -2   2    5.60    0.70
  -5   2  -2  110.99    3.70
  -5   2  -2  119.89    3.50
  -5   2  -2  111.99    3.60
  -5   2  -2  109.59    3.60
   5  -2   2  116.89    3.70
   5  -2   2  115.99    3.50
   5  -2   2  114.49    3.70
  -6   2  -2   53.69    2.30
  -6   2  -2   48.40    2.00
  -6   2  -2   49.99    2.00
   6  -2   2   53.89    2.20
   6  -2   2   49.10    2.10
   6  -2   2   46.50    1.90
  -7   2  -2    6.90    1.30
  -7   2  -2    7.00    1.10
   7  -2   2    7.90    1.20
  -8   2  -2   97.89    3.60
  -8   2  -2   98.79    3.90
   8  -2   2   91.59    3.80
  -9   2  -2    1.00    1.50
   9  -2   2    0.30    1.40
 -10   2  -2    0.10    1.80
  10  -2   2   -0.20    1.50
  10   1  -2    0.00    1.60
 -10  -1   2   -0.90    2.90
   9   1  -2    1.80    1.20
  -9  -1   2    0.90    1.70
   8   1  -2    1.30    1.00
   8   1  -2    2.10    1.30
  -8  -1   2    1.40    1.60
  -8  -1   2    2.20    1.20
   7   1  -2    1.20    1.00
   7   1  -2    0.60    0.80
  -7  -1   2    0.10    1.30
  -7  -1   2    0.30    0.90
   6   1  -2  131.39    4.20
   6   1  -2  127.19    4.10
  -6  -1   2  130.29    4.10
  -6  -1   2  133.89    4.60
   5   1  -2  129.89    4.00
   5   1  -2  131.69    3.90
  -5  -1   2  126.69    4.00
  -5  -1   2  126.79    4.30
   4   1  -2   13.90    0.90
   4   1  -2   14.10    0.80
  -4  -1   2   14.10    1.20
  -4  -1   2   14.60    0.80
  -4  -1   2   13.00    1.40
  -4  -1   2   13.30    0.90
   3   1  -2  590.04   16.80
   3   1  -2  624.24   16.90
   3   1  -2  615.84   16.80
  -3  -1   2  590.34   16.80
  -3  -1   2  616.14   17.00
  -3  -1   2  596.74   16.80
   2   1  -2   87.29    2.40
   2   1  -2   85.89    2.50
   2   1  -2   85.19    2.40
  -2  -1   2   79.69    2.50
  -2  -1   2   83.09    2.40
  -2  -1   2   82.39    2.70
   1   1  -2    6.00    0.50
   1   1  -2    6.40    0.30
   1   1  -2    6.30    0.30
   1   1  -2    6.40    0.30
  -1  -1   2    5.90    0.40
  -1  -1   2    5.00    0.50
  -1  -1   2    5.30    0.30
  -1  -1   2    6.10    0.30
   0   1  -2  667.33   18.00
   0   1  -2  665.83   17.90
   0   1  -2  634.74   18.00
   0  -1   2  649.43   18.00
   0  -1   2  639.94   17.80
   0  -1   2  658.33   17.90
   0  -1   2  632.34   17.80
  -1   1  -2  369.36   10.40
  -1   1  -2  380.96   10.30
  -1   1  -2  365.96   10.50
  -1   1  -2  372.76   10.30
   1  -1   2  380.66   10.30
   1  -1   2  380.66   10.40
  -2   1  -2    7.30    0.60
  -2   1  -2    6.10    0.40
  -2   1  -2    6.60    0.50
   2  -1   2    6.60    0.40
   2  -1   2    6.10    0.50
  -3   1  -2  102.39    3.10
  -3   1  -2  104.39    3.20
  -3   1  -2  105.29    3.20
  -3   1  -2  107.89    3.10
   3  -1   2  110.69    3.20
   3  -1   2  100.89    3.10
   3  -1   2  109.59    3.20
  -4   1  -2  122.89    3.80
  -4   1  -2  118.09    3.70
  -4   1  -2  121.19    3.60
  -4   1  -2  127.59    3.60
   4  -1   2  118.39    3.70
   4  -1   2  118.99    3.60
   4  -1   2  121.19    3.70
  -5   1  -2    9.70    1.00
  -5   1  -2   11.80    0.90
  -5   1  -2    8.90    0.90
  -5   1  -2    8.60    0.90
   5  -1   2   12.80    1.00
   5  -1   2    9.40    0.80
  -6   1  -2  435.36   12.50
  -6   1  -2  454.15   12.50
  -6   1  -2  419.06   12.70
   6  -1   2  442.76   12.50
   6  -1   2  439.56   12.70
   6  -1   2  439.16   12.40
  -7   1  -2   18.30    1.80
  -7   1  -2   17.10    1.50
   7  -1   2   17.00    1.40
  -8   1  -2   -0.40    1.20
  -8   1  -2   -0.10    1.30
   8  -1   2    1.40    1.20
   8  -1   2    1.70    1.20
  -9   1  -2   -0.60    1.40
   9  -1   2   -0.10    1.40
 -10   1  -2    2.90    2.00
  10  -1   2    2.20    1.60
  11  -1   2   -1.40    2.30
  10   0  -2   -0.50    1.30
 -10   0   2   -1.60    2.00
   9   0  -2    0.20    1.40
   9   0  -2   -0.30    1.10
  -9   0   2    1.40    1.80
   8   0  -2   17.50    1.60
   8   0  -2   17.20    2.00
  -8   0   2   20.40    2.20
  -8   0   2   18.50    1.90
   7   0  -2   50.79    2.10
   7   0  -2   50.19    2.40
  -7   0   2   53.89    2.30
  -7   0   2   48.10    2.70
   6   0  -2    4.20    0.80
   6   0  -2    4.10    0.90
  -6   0   2    5.00    1.30
  -6   0   2    4.00    0.90
   5   0  -2  224.98    6.70
   5   0  -2  227.78    6.90
  -5   0   2  242.18    7.10
  -5   0   2  236.18    6.80
   4   0  -2   27.70    1.10
   4   0  -2   28.50    1.20
  -4   0   2   25.70    1.20
  -4   0   2   27.10    1.00
  -4   0   2   28.30    1.20
  -4   0   2   25.30    1.40
   3   0  -2   18.60    0.90
   3   0  -2   17.90    0.80
  -3   0   2   18.10    0.70
  -3   0   2   16.30    1.00
  -3   0   2   17.60    0.80
   2   0  -2  229.98    6.50
   2   0  -2  228.88    6.40
   2   0  -2  238.38    6.40
  -2   0   2  222.08    6.60
  -2   0   2  225.68    6.40
  -2   0   2  234.38    6.40
   1   0  -2  527.95   14.20
   1   0  -2  515.55   14.20
   1   0  -2  520.85   14.30
   1   0  -2  506.85   14.30
  -1   0   2  509.75   14.30
  -1   0   2  505.15   14.20
  -1   0   2  520.35   14.20
  -1   0   2  520.25   14.20
   0   0  -2    0.50    0.20
   0   0  -2    0.70    0.20
   0   0  -2    0.90    0.20
  -1   0  -2  230.08    6.40
  -1   0  -2  222.58    6.20
  -1   0  -2  228.38    6.30
  -1   0  -2  226.28    6.20
   1   0   2  224.88    6.20
   1   0   2  221.88    6.30
  -2   0  -2  271.47    7.60
  -2   0  -2  270.37    7.50
  -2   0  -2  266.67    7.60
   2   0   2  262.87    7.50
   2   0   2  277.87    7.60
  -3   0  -2    8.90    0.60
  -3   0  -2    8.80    0.70
  -3   0  -2    8.10    0.60
  -3   0  -2    9.30    0.60
   3   0   2    9.80    0.50
   3   0   2    8.10    0.60
  -4   0  -2 1628.54   44.80
  -4   0  -2 1622.14   44.80
  -4   0  -2 1657.23   44.70
   4   0   2 1583.04   44.70
   4   0   2 1640.34   44.80
   4   0   2 1606.64   44.60
  -5   0  -2  175.78    5.30
  -5   0  -2  175.58    5.40
  -5   0  -2  176.38    5.30
  -5   0  -2  176.38    5.20
   5   0   2  173.78    5.30
   5   0   2  178.78    5.10
  -6   0  -2    3.40    0.80
  -6   0  -2    4.30    0.90
  -6   0  -2    4.60    0.90
  -6   0  -2    5.00    1.00
   6   0   2    4.20    0.80
   6   0   2    3.90    0.70
   6   0   2    3.90    0.80
  -7   0  -2    3.40    1.20
  -7   0  -2    3.20    1.00
   7   0   2    5.70    1.00
   7   0   2    4.00    1.10
  -8   0  -2   16.20    1.80
  -8   0  -2   15.70    1.90
   8   0   2   17.20    1.60
   8   0   2   11.70    1.40
  -9   0  -2    4.20    1.70
   9   0   2    2.60    1.40
   9   0   2    3.20    1.40
 -10   0  -2    0.20    1.80
  10   0   2    2.10    1.60
  10   0   2    3.10    1.70
  11   0   2    4.00    2.00
  10  -1  -2    1.70    1.40
  10  -1  -2    1.60    1.90
 -10   1   2    3.20    2.30
   9  -1  -2    6.90    1.30
   9  -1  -2   11.00    1.80
  -9   1   2    9.40    2.00
   8  -1  -2    0.00    0.90
   8  -1  -2   -0.50    1.20
  -8   1   2   -0.10    1.00
  -8   1   2    0.40    1.40
   7  -1  -2   45.80    2.30
   7  -1  -2   47.20    2.10
  -7   1   2   50.59    2.60
  -7   1   2   50.79    2.20
   6  -1  -2   62.19    2.50
   6  -1  -2   64.89    2.30
  -6   1   2   60.69    2.30
  -6   1   2   62.19    2.80
   5  -1  -2   20.40    1.20
   5  -1  -2   18.00    1.10
  -5   1   2   19.40    1.50
  -5   1   2   21.10    1.20
   4  -1  -2  120.89    3.70
   4  -1  -2  128.19    3.90
  -4   1   2  122.29    4.00
  -4   1   2  125.09    3.80
  -4   1   2  124.89    3.70
   3  -1  -2  136.19    4.10
   3  -1  -2  141.49    4.20
  -3   1   2  146.49    4.10
  -3   1   2  136.19    4.30
  -3   1   2  142.49    4.10
   2  -1  -2   43.00    1.40
   2  -1  -2   47.50    1.50
  -2   1   2   42.40    1.40
  -2   1   2   42.30    1.50
   1  -1  -2  543.65   15.10
   1  -1  -2  535.55   15.10
   1  -1  -2  561.34   15.20
  -1   1   2  548.55   15.10
  -1   1   2  551.54   15.20
   0  -1  -2  654.93   17.20
   0  -1  -2  622.14   17.20
   0  -1  -2  643.94   17.20
   0   1   2  610.74   17.10
   0   1   2  614.94   17.20
   0   1   2  599.94   17.10
  -1  -1  -2  104.09    2.90
  -1  -1  -2  104.29    2.90
  -1  -1  -2  103.89    3.00
  -1  -1  -2  104.09    3.00
   1   1   2  105.69    3.00
  -2  -1  -2 3722.13   97.59
  -2  -1  -2 3595.64   97.89
  -2  -1  -2 3555.64   97.39
   2   1   2 3449.55   97.19
   2   1   2 3434.96   97.39
   2   1   2 3462.55   97.19
  -3  -1  -2  991.00   27.90
  -3  -1  -2 1023.00   27.90
  -3  -1  -2 1030.30   27.80
  -3  -1  -2 1004.90   27.90
   3   1   2  999.10   27.90
   3   1   2 1019.90   27.80
   3   1   2  993.60   27.80
  -4  -1  -2   20.30    1.00
  -4  -1  -2   19.20    1.00
  -4  -1  -2   21.00    1.10
  -4  -1  -2   19.20    1.00
   4   1   2   23.00    0.90
   4   1   2   20.30    1.00
   4   1   2   18.70    1.00
  -5  -1  -2   76.29    2.70
  -5  -1  -2   75.49    2.60
  -5  -1  -2   75.79    2.50
  -5  -1  -2   77.09    2.60
   5   1   2   76.79    2.60
   5   1   2   76.99    2.40
   5   1   2   79.09    2.60
  -6  -1  -2   30.30    1.50
  -6  -1  -2   30.00    1.50
  -6  -1  -2   29.80    1.50
  -6  -1  -2   29.50    1.70
   6   1   2   25.90    1.40
   6   1   2   29.90    1.60
   6   1   2   29.00    1.30
  -7  -1  -2    6.30    1.10
  -7  -1  -2    7.90    1.30
   7   1   2    7.10    1.20
   7   1   2    4.60    0.90
  -8  -1  -2    0.90    1.30
   8   1   2    0.00    0.90
   8   1   2   -0.30    1.00
  -9  -1  -2    4.10    1.60
   9   1   2    4.90    1.30
   9   1   2    5.70    1.50
 -10  -1  -2    0.10    1.90
  10   1   2   -0.60    1.60
  10   1   2   -0.20    1.50
 -11  -1  -2   -0.60    2.80
  11   1   2    0.30    1.90
  11   1   2    0.90    1.90
  10  -2  -2    1.00    1.90
  10  -2  -2    1.40    1.40
 -10   2   2   -0.40    2.10
   9  -2  -2    5.20    1.60
   9  -2  -2    5.40    1.30
  -9   2   2    5.40    2.00
   8  -2  -2   23.20    2.10
   8  -2  -2   24.20    1.70
  -8   2   2   26.30    2.40
   7  -2  -2   15.00    1.70
   7  -2  -2   13.90    1.30
  -7   2   2   11.00    1.20
  -7   2   2   12.80    1.70
   6  -2  -2   66.39    2.70
   6  -2  -2   71.09    2.50
  -6   2   2   73.59    3.00
   5  -2  -2    4.60    0.60
   5  -2  -2    3.80    0.80
  -5   2   2    6.20    0.80
  -5   2   2    4.20    0.90
   4  -2  -2    6.90    0.80
   4  -2  -2    6.00    0.70
   4  -2  -2    8.60    0.60
  -4   2   2    5.50    0.60
  -4   2   2    6.50    0.90
  -4   2   2    6.10    0.70
   3  -2  -2   62.59    2.00
  -3   2   2   64.19    2.20
  -3   2   2   65.29    2.00
  -3   2   2   65.89    2.10
   2  -2  -2  918.61   25.80
   2  -2  -2  947.61   25.90
  -2   2   2  930.91   25.90
  -2   2   2  942.61   25.70
   1  -2  -2  768.62   21.00
   1  -2  -2  767.92   21.10
   1  -2  -2  759.42   21.00
  -1   2   2  767.72   21.10
  -1   2   2  759.12   21.00
   0  -2  -2 2390.06   67.19
   0  -2  -2 2491.95   67.19
   0  -2  -2 2400.96   67.39
   0   2   2 2467.85   66.99
  -1  -2  -2 1546.95   43.70
  -1  -2  -2 1621.74   43.80
  -1  -2  -2 1584.24   43.90
   1   2   2 1593.44   43.70
  -2  -2  -2    1.60    0.30
  -2  -2  -2    1.40    0.30
  -2  -2  -2    1.30    0.30
  -2  -2  -2    0.80    0.40
   2   2   2    1.40    0.30
   2   2   2    1.10    0.20
   2   2   2    1.80    0.30
  -3  -2  -2  646.14   18.50
  -3  -2  -2  670.03   18.60
  -3  -2  -2  667.93   18.50
  -3  -2  -2  665.63   18.50
   3   2   2  669.53   18.40
   3   2   2  670.73   18.50
   3   2   2  677.53   18.50
  -4  -2  -2   40.40    1.50
  -4  -2  -2   39.50    1.50
  -4  -2  -2   41.60    1.60
  -4  -2  -2   40.10    1.50
   4   2   2   39.20    1.50
   4   2   2   39.70    1.40
   4   2   2   39.00    1.30
  -5  -2  -2    0.20    0.60
  -5  -2  -2    0.40    0.70
  -5  -2  -2    0.40    0.50
  -5  -2  -2   -0.10    0.50
   5   2   2    0.10    0.50
   5   2   2    0.00    0.50
   5   2   2    0.70    0.40
  -6  -2  -2   43.70    1.90
  -6  -2  -2   42.20    2.00
  -6  -2  -2   42.60    1.90
  -6  -2  -2   42.50    1.80
   6   2   2   44.70    2.00
   6   2   2   41.40    1.80
  -7  -2  -2    5.90    1.30
  -7  -2  -2    8.70    1.20
   7   2   2    8.60    1.10
   7   2   2    9.90    1.30
  -8  -2  -2    0.50    1.30
   8   2   2    0.00    1.00
   8   2   2    1.90    1.00
  -9  -2  -2   -2.10    1.50
   9   2   2    0.60    1.10
   9   2   2   -0.40    1.30
 -10  -2  -2   27.10    2.90
  10   2   2   24.10    2.50
  10  -3  -2    4.90    1.50
  10  -3  -2    2.00    1.90
 -10   3   2    6.40    2.30
   9  -3  -2    8.00    1.80
   9  -3  -2    9.10    1.40
  -9   3   2    5.90    2.00
   8  -3  -2   18.80    1.70
   8  -3  -2   24.40    2.20
  -8   3   2   17.70    2.20
   7  -3  -2    0.10    1.00
   7  -3  -2    2.00    0.90
  -7   3   2    0.80    1.40
  -7   3   2    0.60    1.00
   6  -3  -2   -0.10    0.90
   6  -3  -2    0.30    0.70
  -6   3   2   -0.30    1.10
  -6   3   2    0.10    0.80
   5  -3  -2   11.20    1.00
   5  -3  -2   12.30    1.10
  -5   3   2   13.40    1.10
  -5   3   2   11.20    1.30
   4  -3  -2  253.87    7.10
   4  -3  -2  248.28    7.30
   4  -3  -2  242.58    6.90
   4  -3  -2  241.88    7.10
  -4   3   2  245.18    7.40
  -4   3   2  253.07    7.20
  -4   3   2  257.37    7.10
   3  -3  -2  183.08    5.40
   3  -3  -2  183.18    5.20
   3  -3  -2  177.18    5.20
   3  -3  -2  184.68    5.10
  -3   3   2  181.38    5.20
  -3   3   2  175.58    5.40
  -3   3   2  185.18    5.30
   2  -3  -2 1032.60   28.40
   2  -3  -2 1013.00   28.50
   2  -3  -2 1010.60   28.60
   2  -3  -2 1048.90   28.50
  -2   3   2 1030.70   28.50
  -2   3   2 1065.99   28.50
  -2   3   2 1036.90   28.60
   1  -3  -2  472.25   13.00
   1  -3  -2  463.55   12.90
   1  -3  -2  469.05   12.90
   1  -3  -2  474.35   12.90
  -1   3   2  459.95   12.90
  -1   3   2  459.95   12.90
  -1   3   2  458.75   12.90
   0  -3  -2   11.10    0.50
   0  -3  -2   11.40    0.50
   0  -3  -2   11.00    0.50
   0  -3  -2   12.10    0.60
   0   3   2   10.30    0.50
   0   3   2   10.60    0.40
   0   3   2   10.50    0.40
  -1  -3  -2 1465.25   40.50
  -1  -3  -2 1434.86   40.60
  -1  -3  -2 1468.55   40.50
  -1  -3  -2 1458.35   40.50
   1   3   2 1467.55   40.50
   1   3   2 1507.25   40.60
   1   3   2 1515.55   40.50
  -2  -3  -2  109.29    3.20
  -2  -3  -2  102.89    3.10
  -2  -3  -2  107.99    3.10
  -2  -3  -2  102.39    3.10
   2   3   2  106.79    3.10
   2   3   2  106.19    3.10
   2   3   2  107.69    3.00
  -3  -3  -2    1.70    0.50
  -3  -3  -2    0.80    0.30
  -3  -3  -2    0.60    0.40
  -3  -3  -2    1.50    0.40
   3   3   2    1.10    0.40
   3   3   2    1.80    0.40
   3   3   2    2.10    0.30
  -4  -3  -2  329.27    9.30
  -4  -3  -2  319.97    9.40
  -4  -3  -2  340.97    9.30
  -4  -3  -2  328.07    9.40
   4   3   2  330.67    9.20
   4   3   2  325.77    9.30
   4   3   2  326.17    9.30
  -5  -3  -2   17.80    1.10
  -5  -3  -2   15.80    1.10
  -5  -3  -2   17.40    1.30
  -5  -3  -2   18.90    1.20
   5   3   2   19.20    1.10
   5   3   2   16.50    0.90
   5   3   2   17.00    1.00
  -6  -3  -2   10.50    1.10
  -6  -3  -2    8.50    1.10
  -6  -3  -2    8.50    1.00
  -6  -3  -2   11.00    1.40
   6   3   2   10.30    1.10
   6   3   2    8.10    0.90
  -7  -3  -2    0.80    1.10
   7   3   2    1.40    1.00
   7   3   2    2.70    1.00
  -8  -3  -2   64.99    3.10
   8   3   2   61.29    2.80
   8   3   2   71.29    2.80
  -9  -3  -2   -0.40    1.50
   9   3   2    0.20    1.30
   9   3   2   -0.60    1.20
 -10  -3  -2   18.60    2.50
  10   3   2   22.30    2.20
  10  -4  -2    2.70    2.00
  10  -4  -2    2.60    1.60
   9  -4  -2    1.70    1.30
   9  -4  -2    0.20    1.60
  -9   4   2    0.90    1.90
   8  -4  -2    0.90    1.30
   8  -4  -2    3.00    1.10
  -8   4   2    1.30    1.60
   7  -4  -2    2.20    0.90
   7  -4  -2    2.70    1.10
  -7   4   2    3.50    1.30
  -7   4   2    3.00    1.40
   6  -4  -2   12.50    1.40
   6  -4  -2   11.90    1.20
  -6   4   2   12.70    1.20
  -6   4   2   12.90    1.50
   5  -4  -2   11.10    1.20
   5  -4  -2    9.10    1.00
  -5   4   2   11.70    1.10
  -5   4   2    9.80    1.20
  -5   4   2   11.20    1.20
   4  -4  -2  271.97    7.40
   4  -4  -2  264.47    7.30
   4  -4  -2  260.27    7.50
   4  -4  -2  238.78    7.60
  -4   4   2  257.97    7.70
  -4   4   2  258.17    7.50
  -4   4   2  268.77    7.60
   3  -4  -2  112.19    3.20
   3  -4  -2  101.99    3.40
   3  -4  -2  104.49    3.20
   3  -4  -2  110.09    3.10
  -3   4   2  103.49    3.20
  -3   4   2  103.39    3.40
  -3   4   2  106.79    3.20
   2  -4  -2   13.80    0.80
   2  -4  -2   15.30    0.70
   2  -4  -2   14.40    0.70
   2  -4  -2   15.80    0.70
  -2   4   2   14.90    0.70
  -2   4   2   13.20    0.80
  -2   4   2   13.60    0.70
   1  -4  -2  779.12   20.90
   1  -4  -2  752.32   21.00
   1  -4  -2  754.42   21.00
   1  -4  -2  743.43   20.90
  -1   4   2  740.53   20.90
  -1   4   2  756.02   20.90
  -1   4   2  775.12   20.90
   0  -4  -2  267.67    7.50
   0  -4  -2  266.07    7.50
   0  -4  -2  257.77    7.60
   0  -4  -2  266.97    7.50
   0   4   2  265.87    7.50
   0   4   2  269.77    7.50
   0   4   2  276.37    7.50
  -1  -4  -2   41.90    1.40
  -1  -4  -2   41.60    1.30
  -1  -4  -2   42.60    1.50
  -1  -4  -2   40.40    1.30
   1   4   2   40.90    1.30
   1   4   2   42.60    1.30
   1   4   2   39.90    1.30
  -2  -4  -2 1006.40   27.60
  -2  -4  -2 1011.70   27.60
  -2  -4  -2  993.60   27.70
  -2  -4  -2  995.40   27.60
   2   4   2  996.30   27.60
   2   4   2  999.20   27.60
   2   4   2  985.40   27.50
   2   4   2 1014.30   27.60
  -3  -4  -2   18.90    0.80
  -3  -4  -2   17.10    1.00
  -3  -4  -2   16.00    0.80
  -3  -4  -2   16.20    0.90
   3   4   2   17.60    0.80
   3   4   2   18.20    0.80
   3   4   2   13.60    0.80
  -4  -4  -2   57.29    2.10
  -4  -4  -2   57.09    2.00
  -4  -4  -2   58.69    2.10
  -4  -4  -2   59.59    2.00
   4   4   2   56.39    1.90
   4   4   2   54.49    1.90
   4   4   2   58.29    1.90
  -5  -4  -2   20.60    1.30
  -5  -4  -2   22.80    1.40
  -5  -4  -2   22.30    1.40
  -5  -4  -2   24.10    1.30
   5   4   2   23.90    1.20
   5   4   2   21.30    1.20
   5   4   2   23.40    1.30
  -6  -4  -2  160.38    5.00
  -6  -4  -2  158.08    4.80
  -6  -4  -2  153.38    4.90
  -6  -4  -2  150.28    5.00
   6   4   2  152.48    4.80
   6   4   2  154.88    4.80
  -7  -4  -2   -0.70    1.20
   7   4   2   -1.80    0.90
   7   4   2   -0.40    0.90
  -8  -4  -2   56.49    3.10
   8   4   2   62.09    2.70
   8   4   2   62.79    3.00
  -9  -4  -2   10.40    1.90
   9   4   2   12.80    1.60
 -10  -4  -2    0.00    1.90
  10   4   2    1.30    1.40
  10  -5  -2    0.30    1.60
   9  -5  -2    0.90    1.60
   9  -5  -2    0.20    1.30
  -9   5   2   -1.00    1.90
   8  -5  -2   -0.30    1.10
   8  -5  -2    0.50    1.20
  -8   5   2    1.90    1.70
   7  -5  -2    0.30    0.90
   7  -5  -2   -0.90    1.10
  -7   5   2   -2.00    1.30
   6  -5  -2   26.80    1.60
   6  -5  -2   28.00    1.90
  -6   5   2   32.00    2.20
  -6   5   2   29.00    1.70
   5  -5  -2   15.70    1.30
   5  -5  -2   14.20    1.10
  -5   5   2   14.90    1.40
  -5   5   2   15.50    1.20
  -5   5   2   16.30    1.50
   4  -5  -2   36.90    1.50
   4  -5  -2   38.80    1.40
   4  -5  -2   32.80    1.70
  -4   5   2   37.60    1.50
  -4   5   2   32.00    1.70
  -4   5   2   35.80    1.60
   3  -5  -2  275.17    7.90
   3  -5  -2  279.27    8.00
   3  -5  -2  271.67    8.10
   3  -5  -2  290.67    7.90
  -3   5   2  272.57    8.10
  -3   5   2  278.17    7.90
  -3   5   2  279.97    8.00
   2  -5  -2  189.68    5.40
   2  -5  -2  186.48    5.30
   2  -5  -2  179.28    5.30
   2  -5  -2  189.18    5.40
  -2   5   2  187.78    5.30
  -2   5   2  178.48    5.40
  -2   5   2  176.78    5.30
   1  -5  -2    1.50    0.40
   1  -5  -2    0.70    0.30
   1  -5  -2    1.40    0.40
   1  -5  -2    1.00    0.40
  -1   5   2    1.20    0.40
  -1   5   2    1.50    0.30
  -1   5   2    1.20    0.40
   0  -5  -2  844.82   23.90
   0  -5  -2  835.02   23.70
   0  -5  -2  859.21   23.80
   0  -5  -2  864.11   23.80
   0   5   2  894.01   23.70
   0   5   2  850.81   23.80
   0   5   2  877.41   23.80
  -1  -5  -2   44.70    1.60
  -1  -5  -2   48.40    1.50
  -1  -5  -2   45.50    1.70
  -1  -5  -2   47.90    1.50
   1   5   2   50.39    1.50
   1   5   2   46.90    1.50
   1   5   2   48.00    1.60
  -2  -5  -2  127.79    3.70
  -2  -5  -2  123.39    3.90
  -2  -5  -2  124.79    3.70
  -2  -5  -2  124.69    3.70
  -2  -5  -2  124.79    3.60
   2   5   2  129.99    3.60
   2   5   2  123.49    3.70
   2   5   2  128.49    3.60
   2   5   2  123.79    3.70
  -3  -5  -2  100.99    3.10
  -3  -5  -2   98.89    3.00
  -3  -5  -2   98.39    3.10
  -3  -5  -2   98.39    3.20
   3   5   2  101.49    3.00
   3   5   2   98.69    2.90
   3   5   2   95.79    3.00
  -4  -5  -2  331.57    9.60
  -4  -5  -2  331.87    9.50
  -4  -5  -2  331.27    9.70
  -4  -5  -2  347.07    9.50
   4   5   2  329.87    9.40
   4   5   2  333.07    9.40
   4   5   2  325.87    9.50
  -5  -5  -2    7.70    1.10
  -5  -5  -2    4.70    0.80
  -5  -5  -2    5.50    1.00
  -5  -5  -2    6.60    0.80
   5   5   2    4.90    0.80
   5   5   2    8.50    0.80
  -6  -5  -2   39.80    2.30
  -6  -5  -2   45.50    2.00
  -6  -5  -2   40.90    2.10
   6   5   2   45.20    2.00
   6   5   2   49.60    2.00
  -7  -5  -2   41.80    2.50
  -7  -5  -2   40.90    2.50
   7   5   2   43.60    2.10
  -8  -5  -2   13.20    2.00
   8   5   2   12.20    1.50
  -9  -5  -2   10.30    2.10
   9   5   2    7.20    1.50
 -10  -5  -2    0.90    2.20
  10   5   2    3.20    1.60
   9  -6  -2    0.20    1.40
   9  -6  -2    0.60    1.70
  -9   6   2    0.30    2.00
   8  -6  -2   -0.80    1.10
   8  -6  -2   -0.10    1.40
  -8   6   2    0.30    1.70
   7  -6  -2    0.00    1.20
   7  -6  -2   -1.00    1.00
  -7   6   2    1.20    1.50
   6  -6  -2   16.50    1.70
   6  -6  -2   17.00    1.40
  -6   6   2   18.50    1.90
   5  -6  -2   83.59    3.10
   5  -6  -2   76.29    2.80
  -5   6   2   84.29    3.20
  -5   6   2   73.19    3.00
  -5   6   2   79.69    2.80
   4  -6  -2   97.59    3.30
   4  -6  -2   95.09    3.10
   4  -6  -2   92.89    3.10
  -4   6   2   93.19    3.30
  -4   6   2   94.59    3.10
  -4   6   2  100.39    3.10
   3  -6  -2    0.80    0.50
   3  -6  -2    1.20    0.70
   3  -6  -2    1.70    0.60
   3  -6  -2    1.20    0.60
  -3   6   2    1.90    0.50
  -3   6   2    1.30    0.60
  -3   6   2    1.00    0.60
   2  -6  -2  267.27    7.70
   2  -6  -2  262.47    7.70
   2  -6  -2  265.67    7.60
   2  -6  -2  263.17    7.50
  -2   6   2  264.47    7.60
  -2   6   2  260.47    7.60
  -2   6   2  268.47    7.50
   1  -6  -2  223.18    6.50
   1  -6  -2  218.98    6.50
   1  -6  -2  224.58    6.40
   1  -6  -2  232.38    6.60
  -1   6   2  222.48    6.40
  -1   6   2  225.18    6.40
  -1   6   2  217.58    6.30
   0  -6  -2   78.79    2.50
   0  -6  -2   80.99    2.70
   0  -6  -2   76.79    2.40
   0  -6  -2   79.29    2.40
   0   6   2   79.49    2.50
   0   6   2   79.69    2.50
   0   6   2   79.69    2.40
  -1  -6  -2  183.08    5.30
  -1  -6  -2  191.08    5.30
  -1  -6  -2  189.68    5.60
  -1  -6  -2  171.68    5.30
   1   6   2  185.38    5.30
   1   6   2  189.08    5.30
   1   6   2  179.48    5.30
  -2  -6  -2  403.06   11.10
  -2  -6  -2  393.86   11.40
  -2  -6  -2  391.36   11.10
  -2  -6  -2  397.36   11.20
  -2  -6  -2  394.36   11.20
   2   6   2  390.46   11.20
   2   6   2  401.46   11.10
   2   6   2  403.16   11.10
   2   6   2  395.86   11.20
  -3  -6  -2   51.39    2.10
  -3  -6  -2   51.09    2.00
  -3  -6  -2   54.09    2.00
  -3  -6  -2   52.79    1.90
   3   6   2   55.39    1.90
   3   6   2   52.59    2.00
   3   6   2   58.39    1.80
   3   6   2   54.39    1.70
  -4  -6  -2    2.20    0.70
  -4  -6  -2    2.40    0.80
  -4  -6  -2    1.70    0.90
  -4  -6  -2    2.70    0.70
   4   6   2    2.30    0.60
   4   6   2    2.90    0.60
  -5  -6  -2  166.58    5.40
  -5  -6  -2  170.78    5.50
  -5  -6  -2  174.28    5.20
   5   6   2  168.98    5.20
  -6  -6  -2   16.80    1.50
  -6  -6  -2   19.50    1.90
  -6  -6  -2   21.50    1.80
   6   6   2   17.60    1.40
  -7  -6  -2   33.40    2.50
  -7  -6  -2   36.90    2.40
   7   6   2   31.00    1.90
  -8  -6  -2   24.30    2.70
   8   6   2   18.90    1.90
  -9  -6  -2    4.70    2.10
   9   6   2    2.10    1.40
   9  -7  -2    0.10    1.40
   9  -7  -2   -0.60    1.70
  -9   7   2    1.00    2.00
   8  -7  -2    1.80    1.20
   8  -7  -2    0.90    1.60
  -8   7   2    1.80    1.70
   7  -7  -2   11.00    1.40
   7  -7  -2    9.80    1.60
  -7   7   2   11.10    1.70
   6  -7  -2   28.90    2.10
   6  -7  -2   32.70    1.80
  -6   7   2   29.10    2.20
   5  -7  -2    6.90    1.30
   5  -7  -2    4.40    0.90
  -5   7   2    5.10    1.10
   4  -7  -2   82.09    2.90
   4  -7  -2   85.09    3.10
   4  -7  -2   85.19    2.90
  -4   7   2   83.89    3.00
  -4   7   2   81.59    2.90
  -4   7   2   85.69    2.80
   3  -7  -2  131.99    4.00
   3  -7  -2  124.89    4.10
   3  -7  -2  122.59    4.00
   3  -7  -2  125.49    3.90
  -3   7   2  129.49    3.90
  -3   7   2  131.59    3.90
  -3   7   2  125.69    4.10
   2  -7  -2   43.50    1.70
   2  -7  -2   44.80    1.80
   2  -7  -2   46.50    1.90
   2  -7  -2   46.10    1.70
  -2   7   2   46.70    1.70
  -2   7   2   44.70    1.80
  -2   7   2   44.50    1.70
   1  -7  -2  171.58    5.00
   1  -7  -2  169.98    5.00
   1  -7  -2  169.88    5.20
  -1   7   2  170.68    5.00
  -1   7   2  169.98    4.90
  -1   7   2  167.98    5.00
   0  -7  -2  144.59    4.20
   0  -7  -2  140.79    4.40
   0  -7  -2  141.39    4.10
   0  -7  -2  137.19    4.10
   0   7   2  135.29    4.20
   0   7   2  141.09    4.10
   0   7   2  139.39    4.20
  -1  -7  -2   48.70    1.60
  -1  -7  -2   42.40    1.90
  -1  -7  -2   43.50    1.50
  -1  -7  -2   43.20    1.70
   1   7   2   44.60    1.50
   1   7   2   43.10    1.60
   1   7   2   43.60    1.60
  -2  -7  -2    9.00    1.10
  -2  -7  -2    9.20    0.80
  -2  -7  -2    7.00    0.80
  -2  -7  -2    8.10    0.80
   2   7   2    7.80    0.90
   2   7   2    7.40    0.60
   2   7   2    8.40    0.70
   2   7   2    6.60    0.70
  -3  -7  -2  486.95   13.30
  -3  -7  -2  463.25   13.20
  -3  -7  -2  463.15   13.30
  -3  -7  -2  472.85   13.50
   3   7   2  470.75   13.30
   3   7   2  455.05   13.20
  -4  -7  -2   13.60    1.40
  -4  -7  -2   12.10    1.10
  -4  -7  -2   13.60    1.50
   4   7   2    9.40    1.00
  -5  -7  -2   54.49    2.20
  -5  -7  -2   50.99    2.50
  -5  -7  -2   50.39    2.40
   5   7   2   53.99    2.10
  -6  -7  -2   83.29    3.40
  -6  -7  -2   83.99    3.40
   6   7   2   80.49    3.00
  -7  -7  -2   10.30    1.80
  -7  -7  -2    9.70    1.90
   7   7   2   11.40    1.30
  -8  -7  -2   46.70    3.30
   8   7   2   44.20    2.40
   9   7   2    6.30    1.80
   9  -8  -2   -0.60    1.60
  -9   8   2    1.90    2.30
   8  -8  -2    6.20    1.60
   8  -8  -2    4.70    1.80
  -8   8   2    3.80    1.80
   7  -8  -2    5.70    1.60
   7  -8  -2    6.70    1.40
  -7   8   2    7.00    1.70
   6  -8  -2   20.90    2.10
   6  -8  -2   23.20    1.80
  -6   8   2   27.40    2.20
   5  -8  -2   55.39    2.40
   5  -8  -2   53.99    2.70
  -5   8   2   53.39    2.50
   4  -8  -2    5.10    0.90
   4  -8  -2    3.30    1.00
   4  -8  -2    5.20    1.10
  -4   8   2    6.70    1.10
  -4   8   2    7.10    1.00
   3  -8  -2   60.89    2.40
   3  -8  -2   56.09    2.30
   3  -8  -2   56.69    2.20
  -3   8   2   58.09    2.20
  -3   8   2   56.99    2.30
   2  -8  -2   25.10    1.40
   2  -8  -2   23.90    1.30
   2  -8  -2   25.80    1.40
   2  -8  -2   29.10    1.60
  -2   8   2   26.00    1.40
  -2   8   2   24.00    1.30
   1  -8  -2    4.80    0.70
   1  -8  -2    6.10    0.70
   1  -8  -2    4.40    0.70
   1  -8  -2    3.20    0.90
  -1   8   2    5.10    0.70
  -1   8   2    5.60    0.80
   0  -8  -2   20.20    1.20
   0  -8  -2   18.60    1.30
   0  -8  -2   19.60    1.00
   0  -8  -2   18.50    1.10
   0   8   2   18.80    1.20
   0   8   2   18.10    1.00
  -1  -8  -2  447.06   12.80
  -1  -8  -2  449.36   12.50
  -1  -8  -2  441.86   12.40
   1   8   2  429.46   12.50
   1   8   2  433.96   12.40
  -2  -8  -2   11.40    1.00
  -2  -8  -2   11.10    1.00
  -2  -8  -2   12.90    1.30
   2   8   2    9.80    1.10
   2   8   2   10.00    0.90
  -3  -8  -2   78.29    3.00
  -3  -8  -2   78.39    2.70
  -3  -8  -2   73.99    2.80
   3   8   2   76.99    2.60
   3   8   2   78.59    2.80
  -4  -8  -2  187.58    6.10
  -4  -8  -2  193.68    6.00
  -4  -8  -2  191.88    5.80
   4   8   2  191.58    5.80
  -5  -8  -2   27.60    2.10
  -5  -8  -2   30.30    2.20
  -5  -8  -2   29.70    2.10
   5   8   2   31.00    1.70
  -6  -8  -2   96.69    4.00
  -6  -8  -2  102.19    4.10
   6   8   2  105.29    3.60
  -7  -8  -2   25.30    2.50
   7   8   2   21.80    1.90
   8   8   2    2.30    1.40
   9   8   2    0.50    1.60
   8  -9  -2    2.00    1.90
  -8   9   2    0.60    2.00
   7  -9  -2   15.10    2.00
  -7   9   2   14.50    2.10
   6  -9  -2    2.70    1.30
   6  -9  -2    1.10    1.40
  -6   9   2   -0.60    1.30
   5  -9  -2   12.20    1.60
   5  -9  -2   18.10    1.70
  -5   9   2   15.60    1.90
   4  -9  -2    2.00    1.00
   4  -9  -2    2.20    1.10
   4  -9  -2    3.70    1.30
  -4   9   2    3.30    1.10
  -4   9   2    2.80    1.20
   3  -9  -2    1.20    1.10
   3  -9  -2    1.30    0.90
   3  -9  -2    1.10    0.90
  -3   9   2    1.60    0.80
  -3   9   2    1.50    1.00
   2  -9  -2    8.50    1.30
   2  -9  -2    8.90    1.00
   2  -9  -2    7.00    1.00
  -2   9   2    8.60    1.00
  -2   9   2    9.20    1.00
   1  -9  -2  106.29    3.80
   1  -9  -2  109.99    3.40
   1  -9  -2  106.79    3.50
  -1   9   2  102.49    3.50
  -1   9   2  106.09    3.40
   0  -9  -2   12.00    1.20
   0  -9  -2   12.80    1.10
   0  -9  -2   12.20    1.40
   0   9   2   11.70    1.10
   0   9   2   11.60    1.00
  -1  -9  -2   89.49    3.40
  -1  -9  -2   88.89    2.90
   1   9   2   90.49    2.90
   1   9   2   85.59    3.00
  -2  -9  -2  286.57    8.20
  -2  -9  -2  275.37    8.50
   2   9   2  273.07    8.10
   2   9   2  291.37    8.30
  -3  -9  -2   38.00    2.30
  -3  -9  -2   33.90    1.80
  -3  -9  -2   33.50    2.00
   3   9   2   33.50    1.60
   3   9   2   30.10    1.90
  -4  -9  -2   80.59    3.50
  -4  -9  -2   87.69    3.30
  -4  -9  -2   86.09    3.60
   4   9   2   86.29    3.00
  -5  -9  -2   51.09    2.70
   5   9   2   52.29    2.20
  -6  -9  -2    3.80    1.80
   6   9   2    4.10    1.20
  -7  -9  -2    9.30    2.10
   7   9   2   11.00    1.50
   8   9   2    9.20    1.70
   7 -10  -2    2.20    1.80
  -7  10   2    4.00    1.90
   6 -10  -2    0.60    1.50
  -6  10   2    2.10    1.50
   5 -10  -2    0.60    1.30
  -5  10   2    1.60    1.40
   4 -10  -2    2.00    1.20
   4 -10  -2    0.10    1.30
  -4  10   2    1.80    1.10
  -4  10   2    1.20    1.20
   3 -10  -2   12.00    1.60
   3 -10  -2   11.10    1.40
  -3  10   2    9.90    1.30
  -3  10   2   10.70    1.20
   2 -10  -2    7.40    1.30
  -2  10   2    9.20    1.20
  -2  10   2    8.30    1.00
   1 -10  -2   26.10    2.00
  -1  10   2   23.60    1.50
  -1  10   2   25.30    1.70
   0 -10  -2  233.88    7.30
   0  10   2  224.18    6.90
   0  10   2  231.18    6.80
  -1 -10  -2    3.80    1.30
  -1 -10  -2    4.70    1.20
   1  10   2    5.40    1.10
   1  10   2    8.90    1.00
  -2 -10  -2   55.19    2.70
   2  10   2   59.39    2.20
  -3 -10  -2   87.69    3.70
   3  10   2   83.99    3.00
  -4 -10  -2   16.70    2.10
   4  10   2   14.90    1.50
  -5 -10  -2   37.60    2.80
   5  10   2   35.20    2.00
  -6 -10  -2   11.90    2.30
   6  10   2    9.30    1.40
  -7 -10  -2   -1.70    2.30
   7  10   2   -0.60    1.40
   7 -11  -2    1.00    2.00
  -7  11   2    2.50    2.30
   6 -11  -2   -0.90    1.60
  -6  11   2    0.00    1.80
  -5  11   2    3.50    1.60
  -4  11   2    7.10    1.30
  -4  11   2    5.30    1.30
   3 -11  -2    2.10    1.40
  -3  11   2    0.40    1.00
  -3  11   2    2.30    1.20
   2 -11  -2   75.49    3.40
  -2  11   2   76.39    2.90
  -2  11   2   80.89    3.10
   1 -11  -2    1.40    1.30
  -1  11   2    1.30    0.90
   0 -11  -2   41.00    2.50
   0  11   2   49.70    2.10
  -1 -11  -2   81.59    3.50
   1  11   2   85.79    3.00
  -2 -11  -2   19.70    2.30
   2  11   2   23.50    1.60
  -3 -11  -2   42.10    2.90
   3  11   2   43.40    2.10
  -4 -11  -2    2.10    1.70
   4  11   2    2.40    1.10
  -5 -11  -2    6.30    2.20
   5  11   2    5.30    1.30
  -6 -11  -2    6.80    2.40
   6  11   2    8.70    1.50
  -7 -11  -2    9.10    4.60
  -4  12   2   17.70    1.90
   3 -12  -2    2.50    1.80
  -3  12   2    3.20    1.20
   2 -12  -2   20.90    2.40
  -2  12   2   22.90    1.70
   1 -12  -2   39.50    2.80
  -1  12   2   35.50    1.90
   0 -12  -2    4.30    1.70
   0  12   2    6.20    1.10
  -1 -12  -2   43.00    2.70
   1  12   2   45.70    2.10
  -2 -12  -2    0.10    1.90
   2  12   2    0.70    1.00
  -3 -12  -2   23.90    2.90
   3  12   2   26.30    1.90
  -4 -12  -2   16.40    2.40
   4  12   2   16.70    1.80
  -5 -12  -2    3.20    2.40
   5  12   2    2.40    1.40
  -4  13   2    7.00    1.60
   3 -13  -2    7.20    2.20
  -3  13   2    6.10    1.50
   2 -13  -2    0.20    1.70
  -2  13   2    0.10    1.20
   1 -13  -2   27.10    2.90
  -1  13   2   29.80    2.00
   0 -13  -2    5.20    2.10
   0  13   2    6.90    1.30
  -1 -13  -2   22.00    2.60
   1  13   2   27.60    1.90
  -2 -13  -2    8.00    2.20
   2  13   2    7.90    1.40
  -3 -13  -2    0.60    2.40
   3  13   2   -0.20    1.30
  -4 -13  -2    8.30    2.60
   4  13   2    9.00    1.60
   3 -14  -2    5.80    2.60
  -3  14   2    6.20    1.70
   2 -14  -2    7.30    2.50
  -2  14   2    5.30    1.60
   1 -14  -2    5.10    2.40
  -1  14   2    4.20    1.40
   0 -14  -2    1.10    2.30
   0  14   2    4.80    1.50
  -1 -14  -2    0.90    2.20
   1  14   2    0.40    1.30
  -2 -14  -2    7.10    4.50
   2  14   2    8.70    1.60
   1  12  -3   18.10    2.50
   1  12  -3   14.00    1.40
  -1 -12   3   12.50    2.90
  -1 -12   3   15.10    1.90
   0  12  -3    4.10    1.10
   0  12  -3    7.50    2.00
   0 -12   3    6.30    1.60
   0 -12   3    4.50    2.50
  -1  12  -3    1.00    1.00
  -1  12  -3    0.90    1.90
   1 -12   3    0.30    1.40
   1 -12   3    2.10    2.50
  -2  12  -3    0.50    1.80
  -2  12  -3    0.80    1.00
   2 -12   3    1.50    2.40
   2 -12   3    1.10    1.50
  -3  12  -3    1.90    1.30
  -3  12  -3    1.90    1.90
   3 -12   3   -0.20    2.10
   3  11  -3    6.50    2.40
   3  11  -3    3.60    1.00
  -3 -11   3    4.50    2.40
  -3 -11   3    5.50    2.40
  -3 -11   3    5.60    1.60
   2  11  -3   31.50    2.70
   2  11  -3   25.20    1.60
  -2 -11   3   25.70    2.20
  -2 -11   3   25.30    2.80
  -2 -11   3   28.60    2.90
   1  11  -3    0.90    1.70
   1  11  -3    0.00    0.80
  -1 -11   3    1.90    1.90
  -1 -11   3    1.10    1.20
   0  11  -3    4.30    1.00
   0  11  -3    3.70    1.70
   0 -11   3    4.40    2.20
   0 -11   3    3.10    1.30
  -1  11  -3    2.30    1.70
  -1  11  -3    1.50    0.90
   1 -11   3    0.20    1.20
   1 -11   3   -1.00    2.10
  -2  11  -3    3.30    0.90
  -2  11  -3    3.60    1.80
   2 -11   3    2.80    2.10
   2 -11   3    2.40    1.30
  -3  11  -3    3.00    1.60
  -3  11  -3    1.20    0.90
   3 -11   3    0.00    1.80
   3 -11   3   -1.00    1.20
  -4  11  -3   15.00    1.50
  -4  11  -3   19.20    2.20
   4 -11   3   14.60    2.30
  -5  11  -3    4.30    1.90
  -5  11  -3    2.90    1.20
   5 -11   3    2.70    2.30
   5  10  -3    0.00    1.00
  -5 -10   3   -0.70    1.60
  -5 -10   3   -0.60    2.40
   4  10  -3   34.40    1.80
   4  10  -3   39.30    3.20
  -4 -10   3   45.60    3.50
  -4 -10   3   41.20    3.10
  -4 -10   3   39.30    2.50
   3  10  -3    1.50    0.90
   3  10  -3    4.10    1.90
  -3 -10   3    2.00    2.10
  -3 -10   3    3.70    1.40
  -3 -10   3   -0.60    1.90
   2  10  -3    9.90    1.00
   2  10  -3   12.70    1.90
  -2 -10   3   11.60    1.40
  -2 -10   3   10.70    2.00
  -2 -10   3   11.90    2.20
   1  10  -3    0.60    1.40
   1  10  -3    0.90    0.70
  -1 -10   3   -0.20    1.00
  -1 -10   3    0.10    1.70
   0  10  -3   20.60    1.30
   0  10  -3   19.40    2.00
   0 -10   3   17.10    1.60
   0 -10   3   16.40    2.10
  -1  10  -3    2.30    1.40
  -1  10  -3    2.80    0.80
   1 -10   3    2.00    1.00
   1 -10   3    2.10    1.60
  -2  10  -3   24.10    1.40
  -2  10  -3   26.20    2.20
   2 -10   3   23.40    2.60
   2 -10   3   22.20    1.70
  -3  10  -3    9.30    1.10
  -3  10  -3    8.00    1.60
   3 -10   3    8.90    1.90
   3 -10   3   11.20    1.40
  -4  10  -3    6.00    1.00
  -4  10  -3    4.40    1.50
   4 -10   3    5.10    2.00
   4 -10   3    3.60    1.30
  -5  10  -3   17.40    1.60
  -5  10  -3   17.90    2.20
   5 -10   3   13.80    2.40
  -6  10  -3    3.70    1.70
  -6  10  -3    0.70    1.20
   6 -10   3    2.10    2.20
   6   9  -3   26.80    1.70
  -6  -9   3   35.70    3.80
  -6  -9   3   35.50    2.80
   5   9  -3    2.80    1.00
  -5  -9   3    2.20    2.20
  -5  -9   3    3.40    1.50
   4   9  -3    7.50    1.00
   4   9  -3    8.70    1.90
  -4  -9   3    7.30    2.00
  -4  -9   3    8.20    2.10
  -4  -9   3    8.90    1.40
   3   9  -3   14.00    1.20
   3   9  -3   14.40    2.00
  -3  -9   3   16.80    2.20
  -3  -9   3   12.70    1.40
  -3  -9   3   16.50    2.10
   2   9  -3   23.50    2.20
   2   9  -3   24.50    1.40
  -2  -9   3   24.30    2.40
  -2  -9   3   23.10    1.70
  -2  -9   3   25.10    2.20
   1   9  -3   11.30    1.00
   1   9  -3   14.00    1.70
  -1  -9   3   13.00    1.20
  -1  -9   3   15.10    2.10
   0   9  -3   44.90    1.70
   0   9  -3   45.60    2.40
   0  -9   3   44.50    2.00
   0  -9   3   43.70    2.60
  -1   9  -3   38.90    2.20
  -1   9  -3   34.50    1.50
   1  -9   3   36.00    2.50
   1  -9   3   37.80    1.90
  -2   9  -3   -0.20    0.60
  -2   9  -3    0.10    1.20
   2  -9   3    1.00    1.60
   2  -9   3    1.00    0.90
  -3   9  -3   77.29    2.70
  -3   9  -3   79.39    3.20
   3  -9   3   82.19    3.00
   3  -9   3   80.39    3.60
  -4   9  -3    3.90    1.30
  -4   9  -3    6.00    0.90
   4  -9   3    2.40    1.70
   4  -9   3    2.00    1.10
  -5   9  -3    2.90    1.40
  -5   9  -3    2.70    0.90
   5  -9   3    2.20    1.20
   5  -9   3    5.40    1.90
  -6   9  -3   27.50    2.30
  -6   9  -3   28.50    1.80
   6  -9   3   26.50    2.80
  -7   9  -3   -0.10    1.20
  -7   9  -3    0.80    1.80
  -8   9  -3    0.10    1.80
   6   8  -3    1.70    1.00
  -6  -8   3    1.70    1.50
  -6  -8   3    2.20    2.20
   5   8  -3   20.10    1.50
  -5  -8   3   24.10    2.00
  -5  -8   3   26.90    3.00
   4   8  -3   14.70    1.20
   4   8  -3   14.50    2.00
  -4  -8   3   15.80    1.40
  -4  -8   3   17.00    2.10
  -4  -8   3   14.90    1.90
   3   8  -3   23.20    2.20
   3   8  -3   19.80    1.20
  -3  -8   3   21.80    2.20
  -3  -8   3   17.30    1.50
  -3  -8   3   20.40    2.30
   2   8  -3   29.70    1.40
   2   8  -3   32.70    2.20
  -2  -8   3   32.90    1.60
  -2  -8   3   29.30    2.30
   1   8  -3   84.19    3.30
   1   8  -3   81.09    2.60
  -1  -8   3   76.69    2.70
  -1  -8   3   81.69    3.30
   0   8  -3    5.50    1.30
   0   8  -3    6.00    0.70
   0  -8   3    6.70    0.90
   0  -8   3    8.10    1.50
  -1   8  -3  210.28    6.20
  -1   8  -3  213.38    6.60
   1  -8   3  216.88    6.30
   1  -8   3  215.08    6.90
  -2   8  -3    7.20    1.20
  -2   8  -3    5.90    0.70
   2  -8   3    7.90    1.50
   2  -8   3    5.60    0.80
  -3   8  -3    3.20    0.70
  -3   8  -3    4.70    1.20
   3  -8   3    2.30    1.50
   3  -8   3    4.00    0.90
  -4   8  -3   95.29    3.60
  -4   8  -3   96.69    3.10
   4  -8   3   92.59    3.80
   4  -8   3   94.89    3.30
  -5   8  -3    1.30    1.10
  -5   8  -3    1.50    0.80
   5  -8   3    1.10    1.10
   5  -8   3    1.10    1.60
  -6   8  -3    5.80    1.10
  -6   8  -3    5.90    1.50
   6  -8   3    3.90    1.70
   6  -8   3    6.10    1.50
  -7   8  -3    5.80    1.80
  -7   8  -3    3.90    1.20
   7  -8   3    3.70    1.60
  -8   8  -3    1.10    1.90
  -8   8  -3    2.20    1.40
   8  -8   3    1.30    1.70
   7   7  -3   12.80    1.40
  -7  -7   3   16.30    2.60
  -7  -7   3   10.10    1.70
   6   7  -3    6.30    1.00
  -6  -7   3    6.00    1.40
  -6  -7   3    6.70    2.10
   5   7  -3    8.50    1.00
  -5  -7   3    5.50    1.80
  -5  -7   3    7.30    1.20
   4   7  -3    2.90    1.40
   4   7  -3    1.80    0.70
  -4  -7   3    2.50    1.50
  -4  -7   3    4.20    1.60
  -4  -7   3    3.80    1.00
   3   7  -3   66.09    3.00
   3   7  -3   62.49    2.20
  -3  -7   3   66.99    2.50
  -3  -7   3   65.19    3.00
  -3  -7   3   71.39    3.00
   2   7  -3   10.70    1.40
   2   7  -3   11.10    0.90
  -2  -7   3   12.40    1.00
  -2  -7   3   12.90    1.70
   1   7  -3  308.97    9.20
   1   7  -3  307.17    8.70
  -1  -7   3  303.67    9.30
  -1  -7   3  309.67    8.80
   0   7  -3   36.90    1.40
   0   7  -3   39.70    1.90
   0  -7   3   41.30    2.10
   0  -7   3   35.80    1.50
  -1   7  -3    7.70    0.80
  -1   7  -3   11.40    1.20
   1  -7   3    8.40    1.30
   1  -7   3    9.10    0.90
  -2   7  -3  165.58    5.20
  -2   7  -3  162.98    4.90
   2  -7   3  173.38    5.50
   2  -7   3  161.98    4.90
  -3   7  -3    6.00    0.70
  -3   7  -3    6.10    1.10
   3  -7   3    5.40    1.40
   3  -7   3    6.30    0.90
  -4   7  -3   51.59    1.90
  -4   7  -3   47.50    2.20
   4  -7   3   48.50    2.20
   4  -7   3   50.09    2.10
   4  -7   3   45.00    2.40
  -5   7  -3   -0.20    0.70
  -5   7  -3    0.60    1.10
   5  -7   3    0.30    0.90
   5  -7   3    0.20    1.20
   5  -7   3    0.80    1.10
  -6   7  -3   13.00    1.60
  -6   7  -3   13.10    1.40
   6  -7   3   14.70    1.40
   6  -7   3   11.30    1.70
   6  -7   3   13.60    1.60
  -7   7  -3    0.30    1.40
  -7   7  -3   -0.90    1.00
   7  -7   3   -0.70    1.30
  -8   7  -3    8.00    1.80
  -8   7  -3    5.70    1.40
   8  -7   3    1.90    1.60
  -9   7  -3    1.10    1.50
  -9   7  -3    0.40    1.90
   9  -7   3    0.90    1.80
   8   6  -3    0.00    1.20
  -8  -6   3    0.20    2.40
  -8  -6   3    0.30    1.80
   7   6  -3    0.80    0.90
  -7  -6   3    3.10    1.50
  -7  -6   3    1.10    2.00
   6   6  -3    1.30    0.80
  -6  -6   3    2.00    1.20
  -6  -6   3    2.10    1.80
   5   6  -3   32.20    1.60
  -5  -6   3   32.00    2.50
  -5  -6   3   32.90    1.90
   4   6  -3    4.10    0.70
   4   6  -3    6.60    1.40
  -4  -6   3    5.50    0.90
  -4  -6   3    5.70    1.40
  -4  -6   3    6.40    1.40
   3   6  -3  163.78    5.00
   3   6  -3  177.98    5.70
  -3  -6   3  170.68    5.50
  -3  -6   3  173.78    5.10
  -3  -6   3  169.38    5.60
   2   6  -3  147.39    4.30
   2   6  -3  143.59    4.80
  -2  -6   3  149.99    4.40
  -2  -6   3  148.99    4.90
   1   6  -3    7.30    1.10
   1   6  -3    6.60    0.70
  -1  -6   3    8.60    0.80
  -1  -6   3    8.40    1.20
   0   6  -3  237.48    7.10
   0   6  -3  235.38    6.70
   0  -6   3  234.48    6.80
   0  -6   3  237.18    7.20
  -1   6  -3   13.00    1.10
  -1   6  -3   13.10    0.80
   1  -6   3   12.20    1.30
   1  -6   3   13.90    0.90
  -2   6  -3   83.89    2.60
  -2   6  -3   84.99    3.00
   2  -6   3   80.69    2.70
   2  -6   3   85.69    3.10
  -3   6  -3   29.50    1.20
  -3   6  -3   26.40    1.50
   3  -6   3   27.40    1.80
   3  -6   3   22.40    1.40
   3  -6   3   26.40    1.30
  -4   6  -3   32.70    1.40
  -4   6  -3   33.60    1.80
   4  -6   3   28.50    1.50
   4  -6   3   33.30    1.70
   4  -6   3   35.30    2.00
  -5   6  -3    3.80    0.80
  -5   6  -3    3.90    1.10
   5  -6   3    0.80    1.00
   5  -6   3    2.80    1.30
   5  -6   3    2.60    0.90
  -6   6  -3   11.30    1.40
  -6   6  -3   11.50    1.30
   6  -6   3   10.60    1.40
   6  -6   3   11.70    1.60
   6  -6   3   10.40    1.20
  -7   6  -3    2.30    1.00
  -7   6  -3    3.10    1.30
   7  -6   3    2.50    1.40
  -8   6  -3   12.60    1.80
  -8   6  -3   11.80    1.50
   8  -6   3    9.60    1.70
  -9   6  -3    2.60    1.80
  -9   6  -3    5.40    1.60
   9  -6   3    5.60    1.80
   8   5  -3    2.70    1.10
  -8  -5   3    3.40    2.30
  -8  -5   3    2.60    1.70
   7   5  -3   13.70    1.40
  -7  -5   3   15.00    2.30
  -7  -5   3   20.40    1.80
   6   5  -3    0.00    0.70
  -6  -5   3    1.00    1.00
  -6  -5   3   -1.50    1.40
   5   5  -3   20.40    1.20
  -5  -5   3   20.80    1.50
  -5  -5   3   23.20    2.30
   4   5  -3  159.88    4.90
  -4  -5   3  161.28    5.30
  -4  -5   3  170.28    5.60
  -4  -5   3  179.28    5.10
   3   5  -3    1.90    0.50
   3   5  -3    2.40    1.00
  -3  -5   3    1.70    1.10
  -3  -5   3    2.30    0.70
  -3  -5   3    2.00    1.00
   2   5  -3  322.87    9.60
   2   5  -3  333.67    9.20
  -2  -5   3  321.27    9.60
  -2  -5   3  330.57    9.30
  -2  -5   3  332.67    9.60
   1   5  -3   39.50    1.80
   1   5  -3   42.60    1.40
  -1  -5   3   41.00    1.40
  -1  -5   3   40.30    1.80
   0   5  -3   35.00    1.60
   0   5  -3   42.00    1.40
   0   5  -3   38.40    1.30
   0  -5   3   36.50    1.70
   0  -5   3   37.40    1.40
  -1   5  -3  184.08    5.30
  -1   5  -3  186.88    5.60
   1  -5   3  180.28    5.30
   1  -5   3  187.48    5.70
   1  -5   3  187.98    5.30
  -2   5  -3   49.70    2.00
  -2   5  -3   48.20    1.60
   2  -5   3   52.99    1.80
   2  -5   3   48.60    2.10
   2  -5   3   53.09    1.70
  -3   5  -3   22.40    1.30
  -3   5  -3   20.50    1.00
   3  -5   3   21.60    1.20
   3  -5   3   23.40    1.40
   3  -5   3   25.30    1.10
  -4   5  -3    7.80    1.00
  -4   5  -3    7.40    0.70
   4  -5   3    8.10    0.90
   4  -5   3    6.30    0.80
   4  -5   3    6.30    1.10
  -5   5  -3   14.10    1.40
  -5   5  -3   15.60    1.10
   5  -5   3   14.00    1.50
   5  -5   3   14.40    1.40
   5  -5   3   13.40    1.20
  -6   5  -3   27.00    1.50
   6  -5   3   27.80    1.90
   6  -5   3   27.80    1.60
  -7   5  -3   22.80    1.60
  -7   5  -3   22.90    1.90
   7  -5   3   24.00    2.00
  -8   5  -3    7.20    1.30
  -8   5  -3    5.00    1.50
   8  -5   3    3.30    1.40
  -9   5  -3   -0.60    1.30
  -9   5  -3    1.50    1.60
   9  -5   3    2.60    1.70
 -10   5  -3    1.60    1.70
 -10   5  -3    0.50    2.10
  10  -5   3    1.90    1.90
   8   4  -3    0.20    1.10
  -8  -4   3    1.60    2.10
  -8  -4   3   -1.00    1.40
   7   4  -3    0.80    0.80
  -7  -4   3    1.30    1.20
  -7  -4   3   -0.40    1.60
   6   4  -3   92.19    3.20
  -6  -4   3   97.89    3.40
  -6  -4   3  102.99    4.00
   5   4  -3    0.20    0.60
  -5  -4   3   -0.10    1.20
  -5  -4   3   -0.50    0.70
   4   4  -3  218.08    6.40
  -4  -4   3  219.08    6.40
  -4  -4   3  223.58    6.90
  -4  -4   3  224.18    6.60
   3   4  -3   63.09    2.00
   3   4  -3   59.69    2.50
  -3  -4   3   59.89    2.30
  -3  -4   3   65.19    2.10
  -3  -4   3   68.59    2.60
   2   4  -3   14.80    1.10
   2   4  -3   16.20    0.70
   2   4  -3   16.70    0.80
  -2  -4   3   15.50    0.80
  -2  -4   3   13.00    1.10
  -2  -4   3   16.40    1.20
   1   4  -3  447.96   12.10
   1   4  -3  458.85   12.10
   1   4  -3  425.26   12.40
  -1  -4   3  423.16   12.40
  -1  -4   3  427.46   12.10
   0   4  -3   58.79    2.10
   0   4  -3   61.79    1.80
   0   4  -3   59.99    1.80
   0  -4   3   59.59    1.80
   0  -4   3   57.29    2.20
   0  -4   3   59.39    1.80
  -1   4  -3    8.10    0.60
  -1   4  -3    6.80    0.70
  -1   4  -3    8.50    0.50
   1  -4   3    7.70    0.90
   1  -4   3    6.70    0.50
   1  -4   3    6.30    0.60
  -2   4  -3    1.00    0.40
  -2   4  -3    0.60    0.50
  -2   4  -3    1.00    0.30
   2  -4   3    1.30    0.50
   2  -4   3    2.00    0.80
   2  -4   3    1.60    0.40
  -3   4  -3   17.20    1.10
  -3   4  -3   15.80    1.10
  -3   4  -3   15.50    0.80
   3  -4   3   17.10    0.90
   3  -4   3   16.50    1.00
   3  -4   3   16.10    1.10
  -4   4  -3    1.50    0.60
  -4   4  -3    2.30    0.50
  -4   4  -3    1.70    0.80
   4  -4   3    3.60    0.80
   4  -4   3    2.30    0.60
   4  -4   3    2.70    0.80
  -5   4  -3   88.49    3.20
  -5   4  -3   88.09    2.90
  -5   4  -3   86.89    3.20
   5  -4   3   94.49    3.20
   5  -4   3   88.19    2.90
   5  -4   3   89.09    3.20
  -6   4  -3   82.59    3.10
  -6   4  -3   86.89    3.10
  -6   4  -3   88.19    2.90
   6  -4   3   79.29    2.90
   6  -4   3   80.59    3.10
   6  -4   3   78.59    3.10
  -7   4  -3    2.10    1.00
  -7   4  -3    2.60    1.20
   7  -4   3    2.10    1.10
  -8   4  -3   16.20    1.80
  -8   4  -3   15.60    1.90
   8  -4   3   12.40    1.80
  -9   4  -3    3.00    1.40
  -9   4  -3    1.00    1.50
   9  -4   3    2.60    1.60
 -10   4  -3    1.10    1.70
 -10   4  -3    0.80    1.80
  10  -4   3    2.50    1.90
   9   3  -3    0.50    1.10
  -9  -3   3   -0.30    2.30
  -9  -3   3    1.50    2.10
   8   3  -3   36.50    2.00
  -8  -3   3   33.60    3.10
  -8  -3   3   38.30    2.40
   7   3  -3    1.20    0.80
  -7  -3   3    1.90    1.60
  -7  -3   3    2.70    1.20
   6   3  -3   59.29    2.20
  -6  -3   3   63.09    2.50
  -6  -3   3   63.39    3.00
   5   3  -3   39.80    1.50
  -5  -3   3   37.20    1.70
  -5  -3   3   36.80    2.20
   4   3  -3   11.40    0.80
  -4  -3   3   11.30    1.40
  -4  -3   3   12.10    1.10
  -4  -3   3   13.90    1.00
   3   3  -3  437.66   12.90
   3   3  -3  452.45   12.60
   3   3  -3  462.45   12.60
  -3  -3   3  442.36   12.90
  -3  -3   3  457.45   12.80
  -3  -3   3  451.35   12.60
   2   3  -3    1.50    0.30
   2   3  -3    0.90    0.30
   2   3  -3    0.10    0.60
   2   3  -3    0.60    0.30
  -2  -3   3    0.80    0.60
  -2  -3   3    0.90    0.40
  -2  -3   3    0.80    0.60
   1   3  -3   21.00    0.70
   1   3  -3   22.00    0.70
   1   3  -3   20.50    1.10
  -1  -3   3   19.40    1.00
  -1  -3   3   19.50    0.70
  -1  -3   3   20.70    0.80
  -1  -3   3   19.10    0.80
   0   3  -3    6.10    0.40
   0   3  -3    5.60    0.60
   0   3  -3    6.90    0.40
   0  -3   3    5.60    0.40
   0  -3   3    5.70    0.40
   0  -3   3    5.60    0.40
   0  -3   3    5.80    0.70
  -1   3  -3    4.00    0.40
  -1   3  -3    3.60    0.30
  -1   3  -3    3.80    0.50
   1  -3   3    3.90    0.50
   1  -3   3    4.80    0.40
   1  -3   3    5.30    0.70
  -2   3  -3   80.39    2.30
  -2   3  -3   69.69    2.50
  -2   3  -3   69.49    2.40
  -2   3  -3   73.39    2.20
   2  -3   3   73.49    2.30
   2  -3   3   74.89    2.20
   2  -3   3   75.49    2.50
  -3   3  -3  236.68    6.80
  -3   3  -3  224.48    6.50
  -3   3  -3  226.88    6.70
   3  -3   3  233.08    6.60
   3  -3   3  227.08    6.80
   3  -3   3  227.68    6.50
   3  -3   3  230.68    6.70
  -4   3  -3  412.26   11.80
  -4   3  -3  412.56   11.80
  -4   3  -3  405.46   11.60
   4  -3   3  403.26   11.80
   4  -3   3  409.26   11.60
   4  -3   3  403.26   11.80
   4  -3   3  442.86   11.70
  -5   3  -3    3.50    0.60
  -5   3  -3    2.70    0.70
  -5   3  -3    2.20    0.80
   5  -3   3    2.60    0.70
   5  -3   3    3.70    0.90
   5  -3   3    3.00    0.80
  -6   3  -3   94.29    3.40
  -6   3  -3   94.29    3.40
  -6   3  -3   98.29    3.20
   6  -3   3   99.29    3.50
   6  -3   3   97.59    3.20
   6  -3   3   96.59    3.40
  -7   3  -3    3.40    1.10
  -7   3  -3    4.80    1.10
   7  -3   3    1.80    1.00
   7  -3   3    3.40    1.00
   7  -3   3    4.00    1.20
  -8   3  -3    2.00    1.20
  -8   3  -3    3.40    1.20
   8  -3   3    3.70    1.30
  -9   3  -3    4.90    1.50
  -9   3  -3    5.30    1.60
   9  -3   3    2.90    1.50
 -10   3  -3    0.60    1.70
 -10   3  -3    2.00    1.70
  10  -3   3    0.40    1.70
   9   2  -3    0.50    1.10
  -9  -2   3    1.40    1.70
  -9  -2   3   -1.10    2.00
   8   2  -3    8.80    1.20
  -8  -2   3   11.80    2.30
  -8  -2   3   12.90    1.60
   7   2  -3   24.50    1.50
  -7  -2   3   23.70    2.60
  -7  -2   3   29.10    1.90
   6   2  -3    9.60    1.00
  -6  -2   3    8.60    1.50
  -6  -2   3    8.60    1.10
   5   2  -3  160.18    4.80
   5   2  -3  147.69    4.60
  -5  -2   3  153.58    5.20
  -5  -2   3  163.38    4.70
   4   2  -3   49.10    1.70
   4   2  -3   49.50    1.80
  -4  -2   3   49.10    1.70
  -4  -2   3   45.20    1.80
  -4  -2   3   49.10    2.20
   3   2  -3   12.40    0.70
   3   2  -3   12.60    0.80
   3   2  -3   12.60    0.60
  -3  -2   3   11.60    0.80
  -3  -2   3   12.10    0.70
  -3  -2   3   11.40    1.10
   2   2  -3   49.60    1.50
   2   2  -3   50.89    1.50
   2   2  -3   51.69    1.60
   2   2  -3   48.30    1.90
  -2  -2   3   49.20    1.90
  -2  -2   3   48.80    1.50
  -2  -2   3   49.50    1.60
  -2  -2   3   46.90    1.70
   1   2  -3    2.60    0.50
   1   2  -3    3.90    0.30
   1   2  -3    3.60    0.20
   1   2  -3    3.60    0.20
  -1  -2   3    3.00    0.30
  -1  -2   3    3.40    0.50
  -1  -2   3    3.40    0.30
   0   2  -3  185.08    5.30
   0  -2   3  184.78    5.20
   0  -2   3  181.88    5.40
   0  -2   3  186.68    5.10
   0  -2   3  182.58    5.10
  -1   2  -3  232.98    6.50
  -1   2  -3  245.48    6.60
  -1   2  -3  229.58    6.80
  -1   2  -3  235.68    6.80
   1  -2   3  230.28    6.80
   1  -2   3  235.78    6.60
   1  -2   3  241.38    6.60
   1  -2   3  238.48    6.60
  -2   2  -3  807.12   23.20
  -2   2  -3  834.82   23.10
  -2   2  -3  863.71   22.90
  -2   2  -3  835.12   22.90
   2  -2   3  826.92   22.90
   2  -2   3  831.32   23.00
   2  -2   3  821.22   23.20
  -3   2  -3    1.50    0.50
  -3   2  -3    1.40    0.30
  -3   2  -3    1.60    0.40
   3  -2   3    2.60    0.50
   3  -2   3    1.00    0.50
   3  -2   3    2.00    0.70
   3  -2   3    1.80    0.40
  -4   2  -3  495.15   13.90
  -4   2  -3  499.55   14.00
  -4   2  -3  477.15   13.70
   4  -2   3  481.75   13.70
   4  -2   3  519.85   13.90
   4  -2   3  473.75   13.90
  -5   2  -3   57.19    2.10
  -5   2  -3   53.59    1.90
  -5   2  -3   50.59    2.10
   5  -2   3   48.00    2.00
   5  -2   3   51.39    1.80
   5  -2   3   56.69    2.00
  -6   2  -3    0.90    0.80
  -6   2  -3    2.30    0.70
  -6   2  -3    2.50    1.00
   6  -2   3    3.20    0.90
   6  -2   3    1.40    0.60
  -7   2  -3   28.50    1.60
  -7   2  -3   25.90    1.80
  -7   2  -3   30.90    2.00
   7  -2   3   27.90    1.60
   7  -2   3   30.80    1.90
  -8   2  -3    0.30    1.00
  -8   2  -3    1.20    1.30
   8  -2   3    0.50    1.00
  -9   2  -3   -0.60    1.50
  -9   2  -3    1.90    1.30
   9  -2   3    2.50    1.40
 -10   2  -3    0.70    1.90
  10  -2   3    1.30    1.70
   9   1  -3   12.10    1.40
  -9  -1   3    8.30    2.70
  -9  -1   3   12.60    2.40
   8   1  -3    2.20    1.00
  -8  -1   3    3.80    1.80
  -8  -1   3    1.10    1.20
   7   1  -3   26.80    1.60
   7   1  -3   27.90    1.90
  -7  -1   3   28.30    1.90
  -7  -1   3   26.10    2.40
   6   1  -3   43.10    2.00
   6   1  -3   44.80    1.80
  -6  -1   3   40.50    2.40
  -6  -1   3   42.70    1.90
   5   1  -3    1.90    0.70
   5   1  -3    2.00    0.60
  -5  -1   3    1.90    1.00
  -5  -1   3    2.70    0.70
   4   1  -3  133.59    4.00
   4   1  -3  136.99    4.10
  -4  -1   3  128.29    4.40
  -4  -1   3  139.89    4.00
  -4  -1   3  135.99    4.00
   3   1  -3   13.60    0.80
   3   1  -3   12.30    0.60
   3   1  -3   12.90    0.60
  -3  -1   3   11.40    0.70
  -3  -1   3   11.60    0.70
  -3  -1   3   11.20    1.00
   2   1  -3   16.00    0.60
   2   1  -3   16.90    1.00
   2   1  -3   16.50    0.60
   2   1  -3   15.60    0.70
  -2  -1   3   16.20    1.00
  -2  -1   3   14.30    0.60
  -2  -1   3   14.20    0.60
  -2  -1   3   14.80    0.80
   1   1  -3   92.79    2.70
   1   1  -3   91.19    2.80
  -1  -1   3   94.19    2.60
  -1  -1   3   89.29    2.80
  -1  -1   3   92.49    2.80
  -1  -1   3   89.69    2.60
   0   1  -3  705.53   19.70
   0   1  -3  717.13   19.70
   0   1  -3  724.53   19.60
   0  -1   3  692.23   19.50
   0  -1   3  717.63   19.70
   0  -1   3  702.93   19.50
  -1   1  -3    1.80    0.30
  -1   1  -3    2.90    0.40
   1  -1   3    1.90    0.40
   1  -1   3    2.20    0.20
   1  -1   3    2.00    0.30
   1  -1   3    2.30    0.20
  -2   1  -3 1170.08   32.70
  -2   1  -3 1197.68   32.70
  -2   1  -3 1202.18   33.00
  -2   1  -3 1181.58   32.90
   2  -1   3 1209.28   32.90
   2  -1   3 1192.08   32.80
  -3   1  -3  440.76   12.60
  -3   1  -3  438.26   12.40
  -3   1  -3  448.26   12.70
   3  -1   3  439.06   12.40
   3  -1   3  440.76   12.60
   3  -1   3  481.15   12.60
  -4   1  -3    0.50    0.50
  -4   1  -3    0.00    0.40
  -4   1  -3    0.60    0.60
  -4   1  -3    0.10    0.40
   4  -1   3   -0.10    0.50
   4  -1   3    0.20    0.40
   4  -1   3    0.40    0.30
  -5   1  -3  141.49    4.50
  -5   1  -3  148.39    4.40
  -5   1  -3  149.99    4.60
  -5   1  -3  143.29    4.40
   5  -1   3  149.88    4.30
   5  -1   3  141.89    4.50
   5  -1   3  150.58    4.50
  -6   1  -3   13.30    1.30
  -6   1  -3   14.80    1.30
  -6   1  -3   14.10    1.10
   6  -1   3   13.90    1.30
   6  -1   3   14.20    1.00
  -7   1  -3    8.30    1.30
  -7   1  -3    8.50    1.20
  -7   1  -3   10.40    1.20
   7  -1   3    9.10    1.20
  -8   1  -3    2.20    1.30
  -8   1  -3    1.00    1.00
   8  -1   3    2.00    1.30
  -9   1  -3    1.20    1.50
  -9   1  -3    0.90    1.30
   9  -1   3    0.90    1.20
 -10   1  -3   -2.00    1.70
  10  -1   3    1.30    1.70
 -11   1  -3    6.70    4.10
  11  -1   3    5.30    2.70
   9   0  -3    7.40    1.30
  -9   0   3    7.10    2.00
   8   0  -3   19.70    1.60
   8   0  -3   21.60    2.00
  -8   0   3   19.10    1.90
  -8   0   3   17.10    2.20
   7   0  -3    0.10    0.70
   7   0  -3    0.30    1.00
  -7   0   3    0.00    1.00
  -7   0   3    0.40    1.40
   6   0  -3   63.59    2.60
   6   0  -3   65.99    2.30
  -6   0   3   67.09    2.50
  -6   0   3   64.79    3.00
   5   0  -3    2.10    0.70
   5   0  -3    2.80    0.60
  -5   0   3    3.00    1.00
  -5   0   3    1.90    0.60
   4   0  -3    3.50    0.50
   4   0  -3    3.20    0.60
  -4   0   3    2.50    0.80
  -4   0   3    3.70    0.60
   3   0  -3    1.20    0.50
   3   0  -3    0.90    0.30
   3   0  -3    1.30    0.30
  -3   0   3    0.50    0.60
  -3   0   3    1.20    0.40
  -3   0   3    1.10    0.30
   2   0  -3  484.15   13.40
   2   0  -3  490.45   13.40
   2   0  -3  494.15   13.50
  -2   0   3  504.35   13.40
  -2   0   3  487.85   13.40
  -2   0   3  464.15   13.40
  -2   0   3  469.55   13.60
   1   0  -3   78.09    2.30
   1   0  -3   76.29    2.40
   1   0  -3   77.59    2.30
  -1   0   3   72.79    2.20
  -1   0   3   73.09    2.10
  -1   0   3   74.79    2.30
  -1   0   3   77.99    2.10
   0   0  -3  989.40   27.40
   0   0  -3  983.60   27.40
   0   0  -3 1005.20   27.30
  -1   0  -3 1202.58   34.00
  -1   0  -3 1262.47   33.90
  -1   0  -3 1207.78   33.90
   1   0   3 1198.88   33.80
   1   0   3 1268.97   33.80
   1   0   3 1253.97   33.90
  -2   0  -3   36.70    1.10
  -2   0  -3   36.20    1.10
  -2   0  -3   36.30    1.20
  -2   0  -3   38.10    1.40
   2   0   3   36.50    1.10
   2   0   3   34.90    1.20
  -3   0  -3  577.24   15.90
  -3   0  -3  562.24   15.80
  -3   0  -3  579.84   16.00
   3   0   3  573.34   15.90
   3   0   3  577.14   15.90
   3   0   3  557.74   15.80
  -4   0  -3  194.88    5.50
  -4   0  -3  192.18    5.70
  -4   0  -3  188.78    5.50
  -4   0  -3  190.18    5.60
   4   0   3  190.48    5.60
   4   0   3  189.08    5.50
   4   0   3  191.08    5.60
  -5   0  -3   36.50    1.60
  -5   0  -3   34.70    1.40
  -5   0  -3   38.90    1.60
   5   0   3   36.70    1.40
   5   0   3   38.20    1.50
   5   0   3   31.10    1.50
  -6   0  -3   20.40    1.50
  -6   0  -3   21.30    1.20
  -6   0  -3   18.00    1.30
   6   0   3   21.30    1.20
   6   0   3   19.90    1.40
   6   0   3   18.10    1.20
  -7   0  -3   18.00    1.40
  -7   0  -3   18.30    1.60
  -7   0  -3   16.80    1.50
   7   0   3   18.10    1.40
   7   0   3   15.40    1.30
  -8   0  -3    3.20    1.30
  -8   0  -3    1.10    1.20
   8   0   3    1.00    1.10
  -9   0  -3    5.90    1.60
  -9   0  -3    8.00    1.80
   9   0   3   11.20    1.60
 -10   0  -3   13.50    2.20
  10   0   3   14.50    2.10
 -11   0  -3    1.40    2.20
  11   0   3    1.10    2.00
  10  -1  -3    4.50    2.60
   9  -1  -3    1.20    1.10
   9  -1  -3    0.80    1.50
  -9   1   3    0.00    1.80
   8  -1  -3   17.10    1.50
   8  -1  -3   13.40    1.70
  -8   1   3   14.20    2.00
  -8   1   3   15.20    1.50
   7  -1  -3    0.20    1.10
   7  -1  -3   -0.10    0.70
  -7   1   3    0.10    1.30
  -7   1   3    0.20    1.00
   6  -1  -3    3.60    0.70
   6  -1  -3    4.40    1.00
  -6   1   3    5.00    0.90
  -6   1   3    6.00    1.30
   5  -1  -3   15.10    1.20
   5  -1  -3   14.80    1.00
  -5   1   3   13.90    1.10
  -5   1   3   16.10    1.60
   4  -1  -3  151.58    4.70
   4  -1  -3  146.49    4.50
  -4   1   3  154.78    4.50
  -4   1   3  159.18    4.80
   3  -1  -3   56.89    1.80
   3  -1  -3   55.39    1.90
   3  -1  -3   57.99    1.80
  -3   1   3   52.99    2.00
  -3   1   3   55.69    1.80
   2  -1  -3  263.37    7.40
   2  -1  -3  272.27    7.20
   2  -1  -3  255.77    7.20
  -2   1   3  249.88    7.30
  -2   1   3  257.57    7.50
   1  -1  -3 1391.06   38.70
   1  -1  -3 1438.76   38.70
  -1   1   3 1379.66   38.60
  -1   1   3 1436.16   38.70
  -1   1   3 1395.56   38.80
   0  -1  -3   95.79    2.80
   0  -1  -3   94.99    2.80
   0  -1  -3   96.29    2.80
  -1  -1  -3  980.60   26.00
  -1  -1  -3  950.50   26.00
  -1  -1  -3  896.61   26.10
  -1  -1  -3  980.10   25.90
  -1  -1  -3  911.51   25.90
   1   1   3  967.10   26.00
   1   1   3  928.01   25.90
   1   1   3  942.41   25.90
  -2  -1  -3  680.83   18.30
  -2  -1  -3  642.74   18.50
  -2  -1  -3  666.23   18.30
   2   1   3  659.13   18.30
   2   1   3  668.23   18.40
  -3  -1  -3   51.59    1.80
  -3  -1  -3   52.39    1.70
  -3  -1  -3   51.99    1.70
   3   1   3   52.79    1.70
   3   1   3   52.39    1.60
   3   1   3   52.69    1.70
  -4  -1  -3  222.48    6.40
  -4  -1  -3  214.38    6.50
  -4  -1  -3  218.18    6.50
  -4  -1  -3  229.98    6.40
   4   1   3  221.48    6.30
   4   1   3  231.48    6.40
   4   1   3  222.38    6.50
  -5  -1  -3   94.39    2.90
  -5  -1  -3   90.79    3.00
  -5  -1  -3   86.79    2.90
  -5  -1  -3   87.99    3.00
   5   1   3   87.59    2.90
   5   1   3   91.39    3.00
   5   1   3   92.09    2.80
  -6  -1  -3   10.40    1.20
  -6  -1  -3    9.20    1.20
  -6  -1  -3    8.80    0.90
   6   1   3   10.40    0.90
   6   1   3    9.90    1.10
   6   1   3   10.30    1.10
  -7  -1  -3    7.50    1.20
  -7  -1  -3    9.70    1.30
  -7  -1  -3    8.50    1.10
   7   1   3    5.80    0.90
   7   1   3    8.90    1.20
  -8  -1  -3   66.09    3.10
  -8  -1  -3   75.09    2.90
   8   1   3   67.89    3.00
   8   1   3   70.99    2.90
  -9  -1  -3    1.80    1.60
   9   1   3    4.20    1.40
 -10  -1  -3    7.40    2.00
  10   1   3    6.50    1.70
 -11  -1  -3    1.10    2.20
  11   1   3   -0.60    1.90
  10  -2  -3    5.30    2.10
   9  -2  -3    0.70    1.10
   9  -2  -3    1.60    1.60
  -9   2   3    1.70    1.90
   8  -2  -3    2.10    1.00
   8  -2  -3    1.60    1.30
  -8   2   3    1.90    1.20
  -8   2   3    1.30    1.60
   7  -2  -3    4.80    0.90
   7  -2  -3    3.30    1.20
  -7   2   3    1.90    1.40
  -7   2   3    2.20    0.90
   6  -2  -3   24.50    1.70
   6  -2  -3   23.90    1.40
  -6   2   3   29.40    2.00
  -6   2   3   25.00    1.50
   5  -2  -3    5.00    0.70
   5  -2  -3    3.80    0.80
  -5   2   3    2.70    1.00
  -5   2   3    3.00    0.70
   4  -2  -3   16.90    0.90
   4  -2  -3   17.50    1.10
  -4   2   3   19.80    1.00
  -4   2   3   17.10    1.30
   3  -2  -3  785.92   21.70
   3  -2  -3  776.52   21.50
  -3   2   3  772.02   21.50
  -3   2   3  773.12   21.70
   2  -2  -3   87.49    2.60
   2  -2  -3   91.29    2.70
   2  -2  -3   88.49    2.80
  -2   2   3   91.79    2.70
  -2   2   3   91.29    2.80
   1  -2  -3  282.47    7.70
   1  -2  -3  282.17    7.70
   1  -2  -3  266.77    7.80
   1  -2  -3  273.77    7.60
  -1   2   3  276.77    7.80
  -1   2   3  273.87    7.70
   0  -2  -3  455.35   12.30
   0  -2  -3  447.06   12.30
   0  -2  -3  449.86   12.50
   0  -2  -3  446.86   12.40
   0   2   3  453.95   12.40
   0   2   3  440.56   12.40
   0   2   3  442.56   12.30
  -1  -2  -3    0.90    0.30
  -1  -2  -3    0.50    0.20
  -1  -2  -3    0.70    0.20
   1   2   3    0.40    0.10
  -2  -2  -3 1034.00   27.90
  -2  -2  -3 1048.00   27.90
  -2  -2  -3 1002.40   28.10
  -2  -2  -3 1000.80   28.00
   2   2   3 1004.60   27.90
   2   2   3  993.30   27.90
  -3  -2  -3   90.89    2.90
  -3  -2  -3   94.89    2.70
  -3  -2  -3   89.79    2.80
  -3  -2  -3   88.19    2.80
   3   2   3   91.39    2.70
   3   2   3   93.99    2.70
   3   2   3   93.09    2.80
  -4  -2  -3   13.80    0.90
  -4  -2  -3   11.80    0.90
  -4  -2  -3   13.50    0.80
  -4  -2  -3   12.90    0.80
   4   2   3   14.80    0.90
   4   2   3   14.80    0.80
   4   2   3   13.10    0.70
  -5  -2  -3    4.70    0.80
  -5  -2  -3    4.30    0.70
  -5  -2  -3    4.50    0.80
  -5  -2  -3    6.60    0.80
   5   2   3    6.60    0.70
   5   2   3    5.70    0.70
   5   2   3    6.10    0.60
  -6  -2  -3  204.18    6.10
  -6  -2  -3  203.58    6.10
  -6  -2  -3  207.38    6.20
   6   2   3  201.88    6.10
   6   2   3  198.18    5.90
   6   2   3  192.58    6.00
  -7  -2  -3    5.60    1.10
  -7  -2  -3    5.40    1.20
  -7  -2  -3    3.80    1.00
   7   2   3    4.30    1.00
   7   2   3    4.60    1.00
  -8  -2  -3   29.60    2.20
  -8  -2  -3   32.00    2.10
   8   2   3   33.90    2.10
   8   2   3   31.60    2.00
  -9  -2  -3    9.40    1.80
   9   2   3    9.30    1.50
   9   2   3    6.20    1.40
 -10  -2  -3    3.90    2.00
  10   2   3    1.80    1.60
 -11  -2  -3    6.00    2.40
  11   2   3    6.70    2.00
  10  -3  -3    1.00    2.00
   9  -3  -3    0.00    1.60
   9  -3  -3    0.40    1.20
  -9   3   3    0.70    2.00
   8  -3  -3    1.80    1.30
   8  -3  -3    2.30    1.00
  -8   3   3    3.10    1.70
  -8   3   3    1.30    1.30
   7  -3  -3    1.20    1.10
   7  -3  -3   -0.90    0.80
  -7   3   3    0.10    1.30
  -7   3   3   -0.30    1.00
   6  -3  -3   -0.40    0.70
   6  -3  -3   -0.30    0.90
  -6   3   3   -0.90    1.10
  -6   3   3    0.00    0.80
   5  -3  -3  166.38    5.40
   5  -3  -3  168.98    5.20
  -5   3   3  183.48    5.60
  -5   3   3  178.58    5.20
   4  -3  -3  168.08    5.00
   4  -3  -3  173.18    5.20
  -4   3   3  167.58    5.30
  -4   3   3  170.48    5.20
  -4   3   3  176.58    5.00
   3  -3  -3   33.30    1.40
   3  -3  -3   34.10    1.20
  -3   3   3   32.30    1.50
  -3   3   3   35.50    1.30
  -3   3   3   31.90    1.30
   2  -3  -3  367.86   10.20
   2  -3  -3  380.06   10.20
   2  -3  -3  363.46   10.40
  -2   3   3  354.66   10.40
  -2   3   3  366.96   10.20
   1  -3  -3   39.70    1.30
   1  -3  -3   38.90    1.40
   1  -3  -3   42.70    1.30
  -1   3   3   39.50    1.20
  -1   3   3   39.30    1.30
   0  -3  -3  955.40   27.10
   0  -3  -3  994.00   27.10
   0  -3  -3  991.50   27.00
   0   3   3  983.30   27.00
   0   3   3  984.30   27.00
  -1  -3  -3    2.10    0.30
  -1  -3  -3    2.50    0.30
  -1  -3  -3    2.10    0.40
   1   3   3    2.40    0.20
  -2  -3  -3    9.40    0.50
  -2  -3  -3    7.80    0.50
  -2  -3  -3    8.10    0.50
  -2  -3  -3    7.90    0.50
  -2  -3  -3    8.00    0.60
   2   3   3    7.70    0.40
   2   3   3    7.40    0.50
   2   3   3    8.80    0.50
  -3  -3  -3    9.60    0.60
  -3  -3  -3   10.40    0.70
  -3  -3  -3   10.30    0.70
  -3  -3  -3    9.10    0.70
   3   3   3    9.00    0.60
   3   3   3    9.60    0.60
   3   3   3   10.30    0.50
  -4  -3  -3  302.27    8.60
  -4  -3  -3  300.37    8.70
  -4  -3  -3  308.77    8.60
  -4  -3  -3  294.97    8.70
   4   3   3  299.77    8.60
   4   3   3  307.07    8.50
   4   3   3  304.87    8.60
  -5  -3  -3   31.50    1.40
  -5  -3  -3   27.70    1.50
  -5  -3  -3   28.80    1.30
  -5  -3  -3   27.60    1.50
   5   3   3   26.30    1.30
   5   3   3   30.30    1.30
  -6  -3  -3  102.29    3.50
  -6  -3  -3  103.59    3.50
  -6  -3  -3   94.19    3.80
  -6  -3  -3   91.99    3.30
   6   3   3  104.89    3.20
   6   3   3  104.69    3.40
   6   3   3  105.49    3.40
  -7  -3  -3   45.90    2.40
  -7  -3  -3   45.90    2.10
  -7  -3  -3   45.10    2.10
   7   3   3   44.30    2.10
   7   3   3   47.10    2.20
  -8  -3  -3    0.70    1.30
   8   3   3    1.30    1.10
   8   3   3    1.00    1.10
  -9  -3  -3   23.60    2.40
   9   3   3   22.90    2.10
   9   3   3   25.30    2.10
 -10  -3  -3    2.30    2.00
  10   3   3    2.20    1.40
  10   3   3    1.40    1.60
   9  -4  -3    0.10    1.20
   9  -4  -3   -0.50    1.60
  -9   4   3   -0.10    2.00
   8  -4  -3    0.90    1.30
   8  -4  -3    2.40    1.00
  -8   4   3   -0.60    1.60
   7  -4  -3   21.80    1.80
   7  -4  -3   23.90    1.60
  -7   4   3   31.00    2.40
  -7   4   3   23.50    1.80
   6  -4  -3   67.69    2.80
   6  -4  -3   69.99    2.50
  -6   4   3   67.59    2.60
  -6   4   3   70.59    3.00
   5  -4  -3    0.10    0.80
   5  -4  -3    1.10    0.60
  -5   4   3    0.10    1.00
  -5   4   3    0.70    0.70
   4  -4  -3  333.17    9.60
   4  -4  -3  341.27    9.90
  -4   4   3  330.07    9.70
  -4   4   3  351.36    9.60
  -4   4   3  340.27    9.90
   3  -4  -3   35.60    1.50
   3  -4  -3   37.90    1.30
   3  -4  -3   36.20    1.30
   3  -4  -3   37.10    1.20
  -3   4   3   35.60    1.40
  -3   4   3   35.20    1.50
  -3   4   3   37.50    1.40
   2  -4  -3  253.07    7.10
   2  -4  -3  253.47    7.30
   2  -4  -3  248.88    7.10
  -2   4   3  257.57    7.20
  -2   4   3  250.17    7.10
  -2   4   3  251.27    7.20
   1  -4  -3    9.60    0.60
   1  -4  -3    9.00    0.60
   1  -4  -3    7.30    0.50
  -1   4   3    7.70    0.60
  -1   4   3    8.50    0.60
  -1   4   3    9.40    0.50
   0  -4  -3   79.29    2.50
   0  -4  -3   81.39    2.50
   0  -4  -3   84.89    2.50
   0  -4  -3   85.09    2.60
   0   4   3   81.49    2.40
   0   4   3   88.49    2.40
   0   4   3   87.59    2.50
  -1  -4  -3  226.08    6.30
  -1  -4  -3  219.98    6.40
  -1  -4  -3  219.18    6.30
  -1  -4  -3  227.38    6.30
   1   4   3  221.78    6.20
   1   4   3  223.58    6.30
   1   4   3  223.68    6.20
  -2  -4  -3   95.29    2.80
  -2  -4  -3   95.29    2.80
  -2  -4  -3   93.49    3.00
  -2  -4  -3   93.89    2.80
  -2  -4  -3   94.29    2.80
   2   4   3   96.79    2.80
   2   4   3   95.59    2.80
  -3  -4  -3  171.88    4.90
  -3  -4  -3  161.48    4.90
  -3  -4  -3  168.88    4.90
  -3  -4  -3  164.58    5.00
   3   4   3  174.48    4.90
   3   4   3  165.78    4.80
   3   4   3  167.08    4.80
  -4  -4  -3  304.67    8.80
  -4  -4  -3  304.97    8.80
  -4  -4  -3  307.27    9.00
  -4  -4  -3  311.17    8.80
   4   4   3  307.37    8.70
   4   4   3  316.37    8.80
   4   4   3  306.07    8.80
  -5  -4  -3  199.48    6.00
  -5  -4  -3  205.18    6.00
  -5  -4  -3  207.58    6.10
  -5  -4  -3  199.28    6.20
   5   4   3  205.38    6.00
   5   4   3  198.78    6.00
   5   4   3  208.88    5.90
  -6  -4  -3   15.20    1.50
  -6  -4  -3   13.50    1.20
  -6  -4  -3   14.70    1.40
   6   4   3   19.00    1.30
   6   4   3   14.80    1.20
  -7  -4  -3   46.00    2.30
  -7  -4  -3   53.49    2.50
   7   4   3   53.59    2.20
   7   4   3   49.40    2.30
  -8  -4  -3   39.40    2.50
   8   4   3   41.50    2.30
   8   4   3   38.80    2.20
  -9  -4  -3    8.10    1.80
   9   4   3    6.50    1.50
   9   4   3    5.60    1.50
 -10  -4  -3   -1.60    2.10
  10   4   3   -1.10    1.40
   9  -5  -3    1.10    1.30
   9  -5  -3    1.20    1.80
  -9   5   3    3.50    2.10
   8  -5  -3   13.00    1.40
   8  -5  -3    9.70    1.70
  -8   5   3   13.70    2.20
   7  -5  -3    2.40    1.00
   7  -5  -3    1.70    1.20
  -7   5   3    2.90    1.60
  -7   5   3    1.70    1.50
   6  -5  -3  133.69    4.40
   6  -5  -3  136.99    4.70
  -6   5   3  144.29    4.90
  -6   5   3  141.09    4.40
   5  -5  -3    7.90    0.90
   5  -5  -3    9.80    1.20
  -5   5   3    9.60    1.30
  -5   5   3    8.60    1.00
   4  -5  -3  101.19    3.40
   4  -5  -3  100.69    3.20
  -4   5   3  105.69    3.20
  -4   5   3  100.99    3.50
  -4   5   3  100.99    3.50
   3  -5  -3   66.69    2.50
   3  -5  -3   68.69    2.30
   3  -5  -3   71.09    2.20
   3  -5  -3   73.19    2.20
  -3   5   3   72.89    2.30
  -3   5   3   65.29    2.40
  -3   5   3   71.79    2.40
   2  -5  -3   42.40    1.50
   2  -5  -3   44.00    1.40
   2  -5  -3   40.00    1.50
   2  -5  -3   40.50    1.60
  -2   5   3   42.60    1.60
  -2   5   3   41.40    1.50
  -2   5   3   40.30    1.40
   1  -5  -3  173.68    5.10
   1  -5  -3  172.18    5.00
   1  -5  -3  174.28    5.10
   1  -5  -3  182.58    5.00
  -1   5   3  172.58    5.00
  -1   5   3  173.38    5.00
  -1   5   3  175.18    5.00
   0  -5  -3   12.00    0.80
   0  -5  -3   17.90    0.80
   0  -5  -3   13.20    0.70
   0  -5  -3   11.70    0.60
   0   5   3   11.90    0.60
   0   5   3   11.70    0.70
   0   5   3   13.00    0.60
  -1  -5  -3  247.08    6.80
  -1  -5  -3  240.78    6.90
  -1  -5  -3  241.58    7.00
  -1  -5  -3  237.68    6.90
   1   5   3  245.28    6.90
   1   5   3  247.38    6.80
   1   5   3  235.48    6.80
  -2  -5  -3  359.66   10.10
  -2  -5  -3  360.76   10.10
  -2  -5  -3  358.66   10.20
  -2  -5  -3  359.06   10.40
  -2  -5  -3  364.36   10.10
   2   5   3  363.46   10.20
   2   5   3  366.56   10.10
   2   5   3  364.56   10.10
   2   5   3  359.76   10.10
  -3  -5  -3  486.25   13.80
  -3  -5  -3  486.65   14.00
  -3  -5  -3  501.45   13.80
  -3  -5  -3  500.35   13.80
   3   5   3  490.85   13.80
   3   5   3  492.65   13.70
   3   5   3  493.15   13.80
  -4  -5  -3   26.00    1.20
  -4  -5  -3   28.90    1.50
  -4  -5  -3   27.30    1.30
  -4  -5  -3   24.90    1.20
   4   5   3   27.70    1.20
   4   5   3   28.50    1.10
   4   5   3   27.20    1.20
  -5  -5  -3   72.89    2.60
  -5  -5  -3   68.29    2.70
  -5  -5  -3   74.79    2.50
  -5  -5  -3   72.49    2.70
   5   5   3   71.89    2.40
   5   5   3   74.89    2.50
   5   5   3   72.99    2.50
  -6  -5  -3  154.68    5.10
  -6  -5  -3  151.38    5.00
  -6  -5  -3  160.08    4.90
   6   5   3  152.38    4.80
   6   5   3  152.28    4.80
  -7  -5  -3    2.00    1.30
  -7  -5  -3    2.40    1.30
   7   5   3    1.10    1.00
   7   5   3    1.00    1.00
  -8  -5  -3   21.10    2.30
   8   5   3   20.40    1.80
  -9  -5  -3    2.90    1.80
   9   5   3    2.60    1.40
 -10  -5  -3    3.00    2.10
  10   5   3    2.00    1.60
   9  -6  -3   -0.90    1.30
   9  -6  -3    0.30    1.80
  -9   6   3    0.40    2.10
   8  -6  -3   27.10    2.00
   8  -6  -3   31.90    2.60
  -8   6   3   35.60    2.80
   7  -6  -3   -0.40    1.20
   7  -6  -3    0.30    0.90
  -7   6   3    0.70    1.50
   6  -6  -3   36.80    1.90
   6  -6  -3   38.70    2.20
  -6   6   3   37.30    2.00
  -6   6   3   38.90    2.30
   5  -6  -3   54.59    2.20
   5  -6  -3   54.79    2.40
  -5   6   3   59.29    2.20
  -5   6   3   56.79    2.50
   4  -6  -3    2.00    0.70
   4  -6  -3    1.00    0.80
  -4   6   3    2.10    0.70
  -4   6   3    1.60    0.80
   3  -6  -3   51.19    1.90
   3  -6  -3   52.29    1.80
   3  -6  -3   51.99    2.00
  -3   6   3   52.49    1.90
  -3   6   3   50.39    2.00
  -3   6   3   50.79    1.80
   2  -6  -3    5.00    0.70
   2  -6  -3    5.60    0.60
   2  -6  -3    4.30    0.60
   2  -6  -3    3.10    0.60
  -2   6   3    4.40    0.50
  -2   6   3    4.20    0.60
  -2   6   3    4.60    0.60
   1  -6  -3   96.39    3.10
   1  -6  -3  102.29    3.00
   1  -6  -3  100.29    3.10
  -1   6   3   99.99    3.00
  -1   6   3   97.49    3.00
  -1   6   3   98.49    3.00
   0  -6  -3   41.40    1.40
   0  -6  -3   38.20    1.40
   0  -6  -3   37.90    1.50
   0  -6  -3   37.20    1.40
   0   6   3   37.20    1.30
   0   6   3   37.00    1.40
   0   6   3   38.70    1.30
  -1  -6  -3  613.74   16.80
  -1  -6  -3  613.64   17.10
  -1  -6  -3  604.84   16.80
  -1  -6  -3  606.94   16.90
   1   6   3  604.14   16.80
   1   6   3  587.04   16.80
   1   6   3  612.04   16.90
  -2  -6  -3    1.10    0.50
  -2  -6  -3    2.00    0.50
  -2  -6  -3    2.10    0.40
  -2  -6  -3    2.90    0.50
  -2  -6  -3    1.60    0.60
   2   6   3    1.90    0.50
   2   6   3    2.20    0.40
   2   6   3    1.80    0.50
   2   6   3    2.30    0.40
  -3  -6  -3   98.19    3.00
  -3  -6  -3   96.39    3.00
  -3  -6  -3   93.29    3.20
  -3  -6  -3   94.39    3.00
   3   6   3   95.89    3.00
   3   6   3   96.59    2.90
   3   6   3   95.49    2.90
  -4  -6  -3  377.16   10.50
  -4  -6  -3  359.96   10.70
  -4  -6  -3  366.56   10.50
  -4  -6  -3  381.46   10.60
   4   6   3  359.26   10.40
   4   6   3  368.46   10.40
   4   6   3  365.26   10.50
  -5  -6  -3   11.70    1.40
  -5  -6  -3   10.70    1.10
  -5  -6  -3   13.10    1.20
  -5  -6  -3   10.60    1.30
   5   6   3    9.80    1.00
   5   6   3   10.80    1.00
  -6  -6  -3  111.89    4.00
  -6  -6  -3  113.39    4.00
   6   6   3  110.39    3.70
  -7  -6  -3   25.40    2.10
  -7  -6  -3   24.90    2.20
   7   6   3   26.10    1.70
  -8  -6  -3    4.40    1.70
   8   6   3    6.60    1.30
  -9  -6  -3    0.20    1.70
   9   6   3    1.70    1.50
  10   6   3    4.50    1.80
   9  -7  -3    0.40    1.90
   9  -7  -3    1.30    1.50
  -9   7   3   -0.40    2.30
   8  -7  -3    4.70    1.30
   8  -7  -3    5.80    1.80
  -8   7   3    9.00    2.10
   7  -7  -3   13.70    1.80
   7  -7  -3   12.90    1.40
  -7   7   3   13.80    2.00
   6  -7  -3    1.90    1.00
   6  -7  -3    2.70    1.30
  -6   7   3    2.50    1.40
   5  -7  -3   18.50    1.50
   5  -7  -3   18.50    1.70
  -5   7   3   19.70    1.80
  -5   7   3   18.90    1.40
   4  -7  -3    3.80    0.80
   4  -7  -3    4.00    1.00
  -4   7   3    4.80    0.90
  -4   7   3    2.80    0.70
   3  -7  -3   25.30    1.30
   3  -7  -3   27.00    1.30
   3  -7  -3   21.20    1.40
  -3   7   3   23.20    1.30
  -3   7   3   24.40    1.40
  -3   7   3   24.60    1.20
   2  -7  -3    3.80    0.60
   2  -7  -3    2.30    0.70
   2  -7  -3    2.00    0.70
   2  -7  -3    1.90    0.60
  -2   7   3    2.10    0.60
  -2   7   3    2.70    0.60
  -2   7   3    1.90    0.50
   1  -7  -3  295.97    8.70
   1  -7  -3  292.37    8.60
   1  -7  -3  302.67    8.60
   1  -7  -3  308.27    8.50
  -1   7   3  300.87    8.60
  -1   7   3  303.87    8.50
  -1   7   3  294.57    8.50
   0  -7  -3    9.30    1.00
   0  -7  -3    8.50    0.70
   0  -7  -3    9.20    0.80
   0  -7  -3    8.60    0.80
   0   7   3    7.20    0.70
   0   7   3    9.00    0.70
   0   7   3    8.00    0.70
  -1  -7  -3   67.29    2.50
  -1  -7  -3   73.29    2.20
  -1  -7  -3   69.19    2.20
  -1  -7  -3   68.89    2.30
   1   7   3   68.69    2.10
   1   7   3   65.49    2.20
   1   7   3   63.89    2.20
  -2  -7  -3  448.66   12.70
  -2  -7  -3  440.86   12.60
  -2  -7  -3  459.55   12.60
  -2  -7  -3  451.75   12.90
  -2  -7  -3  445.36   12.60
   2   7   3  434.96   12.70
   2   7   3  454.15   12.60
   2   7   3  461.45   12.60
   2   7   3  456.05   12.70
  -3  -7  -3   15.90    1.10
  -3  -7  -3   13.90    1.10
  -3  -7  -3   15.50    1.00
  -3  -7  -3   15.20    1.20
   3   7   3   14.40    1.00
   3   7   3   15.80    0.90
   3   7   3   14.30    1.10
   3   7   3   13.50    0.90
  -4  -7  -3  222.88    6.70
  -4  -7  -3  220.78    6.60
  -4  -7  -3  222.68    6.50
  -4  -7  -3  225.48    6.90
   4   7   3  224.48    6.60
  -5  -7  -3   53.09    2.30
  -5  -7  -3   50.39    2.40
  -5  -7  -3   49.30    2.10
   5   7   3   45.30    2.00
  -6  -7  -3   10.20    1.60
  -6  -7  -3   10.60    1.50
   6   7   3   11.10    1.30
  -7  -7  -3    8.20    1.70
  -7  -7  -3    9.80    1.80
   7   7   3   10.80    1.30
   8   7   3    3.80    1.40
   9   7   3    5.70    1.70
   8  -8  -3    1.40    1.40
   8  -8  -3    0.20    1.70
  -8   8   3   -0.80    1.80
   7  -8  -3    7.20    1.60
   7  -8  -3    5.90    1.40
  -7   8   3    7.00    1.70
   6  -8  -3    8.20    1.30
   6  -8  -3   10.80    1.60
  -6   8   3    9.10    1.50
   5  -8  -3    1.50    1.00
   5  -8  -3    0.50    1.00
  -5   8   3    1.10    1.10
   4  -8  -3    0.40    0.80
   4  -8  -3    0.10    1.00
  -4   8   3    0.10    0.90
   3  -8  -3   69.39    2.50
   3  -8  -3   69.89    2.60
   3  -8  -3   65.09    2.50
  -3   8   3   67.19    2.50
  -3   8   3   68.59    2.40
  -3   8   3   66.59    2.50
   2  -8  -3   24.50    1.50
   2  -8  -3   26.50    1.40
   2  -8  -3   24.90    1.40
  -2   8   3   24.80    1.30
  -2   8   3   28.00    1.30
  -2   8   3   22.20    1.30
   1  -8  -3   24.80    1.20
   1  -8  -3   25.00    1.30
   1  -8  -3   22.10    1.20
   1  -8  -3   26.20    1.50
  -1   8   3   24.10    1.20
  -1   8   3   24.70    1.10
  -1   8   3   22.40    1.20
   0  -8  -3  247.58    7.20
   0  -8  -3  242.48    7.20
   0  -8  -3  256.17    7.30
   0  -8  -3  255.27    7.50
   0   8   3  253.57    7.10
   0   8   3  246.38    7.20
   0   8   3  244.28    7.20
  -1  -8  -3    0.10    0.80
  -1  -8  -3    0.20    0.60
  -1  -8  -3    0.70    0.50
  -1  -8  -3    1.00    0.50
   1   8   3    1.00    0.60
   1   8   3    0.80    0.50
   1   8   3    0.80    0.60
  -2  -8  -3  145.79    4.80
  -2  -8  -3  144.79    4.50
  -2  -8  -3  153.68    4.50
   2   8   3  150.28    4.50
   2   8   3  149.49    4.50
  -3  -8  -3   85.89    3.10
  -3  -8  -3   82.39    2.80
  -3  -8  -3   78.89    2.90
  -3  -8  -3   84.99    2.90
   3   8   3   82.39    2.80
   3   8   3   79.29    2.70
  -4  -8  -3    2.10    1.00
  -4  -8  -3    3.00    1.00
  -4  -8  -3    2.10    0.80
  -4  -8  -3    1.70    1.10
   4   8   3    1.60    0.80
  -5  -8  -3   16.80    1.60
  -5  -8  -3   17.20    1.90
   5   8   3   20.50    1.50
  -6  -8  -3    2.80    1.60
   6   8   3    2.90    1.00
  -7  -8  -3   15.80    2.10
   7   8   3   14.80    1.50
   8   8   3   -0.70    1.40
   9   8   3   17.50    2.00
   8  -9  -3    2.80    1.90
   8  -9  -3    1.90    1.60
  -8   9   3    1.60    2.00
   7  -9  -3    0.40    1.60
   7  -9  -3   -0.10    1.30
  -7   9   3   -0.50    1.60
   6  -9  -3    0.50    1.40
   6  -9  -3    0.60    1.20
  -6   9   3    0.10    1.40
   5  -9  -3    3.60    1.10
   5  -9  -3    1.60    1.20
  -5   9   3    2.60    1.30
   4  -9  -3   23.90    1.70
   4  -9  -3   23.80    1.90
  -4   9   3   23.80    1.80
   3  -9  -3   14.10    1.50
   3  -9  -3   15.50    1.40
   3  -9  -3   14.70    1.40
  -3   9   3   13.80    1.30
  -3   9   3   16.20    1.50
   2  -9  -3   97.69    3.40
   2  -9  -3   99.59    3.50
  -2   9   3  105.69    3.40
  -2   9   3   96.29    3.30
   1  -9  -3   15.80    1.50
   1  -9  -3   13.50    1.10
   1  -9  -3   14.10    1.10
  -1   9   3   13.90    1.20
  -1   9   3   14.90    1.10
   0  -9  -3   14.90    1.20
   0  -9  -3   14.30    1.20
   0  -9  -3   15.50    1.50
   0   9   3   15.20    1.10
   0   9   3   14.90    1.20
  -1  -9  -3  133.29    4.20
  -1  -9  -3  136.19    4.60
  -1  -9  -3  139.59    4.30
   1   9   3  140.09    4.30
   1   9   3  139.29    4.30
  -2  -9  -3   14.70    1.20
  -2  -9  -3   13.30    1.50
  -2  -9  -3   15.30    1.30
   2   9   3   12.60    1.10
  -3  -9  -3   18.90    1.70
   3   9   3   17.80    1.30
  -4  -9  -3    0.00    1.30
   4   9   3    0.30    0.90
  -5  -9  -3   39.70    2.60
   5   9   3   38.60    2.00
  -6  -9  -3    3.40    1.60
   6   9   3    1.60    1.10
  -7  -9  -3   38.40    2.70
   7   9   3   35.80    2.30
   8   9   3    0.00    1.40
   7 -10  -3    0.90    1.50
   7 -10  -3    1.00    1.80
  -7  10   3    0.30    1.80
   6 -10  -3    5.70    1.60
   6 -10  -3    8.20    1.60
  -6  10   3    7.40    1.70
   5 -10  -3    4.60    1.40
   5 -10  -3    3.50    1.40
  -5  10   3    4.00    1.40
   4 -10  -3   49.50    2.50
   4 -10  -3   52.69    2.40
  -4  10   3   51.29    2.60
   3 -10  -3   22.10    1.70
   3 -10  -3   23.80    1.70
   3 -10  -3   21.10    1.80
  -3  10   3   24.20    1.60
  -3  10   3   22.70    1.80
   2 -10  -3    2.60    1.00
   2 -10  -3    0.90    0.90
   2 -10  -3    2.70    1.30
  -2  10   3    2.70    0.90
  -2  10   3    3.90    1.00
   1 -10  -3   91.09    3.30
   1 -10  -3   97.59    3.60
  -1  10   3   88.89    3.20
  -1  10   3   98.69    3.20
   0 -10  -3   40.40    2.00
   0 -10  -3   43.90    2.40
   0  10   3   45.90    1.90
  -1 -10  -3   13.00    1.50
   1  10   3   15.10    1.20
  -2 -10  -3    4.40    1.30
   2  10   3    6.10    1.00
  -3 -10  -3   48.40    2.60
   3  10   3   47.90    2.00
  -4 -10  -3   13.20    1.80
   4  10   3   14.50    1.40
  -5 -10  -3   40.80    2.80
   5  10   3   41.70    2.10
  -6 -10  -3   15.10    2.30
   6  10   3   14.70    1.60
  -7 -10  -3    5.20    2.20
   7  10   3    4.40    1.40
   8  10   3   23.40    2.40
   7 -11  -3   -1.00    1.80
  -7  11   3    0.30    2.10
   6 -11  -3   11.70    1.90
  -6  11   3   15.60    2.20
   5 -11  -3   13.40    1.80
  -5  11   3   12.30    1.90
   4 -11  -3    1.40    1.40
  -4  11   3    1.70    1.80
   3 -11  -3   33.50    2.40
  -3  11   3   32.40    1.90
   2 -11  -3   19.90    2.00
  -2  11   3   22.60    1.60
   1 -11  -3    7.10    1.60
  -1  11   3    5.60    1.10
   0 -11  -3   19.90    1.90
   0  11   3   22.20    1.50
  -1 -11  -3   11.20    1.60
   1  11   3   12.50    1.20
  -2 -11  -3   16.90    2.00
   2  11   3   17.20    1.50
  -3 -11  -3   30.90    2.40
   3  11   3   27.40    1.80
  -4 -11  -3   53.99    3.20
   4  11   3   55.79    2.50
  -5 -11  -3    0.00    1.90
   5  11   3    0.70    1.10
  -6 -11  -3   39.30    3.30
   6  11   3   40.50    2.50
  -7 -11  -3    1.80    2.40
   7  11   3    0.40    1.50
   3 -12  -3    2.00    1.60
  -3  12   3    1.50    2.00
   2 -12  -3   14.00    2.00
  -2  12   3   16.00    1.70
   1 -12  -3   -0.60    1.40
  -1  12   3    1.70    1.10
   0 -12  -3    7.20    1.80
   0  12   3    5.50    1.20
  -1 -12  -3    1.80    1.70
   1  12   3    2.20    1.10
  -2 -12  -3   61.89    3.20
   2  12   3   60.69    2.60
  -3 -12  -3    1.50    1.80
   3  12   3    0.20    1.10
  -4 -12  -3   55.39    3.50
   4  12   3   51.69    2.60
  -5 -12  -3    1.60    2.00
   5  12   3    1.00    1.30
  -6 -12  -3   14.10    2.80
   6  12   3   10.30    1.80
   3 -13  -3   -0.60    2.00
   2 -13  -3    0.30    1.90
  -2  13   3    0.30    1.20
   1 -13  -3    7.20    2.00
  -1  13   3    5.50    1.30
   0 -13  -3   29.70    2.60
   0  13   3   31.30    2.00
  -1 -13  -3   -0.70    1.70
   1  13   3   -0.10    1.20
  -2 -13  -3   40.90    3.00
   2  13   3   46.20    2.40
  -3 -13  -3    2.60    2.30
   3  13   3    4.40    1.40
  -4 -13  -3    7.40    2.50
   4  13   3    6.80    1.50
  -5 -13  -3   57.49    4.10
   5  13   3   48.90    2.80
   3 -14  -3    5.50    3.90
   2 -14  -3    8.00    2.30
  -2  14   3   11.70    1.70
   1 -14  -3   -1.30    2.20
  -1  14   3   -0.30    1.40
   0 -14  -3   10.40    2.50
   0  14   3   12.70    1.70
  -1 -14  -3    6.00    2.40
   1  14   3    6.20    1.40
  -2 -14  -3    3.90    2.30
   2  14   3    3.40    1.50
   3  14   3   42.70    2.60
   2  11  -4    7.80    2.30
   2  11  -4    6.70    0.90
  -2 -11   4    6.40    1.60
  -2 -11   4    6.60    2.70
  -2 -11   4    7.70    2.50
   1  11  -4    2.20    2.00
   1  11  -4    0.20    0.80
  -1 -11   4    2.30    1.40
  -1 -11   4    3.00    2.20
   0  11  -4   26.40    2.70
   0  11  -4   21.00    1.30
   0 -11   4   19.00    1.70
   0 -11   4   20.70    2.70
  -1  11  -4   23.80    2.40
  -1  11  -4   21.60    1.40
   1 -11   4   26.80    3.30
   1 -11   4   21.60    2.00
  -2  11  -4    3.40    0.90
  -2  11  -4    3.40    1.80
   2 -11   4    3.80    1.40
   2 -11   4    2.80    2.20
  -3  11  -4   12.30    1.20
  -3  11  -4   11.60    2.00
   3 -11   4    9.40    2.30
   3 -11   4    7.90    1.50
  -4  11  -4    1.00    1.80
  -4  11  -4    1.20    0.90
   4 -11   4    0.60    2.30
   4 -11   4    1.60    1.50
   5 -11   4    5.00    2.60
   4  10  -4   10.80    2.40
  -4 -10   4    8.00    2.50
  -4 -10   4    8.80    1.80
  -4 -10   4    9.50    3.00
   3  10  -4    5.10    0.80
   3  10  -4    5.30    2.20
  -3 -10   4    8.60    2.50
  -3 -10   4    8.50    2.40
  -3 -10   4    4.40    1.50
   2  10  -4   10.70    2.00
   2  10  -4    9.30    1.00
  -2 -10   4   10.30    2.40
  -2 -10   4    8.50    1.40
  -2 -10   4   11.80    2.20
   1  10  -4   52.49    2.00
   1  10  -4   52.29    3.10
  -1 -10   4   49.80    2.40
  -1 -10   4   58.89    3.60
   0  10  -4    4.10    1.60
   0  10  -4    3.70    0.80
   0 -10   4    3.50    1.20
   0 -10   4    4.00    1.90
  -1  10  -4   37.20    2.70
  -1  10  -4   37.70    1.60
   1 -10   4   36.80    2.70
   1 -10   4   37.80    2.10
  -2  10  -4    0.30    1.60
  -2  10  -4    0.80    0.80
   2 -10   4    3.40    2.00
   2 -10   4    2.00    1.10
  -3  10  -4    1.60    0.80
  -3  10  -4    0.50    1.50
   3 -10   4    3.20    1.20
   3 -10   4    3.30    2.10
  -4  10  -4   24.90    1.50
  -4  10  -4   25.90    2.40
   4 -10   4   24.10    2.10
   4 -10   4   24.40    2.60
  -5  10  -4   -2.40    1.50
  -5  10  -4   -0.10    0.90
   5 -10   4    1.20    1.90
   5 -10   4   -0.20    2.10
  -6  10  -4    3.20    1.20
  -6  10  -4    3.60    1.90
   6 -10   4    2.70    2.50
   5   9  -4    3.10    0.70
  -5  -9   4    5.70    2.40
  -5  -9   4    3.70    1.50
   4   9  -4    2.20    0.70
   4   9  -4    3.20    1.90
  -4  -9   4    3.40    2.10
  -4  -9   4   -0.10    2.10
  -4  -9   4    4.10    1.40
   3   9  -4   62.19    2.20
   3   9  -4   71.59    3.70
  -3  -9   4   70.99    3.70
  -3  -9   4   69.99    2.90
  -3  -9   4   68.59    3.70
   2   9  -4    6.70    0.80
   2   9  -4   10.30    1.70
  -2  -9   4    7.60    2.00
  -2  -9   4   10.40    1.90
  -2  -9   4    9.20    1.20
   1   9  -4   51.79    2.90
   1   9  -4   54.19    2.00
  -1  -9   4   57.59    2.30
  -1  -9   4   60.29    3.10
   0   9  -4    8.70    1.60
   0   9  -4    7.20    0.80
   0  -9   4    9.00    1.10
   0  -9   4    4.80    1.70
  -1   9  -4    1.00    1.40
  -1   9  -4    2.00    0.70
   1  -9   4    1.60    1.00
   1  -9   4    0.00    1.50
  -2   9  -4   86.59    3.40
  -2   9  -4   83.79    2.70
   2  -9   4   80.79    3.70
   2  -9   4   86.09    3.10
  -3   9  -4    1.70    1.30
  -3   9  -4    0.70    0.70
   3  -9   4    0.90    1.00
   3  -9   4    0.00    1.60
  -4   9  -4   19.40    1.30
  -4   9  -4   18.40    2.00
   4  -9   4   15.40    2.10
   4  -9   4   19.30    1.80
  -5   9  -4    2.90    1.50
  -5   9  -4    1.40    0.90
   5  -9   4    3.60    2.00
   5  -9   4    4.70    1.30
  -6   9  -4   -0.30    1.50
  -6   9  -4    1.90    1.00
   6  -9   4   -0.30    2.10
  -7   9  -4   -0.20    1.60
  -7   9  -4   -0.30    1.20
   6   8  -4    0.40    0.80
  -6  -8   4    1.10    2.50
  -6  -8   4    1.40    1.60
   5   8  -4   38.10    1.60
  -5  -8   4   47.00    3.60
  -5  -8   4   39.60    2.30
   4   8  -4    5.80    0.80
   4   8  -4    5.90    1.80
  -4  -8   4    7.10    1.30
  -4  -8   4    8.00    2.10
  -4  -8   4    8.70    2.00
   3   8  -4   39.20    1.50
   3   8  -4   44.10    2.70
  -3  -8   4   37.80    2.70
  -3  -8   4   38.80    2.70
  -3  -8   4   38.30    2.10
   2   8  -4   25.20    1.20
   2   8  -4   24.80    2.10
  -2  -8   4   28.50    2.30
  -2  -8   4   24.30    2.20
  -2  -8   4   28.10    1.60
   1   8  -4    1.00    0.60
   1   8  -4    2.30    1.20
  -1  -8   4    2.80    1.60
  -1  -8   4    0.90    0.80
   0   8  -4  149.49    5.00
   0   8  -4  144.69    4.30
   0  -8   4  136.59    5.10
   0  -8   4  149.69    4.50
  -1   8  -4    0.90    0.60
  -1   8  -4    1.10    1.20
   1  -8   4    0.80    0.70
   1  -8   4    2.00    1.40
  -2   8  -4   46.10    1.70
  -2   8  -4   44.90    2.30
   2  -8   4   47.20    2.60
   2  -8   4   47.40    2.00
  -3   8  -4    0.50    0.60
  -3   8  -4   -0.70    1.10
   3  -8   4    1.10    1.60
   3  -8   4    0.20    0.90
  -4   8  -4    1.50    0.70
  -4   8  -4    0.10    1.10
   4  -8   4    2.40    1.00
   4  -8   4    1.50    1.60
  -5   8  -4    0.60    1.20
  -5   8  -4    0.30    0.80
   5  -8   4    1.30    1.70
   5  -8   4    1.00    1.00
  -6   8  -4   29.10    1.70
  -6   8  -4   26.70    2.30
   6  -8   4   27.90    2.20
   6  -8   4   28.50    2.60
  -7   8  -4    8.70    1.90
  -7   8  -4    8.70    1.30
  -8   8  -4    5.00    1.40
  -8   8  -4    4.90    2.10
   8  -8   4    1.40    1.90
  -7  -7   4   12.90    2.00
   6   7  -4    1.20    0.80
  -6  -7   4    1.50    1.40
  -6  -7   4    0.60    2.10
   5   7  -4   20.30    1.20
  -5  -7   4   22.30    2.70
  -5  -7   4   21.60    1.80
   4   7  -4   50.49    2.80
   4   7  -4   44.40    1.70
  -4  -7   4   44.70    2.90
  -4  -7   4   48.80    2.80
  -4  -7   4   48.20    2.20
   3   7  -4    0.10    0.60
   3   7  -4    0.30    1.30
  -3  -7   4   -1.00    1.20
  -3  -7   4   -0.10    0.90
  -3  -7   4    0.50    1.40
   2   7  -4  118.79    3.50
   2   7  -4  122.09    4.30
  -2  -7   4  119.99    4.30
  -2  -7   4  114.89    3.70
  -2  -7   4  118.69    4.30
   1   7  -4    4.60    1.20
   1   7  -4    5.20    0.60
  -1  -7   4    4.00    0.80
  -1  -7   4    6.20    1.50
   0   7  -4   69.99    2.80
   0   7  -4   67.29    2.10
   0  -7   4   63.39    2.30
   0  -7   4   66.59    2.90
  -1   7  -4   29.30    1.90
  -1   7  -4   31.00    1.20
   1  -7   4   31.40    2.00
   1  -7   4   29.10    1.40
  -2   7  -4    0.50    1.00
  -2   7  -4    1.00    0.50
   2  -7   4    0.40    1.30
   2  -7   4   -0.30    0.70
  -3   7  -4    6.50    1.20
  -3   7  -4    5.20    0.70
   3  -7   4    5.90    1.50
   3  -7   4    4.80    0.90
  -4   7  -4    8.90    0.90
  -4   7  -4    8.80    1.30
   4  -7   4    6.90    1.40
   4  -7   4    9.40    1.10
  -5   7  -4   25.00    1.90
  -5   7  -4   27.50    1.40
   5  -7   4   26.60    2.00
   5  -7   4   23.10    2.10
   5  -7   4   24.50    1.70
  -6   7  -4    2.90    1.30
  -6   7  -4    4.20    0.90
   6  -7   4    5.10    1.70
   6  -7   4    3.10    1.40
   6  -7   4    3.70    1.20
  -7   7  -4   19.20    2.20
  -7   7  -4   17.70    1.60
   7  -7   4   14.90    1.90
   7  -7   4   18.90    2.30
  -8   7  -4   13.50    1.60
  -8   7  -4   12.50    2.10
  -9   7  -4   -1.40    1.40
   9  -7   4    1.20    1.90
   7   6  -4    7.10    1.00
  -7  -6   4    9.10    1.70
  -7  -6   4   13.10    2.50
   6   6  -4   39.50    1.70
  -6  -6   4   41.20    2.40
  -6  -6   4   43.00    3.20
   5   6  -4    0.40    0.60
  -5  -6   4   -1.60    1.00
  -5  -6   4    0.00    1.60
   4   6  -4   58.59    2.90
   4   6  -4   53.89    1.90
  -4  -6   4   59.39    2.70
  -4  -6   4   55.29    3.00
  -4  -6   4   56.39    2.30
   3   6  -4   16.60    0.90
   3   6  -4   16.80    1.90
  -3  -6   4   18.20    1.90
  -3  -6   4   20.00    1.30
  -3  -6   4   18.30    1.80
   2   6  -4   46.40    2.20
   2   6  -4   42.90    1.50
  -2  -6   4   45.20    2.30
  -2  -6   4   48.00    2.40
  -2  -6   4   46.80    1.80
   1   6  -4  156.18    4.40
   1   6  -4  148.69    5.00
  -1  -6   4  146.89    4.50
  -1  -6   4  159.08    5.10
   0   6  -4    0.80    0.40
   0   6  -4    0.40    0.90
   0  -6   4    0.60    1.10
   0  -6   4    0.30    0.50
  -1   6  -4   20.70    1.40
  -1   6  -4   21.00    0.90
   1  -6   4   19.10    1.10
   1  -6   4   20.40    1.60
  -2   6  -4   11.20    0.70
  -2   6  -4   10.20    1.20
   2  -6   4    9.50    0.90
   2  -6   4   11.70    1.50
  -3   6  -4  105.49    3.60
  -3   6  -4  102.79    3.20
   3  -6   4  106.89    3.30
   3  -6   4  101.49    3.70
  -4   6  -4    6.20    0.70
  -4   6  -4    6.70    1.10
   4  -6   4    5.00    1.00
   4  -6   4    5.50    0.90
   4  -6   4    5.00    1.30
  -5   6  -4   43.70    2.20
  -5   6  -4   47.40    1.80
   5  -6   4   48.00    2.30
   5  -6   4   44.00    2.00
   5  -6   4   43.10    2.50
  -6   6  -4   46.60    2.40
  -6   6  -4   42.50    1.90
   6  -6   4   42.00    2.50
   6  -6   4   47.20    2.50
   6  -6   4   43.60    2.10
  -7   6  -4   -0.30    1.30
  -7   6  -4    0.20    1.00
   7  -6   4   -0.10    1.50
   7  -6   4   -0.10    1.30
  -8   6  -4   11.00    1.40
  -8   6  -4    9.20    1.80
   8  -6   4    8.90    1.80
  -9   6  -4    2.50    1.80
  -9   6  -4    2.20    1.50
   9  -6   4   -0.30    1.70
   8   5  -4   16.60    1.50
  -8  -5   4   15.00    2.10
  -8  -5   4   10.20    3.50
   7   5  -4    1.10    0.90
  -7  -5   4    0.80    2.00
  -7  -5   4    0.20    1.40
   6   5  -4   24.30    1.40
  -6  -5   4   23.30    2.50
  -6  -5   4   26.80    1.80
   5   5  -4   10.20    0.90
  -5  -5   4   13.60    1.90
  -5  -5   4   15.50    1.50
   4   5  -4   11.60    0.80
  -4  -5   4   11.70    1.50
  -4  -5   4   10.40    1.10
  -4  -5   4   12.20    1.70
   3   5  -4  199.58    5.90
   3   5  -4  210.68    6.60
  -3  -5   4  202.28    6.60
  -3  -5   4  207.48    6.40
  -3  -5   4  211.68    6.00
   2   5  -4    1.70    0.90
   2   5  -4    1.10    0.40
  -2  -5   4    0.80    1.00
  -2  -5   4    0.50    1.00
  -2  -5   4    2.00    0.60
   1   5  -4   13.00    0.70
   1   5  -4   11.50    1.20
   1   5  -4   11.90    0.60
  -1  -5   4   11.00    1.30
  -1  -5   4   11.20    0.80
   0   5  -4  100.19    3.40
   0   5  -4  103.59    3.00
   0   5  -4  106.09    3.00
   0  -5   4  102.99    3.10
   0  -5   4   97.09    3.50
  -1   5  -4  279.37    8.30
  -1   5  -4  287.07    7.90
   1  -5   4  287.97    8.00
   1  -5   4  279.57    8.40
  -2   5  -4    4.70    0.80
  -2   5  -4    5.20    0.60
   2  -5   4    5.00    0.60
   2  -5   4    4.20    1.00
   2  -5   4    6.60    0.70
  -3   5  -4   39.30    1.80
  -3   5  -4   38.90    1.40
   3  -5   4   39.40    2.00
   3  -5   4   39.90    1.60
   3  -5   4   40.90    1.70
  -4   5  -4  113.09    3.40
  -4   5  -4  114.89    3.80
   4  -5   4  106.79    3.70
   4  -5   4  113.19    3.50
   4  -5   4  111.59    3.90
  -5   5  -4   -0.90    0.90
  -5   5  -4    0.00    0.60
   5  -5   4   -0.70    0.90
   5  -5   4    0.10    1.00
   5  -5   4    0.80    0.70
  -6   5  -4   83.89    2.90
  -6   5  -4   86.59    3.30
   6  -5   4   82.09    3.30
   6  -5   4   87.99    3.00
   6  -5   4   82.59    3.40
  -7   5  -4   12.90    1.30
  -7   5  -4   14.60    1.70
   7  -5   4   14.70    1.40
   7  -5   4   15.90    1.90
   7  -5   4   13.90    1.80
  -8   5  -4    0.10    1.10
  -8   5  -4    0.40    1.30
   8  -5   4   -0.90    1.30
  -9   5  -4   -2.30    1.30
  -9   5  -4    0.50    1.70
   9  -5   4    0.80    1.60
 -10   5  -4   -0.70    1.60
  10  -5   4    1.10    3.60
   8   4  -4    9.50    1.10
  -8  -4   4   11.30    1.80
  -8  -4   4    8.10    2.50
   7   4  -4    2.60    0.90
  -7  -4   4    4.30    1.40
  -7  -4   4    2.00    1.80
   6   4  -4    4.90    0.80
  -6  -4   4    1.80    1.10
  -6  -4   4    4.30    1.60
   5   4  -4  101.79    3.20
  -5  -4   4  108.59    3.50
  -5  -4   4  104.69    4.10
   4   4  -4    7.80    0.70
  -4  -4   4    7.60    1.20
  -4  -4   4    6.10    0.80
  -4  -4   4    8.40    1.40
   3   4  -4    2.60    0.40
   3   4  -4    3.30    1.10
  -3  -4   4    3.40    1.20
  -3  -4   4    2.90    0.90
  -3  -4   4    1.00    0.60
   2   4  -4  212.48    5.70
   2   4  -4  209.48    5.60
   2   4  -4  195.08    6.20
  -2  -4   4  186.98    6.10
  -2  -4   4  198.88    5.80
  -2  -4   4  200.48    6.20
   1   4  -4  285.67    7.50
   1   4  -4  279.37    7.50
   1   4  -4  255.57    7.90
  -1  -4   4  250.47    7.90
  -1  -4   4  273.57    7.60
   0   4  -4    0.20    0.20
   0   4  -4    0.70    0.60
   0   4  -4    0.30    0.20
   0  -4   4    0.30    0.40
   0  -4   4    1.00    0.70
  -1   4  -4   31.20    1.00
  -1   4  -4   33.10    1.10
  -1   4  -4   29.30    1.40
   1  -4   4   31.40    1.20
   1  -4   4   28.30    1.50
   1  -4   4   31.40    1.10
  -2   4  -4  299.07    8.60
  -2   4  -4  291.97    8.30
  -2   4  -4  308.57    8.30
   2  -4   4  295.27    8.50
   2  -4   4  296.77    8.40
   2  -4   4  288.47    8.70
  -3   4  -4    4.80    0.90
  -3   4  -4    6.20    0.60
  -3   4  -4    5.70    0.80
   3  -4   4    6.50    0.60
   3  -4   4    3.90    0.90
   3  -4   4    5.40    0.70
  -4   4  -4  278.57    8.00
  -4   4  -4  278.67    8.30
  -4   4  -4  277.77    8.40
   4  -4   4  280.57    8.00
   4  -4   4  281.47    8.20
   4  -4   4  287.77    8.40
  -5   4  -4   67.19    2.70
  -5   4  -4   68.19    2.30
  -5   4  -4   68.19    2.60
   5  -4   4   68.29    2.40
   5  -4   4   68.29    2.60
   5  -4   4   62.59    2.70
  -6   4  -4    0.40    0.80
  -6   4  -4    0.30    1.10
  -6   4  -4    0.30    0.70
   6  -4   4   -0.10    0.80
   6  -4   4   -0.50    1.00
   6  -4   4    0.20    1.20
  -7   4  -4   13.70    1.60
  -7   4  -4   13.10    1.30
  -7   4  -4   11.70    1.50
   7  -4   4    9.90    1.20
   7  -4   4   11.60    1.60
   7  -4   4    8.90    1.30
  -8   4  -4    4.60    1.20
  -8   4  -4    4.50    1.40
   8  -4   4    3.40    1.30
  -9   4  -4   -0.50    1.50
  -9   4  -4   -1.10    1.30
   9  -4   4    1.00    1.50
 -10   4  -4    1.30    1.60
 -10   4  -4   -1.30    1.80
  10  -4   4   -0.50    1.80
   8   3  -4    4.70    1.00
  -8  -3   4    5.10    1.40
  -8  -3   4    7.10    2.30
   7   3  -4   28.10    1.60
  -7  -3   4   33.00    2.10
  -7  -3   4   36.60    2.90
   6   3  -4   13.10    1.10
  -6  -3   4   10.80    1.20
  -6  -3   4   11.70    1.80
   5   3  -4    1.70    0.60
  -5  -3   4    2.50    1.30
  -5  -3   4    1.50    0.70
   4   3  -4  133.59    3.90
  -4  -3   4  135.59    4.10
  -4  -3   4  133.79    4.60
   3   3  -4   55.89    1.70
   3   3  -4   53.89    2.30
   3   3  -4   55.49    1.70
  -3  -3   4   55.19    1.90
  -3  -3   4   54.39    2.30
  -3  -3   4   53.89    2.10
   2   3  -4    1.00    0.20
   2   3  -4    1.40    0.20
   2   3  -4    1.20    0.70
  -2  -3   4    0.90    0.70
  -2  -3   4    1.30    0.40
  -2  -3   4    0.60    0.70
   1   3  -4   10.20    0.90
   1   3  -4   10.40    0.50
  -1  -3   4    9.20    0.50
  -1  -3   4    8.80    0.50
  -1  -3   4    8.30    0.90
   0   3  -4  696.63   19.60
   0  -3   4  700.33   19.70
   0  -3   4  725.23   19.40
   0  -3   4  686.93   19.40
   0  -3   4  703.93   19.40
  -1   3  -4   42.10    1.20
  -1   3  -4   38.70    1.50
  -1   3  -4   39.70    1.20
   1  -3   4   40.00    1.30
   1  -3   4   33.70    1.60
   1  -3   4   38.20    1.30
   1  -3   4   38.50    1.30
  -2   3  -4  395.36   11.30
  -2   3  -4  384.96   10.90
  -2   3  -4  377.36   11.20
  -2   3  -4  409.06   10.90
   2  -3   4  397.46   11.30
   2  -3   4  398.26   11.10
   2  -3   4  386.06   10.90
  -3   3  -4  254.47    7.20
  -3   3  -4  244.88    6.90
  -3   3  -4  248.68    7.00
  -3   3  -4  249.18    7.30
   3  -3   4  242.18    7.00
   3  -3   4  249.28    7.30
   3  -3   4  237.38    7.10
  -4   3  -4   10.30    0.70
  -4   3  -4   13.70    1.10
  -4   3  -4   12.10    1.00
   4  -3   4   12.60    1.10
   4  -3   4   13.50    0.90
   4  -3   4    9.80    1.00
  -5   3  -4  110.29    3.40
  -5   3  -4  105.29    3.70
  -5   3  -4  110.19    3.60
   5  -3   4  109.29    3.70
   5  -3   4  111.99    3.40
   5  -3   4  104.09    3.70
  -6   3  -4    6.90    1.20
  -6   3  -4    9.10    0.90
  -6   3  -4    6.20    1.10
   6  -3   4    9.30    1.20
   6  -3   4   10.00    1.30
   6  -3   4    9.10    1.00
  -7   3  -4   -0.70    1.10
  -7   3  -4   -0.30    1.00
  -7   3  -4   -0.40    0.90
   7  -3   4   -0.30    1.10
   7  -3   4    0.40    0.90
   7  -3   4    0.10    1.20
  -8   3  -4    0.60    1.20
  -8   3  -4    0.40    1.10
   8  -3   4    0.30    1.10
  -9   3  -4    7.10    1.50
  -9   3  -4    5.30    1.60
   9  -3   4    5.70    1.50
 -10   3  -4   -0.10    1.60
 -10   3  -4    0.70    1.70
  10  -3   4    1.80    1.80
   9   2  -4    5.50    1.20
  -9  -2   4    4.60    1.70
  -9  -2   4    2.40    2.50
   8   2  -4   12.40    1.40
  -8  -2   4   10.60    2.30
  -8  -2   4    9.50    1.60
   7   2  -4    0.10    0.70
  -7  -2   4   -1.30    1.60
  -7  -2   4   -0.40    1.00
   6   2  -4   46.70    1.80
  -6  -2   4   44.10    2.10
  -6  -2   4   54.59    2.80
   5   2  -4    0.90    0.50
  -5  -2   4    2.20    0.70
  -5  -2   4    1.40    1.10
   4   2  -4    6.30    0.80
   4   2  -4    6.00    0.50
  -4  -2   4    5.30    0.70
  -4  -2   4    4.00    1.10
   3   2  -4    2.50    0.30
   3   2  -4    1.70    0.30
   3   2  -4    3.00    0.50
  -3  -2   4    2.20    0.70
  -3  -2   4    1.00    0.80
  -3  -2   4    2.00    0.50
   2   2  -4  627.94   17.00
   2   2  -4  610.34   17.30
  -2  -2   4  614.54   17.00
  -2  -2   4  610.24   17.20
  -2  -2   4  620.44   17.00
  -2  -2   4  603.84   17.30
   1   2  -4   11.10    0.60
   1   2  -4   10.20    0.90
  -1  -2   4    9.50    0.50
  -1  -2   4    9.90    0.50
  -1  -2   4   11.20    0.80
   0   2  -4  355.36    9.60
   0   2  -4  346.77    9.80
   0  -2   4  336.77    9.50
   0  -2   4  347.57    9.60
   0  -2   4  354.06    9.90
   0  -2   4  332.37    9.50
  -1   2  -4  676.63   19.20
  -1   2  -4  674.13   19.10
   1  -2   4  690.03   19.00
   1  -2   4  712.53   18.90
   1  -2   4  679.73   18.90
   1  -2   4  684.13   19.20
  -2   2  -4   18.00    1.10
  -2   2  -4   20.20    1.00
  -2   2  -4   21.60    0.70
  -2   2  -4   20.50    0.70
   2  -2   4   21.70    1.20
   2  -2   4   20.90    0.90
   2  -2   4   20.80    0.80
   2  -2   4   20.50    0.80
  -3   2  -4  247.88    7.60
  -3   2  -4  272.27    7.30
  -3   2  -4  252.87    7.20
  -3   2  -4  255.67    7.40
   3  -2   4  260.87    7.40
   3  -2   4  255.07    7.60
   3  -2   4  257.57    7.30
  -4   2  -4    2.00    0.60
  -4   2  -4    2.50    0.80
  -4   2  -4    2.20    0.40
   4  -2   4    1.10    0.40
   4  -2   4    1.30    0.60
  -5   2  -4    0.70    0.80
  -5   2  -4    1.00    0.50
  -5   2  -4    2.10    0.70
   5  -2   4    1.50    0.70
   5  -2   4    0.80    0.50
  -6   2  -4    5.60    1.00
  -6   2  -4    5.10    1.00
  -6   2  -4    6.20    0.90
   6  -2   4    5.30    0.70
   6  -2   4    3.50    0.90
  -7   2  -4   22.20    1.50
  -7   2  -4   22.00    1.70
  -7   2  -4   17.90    1.70
   7  -2   4   22.60    1.80
   7  -2   4   21.80    1.40
  -8   2  -4   -1.00    1.00
  -8   2  -4    0.00    1.10
   8  -2   4   -0.40    1.20
  -9   2  -4   10.00    1.50
  -9   2  -4    6.60    1.60
   9  -2   4    8.20    1.50
 -10   2  -4    6.20    1.90
 -10   2  -4    7.00    1.70
  10  -2   4    7.30    1.90
   9   1  -4    1.60    1.10
  -9  -1   4    0.90    2.10
  -9  -1   4    1.40    1.60
   8   1  -4   12.80    1.40
  -8  -1   4   12.50    2.20
  -8  -1   4   13.70    1.60
   7   1  -4    1.10    0.70
  -7  -1   4   -0.40    1.00
  -7  -1   4    0.50    1.60
   6   1  -4    2.70    0.70
   6   1  -4    4.00    1.00
  -6  -1   4    2.10    0.90
  -6  -1   4    4.90    1.40
   5   1  -4    7.00    0.90
   5   1  -4    6.10    0.70
  -5  -1   4    6.10    0.80
  -5  -1   4    5.70    1.30
   4   1  -4  174.18    5.10
   4   1  -4  180.48    5.30
  -4  -1   4  179.28    5.20
  -4  -1   4  175.38    5.60
   3   1  -4    2.00    0.30
   3   1  -4    2.80    0.30
   3   1  -4    2.20    0.50
  -3  -1   4    1.60    0.40
  -3  -1   4    1.90    0.80
  -3  -1   4    2.10    0.60
   2   1  -4  238.48    6.80
   2   1  -4  232.18    6.50
  -2  -1   4  227.48    6.40
  -2  -1   4  227.08    6.50
  -2  -1   4  226.18    6.70
  -2  -1   4  220.08    6.40
   1   1  -4 1089.99   29.50
   1   1  -4 1072.69   29.70
  -1  -1   4 1085.69   29.40
  -1  -1   4 1052.79   29.60
  -1  -1   4 1044.30   29.60
  -1  -1   4 1074.09   29.40
   0   1  -4    9.10    0.70
   0   1  -4    9.50    0.70
   0   1  -4   10.40    0.50
   0  -1   4    8.60    0.70
  -1   1  -4  298.47    8.40
  -1   1  -4  304.07    8.50
   1  -1   4  298.27    8.30
   1  -1   4  277.17    8.20
   1  -1   4  300.67    8.20
   1  -1   4  299.57    8.50
  -2   1  -4  107.79    3.00
  -2   1  -4  112.49    3.00
  -2   1  -4  105.69    3.30
  -2   1  -4  106.79    3.40
   2  -1   4  110.49    3.10
   2  -1   4  108.99    3.10
   2  -1   4  103.79    3.20
  -3   1  -4    0.60    0.30
  -3   1  -4    1.20    0.60
  -3   1  -4    0.30    0.40
  -3   1  -4    0.20    0.20
   3  -1   4    0.10    0.40
   3  -1   4    0.40    0.30
  -4   1  -4  111.99    3.40
  -4   1  -4  114.09    3.60
  -4   1  -4  115.29    3.70
   4  -1   4  110.99    3.60
   4  -1   4  120.89    3.40
  -5   1  -4   63.79    2.40
  -5   1  -4   65.19    2.50
  -5   1  -4   66.59    2.20
   5  -1   4   69.99    2.20
   5  -1   4   68.69    2.50
  -6   1  -4    2.70    0.90
  -6   1  -4    1.50    0.90
  -6   1  -4    1.50    0.70
   6  -1   4    1.70    0.60
   6  -1   4    2.50    0.90
  -7   1  -4   11.70    1.40
  -7   1  -4    9.70    1.10
  -7   1  -4    9.10    1.30
   7  -1   4   12.80    1.10
   7  -1   4   10.90    1.30
  -8   1  -4   25.10    1.70
  -8   1  -4   24.40    2.00
   8  -1   4   23.90    2.00
  -9   1  -4    0.40    1.10
  -9   1  -4    1.00    1.50
   9  -1   4   -0.20    1.10
 -10   1  -4   15.70    2.30
 -10   1  -4   15.80    1.90
  10  -1   4   14.80    2.00
 -11   1  -4    9.30    2.60
   9   0  -4    0.20    1.00
  -9   0   4    0.50    2.20
  -9   0   4    2.20    1.50
   8   0  -4   -0.90    0.80
  -8   0   4   -1.10    1.70
  -8   0   4   -0.80    1.20
   7   0  -4    1.70    1.10
   7   0  -4    0.70    0.70
  -7   0   4    0.80    1.50
  -7   0   4    0.20    1.00
   6   0  -4   28.60    1.70
   6   0  -4   27.70    1.40
  -6   0   4   30.90    2.20
  -6   0   4   30.80    1.60
   5   0  -4    2.00    0.70
   5   0  -4    1.70    0.50
  -5   0   4    1.40    0.70
  -5   0   4    2.60    1.10
   4   0  -4   61.49    2.00
   4   0  -4   64.69    2.30
  -4   0   4   61.29    2.50
  -4   0   4   61.79    2.10
   3   0  -4  506.85   13.80
   3   0  -4  485.55   13.80
   3   0  -4  499.55   14.00
  -3   0   4  478.35   14.20
  -3   0   4  484.85   13.90
  -3   0   4  550.34   13.90
  -3   0   4  486.55   13.90
   2   0  -4    6.70    0.60
  -2   0   4    7.10    0.80
  -2   0   4    7.00    0.60
  -2   0   4    5.20    0.40
  -2   0   4    5.60    0.40
   1   0  -4  458.15   12.70
   1   0  -4  453.65   12.80
   1   0  -4  446.56   12.70
  -1   0   4  459.95   12.50
  -1   0   4  458.05   12.80
  -1   0   4  445.36   12.50
  -1   0   4  457.95   12.70
   0   0  -4  479.05   13.20
   0   0  -4  477.45   13.30
   0   0  -4  473.55   13.30
  -1   0  -4   23.10    1.00
  -1   0  -4   22.10    0.90
  -1   0  -4   22.80    0.90
   1   0   4   21.10    0.80
  -2   0  -4  435.36   12.00
  -2   0  -4  435.46   11.80
  -2   0  -4  441.56   11.80
  -2   0  -4  421.16   12.20
   2   0   4  430.06   12.00
   2   0   4  422.96   11.90
   2   0   4  425.86   11.90
  -3   0  -4  156.88    4.30
  -3   0  -4  146.89    4.30
  -3   0  -4  150.38    4.50
  -3   0  -4  148.49    4.60
   3   0   4  155.88    4.50
   3   0   4  153.98    4.30
  -4   0  -4    0.50    0.40
  -4   0  -4    0.60    0.40
  -4   0  -4    0.10    0.50
   4   0   4    0.60    0.50
   4   0   4    0.60    0.40
   4   0   4    0.50    0.50
  -5   0  -4    1.90    0.50
  -5   0  -4    2.20    0.70
  -5   0  -4    3.40    0.80
   5   0   4    2.40    0.60
   5   0   4    1.90    0.50
   5   0   4    1.70    0.60
  -6   0  -4  126.29    4.00
  -6   0  -4  117.29    3.80
  -6   0  -4  123.99    4.00
   6   0   4  120.79    4.00
   6   0   4  118.59    3.70
  -7   0  -4   -0.40    0.80
  -7   0  -4    1.50    1.00
  -7   0  -4    1.20    1.00
   7   0   4    0.10    0.70
   7   0   4    0.50    0.90
  -8   0  -4   58.29    2.80
  -8   0  -4   67.59    2.70
   8   0   4   56.09    2.70
  -9   0  -4   27.80    2.40
  -9   0  -4   32.10    2.20
   9   0   4   31.20    2.40
 -10   0  -4    0.90    1.50
 -10   0  -4   -0.40    1.70
  10   0   4   -0.40    1.50
 -11   0  -4    0.40    2.20
  11   0   4    0.20    1.90
   9  -1  -4   -0.40    1.60
   9  -1  -4   -0.30    1.10
  -9   1   4    1.40    2.00
  -9   1   4    1.80    1.40
   8  -1  -4    2.00    0.90
   8  -1  -4    0.80    1.40
  -8   1   4    1.10    1.70
  -8   1   4    1.20    1.20
   7  -1  -4    6.30    0.90
   7  -1  -4    7.90    1.30
  -7   1   4    6.50    1.20
  -7   1   4    9.10    1.70
   6  -1  -4   10.90    1.00
   6  -1  -4   10.80    1.30
  -6   1   4    8.50    1.00
  -6   1   4   13.20    1.70
   5  -1  -4   98.19    3.00
   5  -1  -4   95.69    3.30
  -5   1   4   98.69    3.20
  -5   1   4   96.39    3.60
   4  -1  -4    3.60    0.70
   4  -1  -4    5.20    0.50
  -4   1   4    4.40    0.60
  -4   1   4    3.20    0.90
   3  -1  -4  316.87    8.50
   3  -1  -4  300.57    8.50
   3  -1  -4  303.07    8.70
  -3   1   4  319.37    8.50
  -3   1   4  289.17    8.60
  -3   1   4  298.27    8.90
   2  -1  -4  647.24   18.10
   2  -1  -4  638.94   17.80
   2  -1  -4  650.73   17.80
  -2   1   4  658.33   17.90
  -2   1   4  679.43   17.90
  -2   1   4  636.64   18.10
  -2   1   4  628.24   17.90
   1  -1  -4    0.10    0.30
   1  -1  -4    0.20    0.30
   1  -1  -4    0.10    0.30
  -1   1   4    0.20    0.10
  -1   1   4    0.40    0.10
  -1   1   4    0.40    0.40
   0  -1  -4  459.85   12.80
   0  -1  -4  454.65   12.70
   0  -1  -4  459.25   12.70
  -1  -1  -4  335.17    9.40
  -1  -1  -4  325.07    9.30
  -1  -1  -4  331.07    9.20
   1   1   4  332.17    9.30
  -2  -1  -4    1.30    0.30
  -2  -1  -4    0.70    0.20
  -2  -1  -4    0.40    0.40
  -2  -1  -4    1.00    0.20
   2   1   4    0.40    0.30
   2   1   4    0.80    0.30
   2   1   4    0.80    0.20
  -3  -1  -4   85.49    2.80
  -3  -1  -4   92.79    2.70
  -3  -1  -4   86.59    2.60
   3   1   4   87.79    2.60
   3   1   4   86.69    2.70
  -4  -1  -4  286.87    8.30
  -4  -1  -4  284.07    8.50
  -4  -1  -4  288.97    8.30
   4   1   4  292.77    8.20
   4   1   4  291.37    8.40
   4   1   4  305.37    8.30
  -5  -1  -4   11.90    1.20
  -5  -1  -4   13.20    1.00
  -5  -1  -4   14.10    1.10
  -5  -1  -4   14.30    1.00
   5   1   4   13.50    1.00
   5   1   4   13.10    1.00
   5   1   4   14.90    0.80
  -6  -1  -4  124.49    4.10
  -6  -1  -4  125.09    4.20
  -6  -1  -4  123.89    4.00
   6   1   4  134.49    4.20
   6   1   4  131.09    4.10
   6   1   4  123.79    3.90
  -7  -1  -4   93.59    3.50
  -7  -1  -4  103.39    3.40
  -7  -1  -4   95.39    3.50
   7   1   4   96.99    3.50
   7   1   4   97.99    3.20
  -8  -1  -4   -0.70    1.10
  -8  -1  -4   -1.10    1.20
   8   1   4    0.20    1.10
  -9  -1  -4    3.90    1.60
  -9  -1  -4    6.10    1.40
   9   1   4    6.10    1.60
 -10  -1  -4   13.20    2.20
  10   1   4    9.70    1.80
 -11  -1  -4    1.50    2.10
  11   1   4    1.00    1.90
   9  -2  -4    0.00    1.70
   9  -2  -4    2.20    1.10
  -9   2   4    1.50    2.00
   8  -2  -4    1.80    1.00
   8  -2  -4    2.40    1.40
  -8   2   4    2.50    1.30
  -8   2   4    2.50    1.70
   7  -2  -4   17.80    1.30
   7  -2  -4   19.20    1.90
  -7   2   4   18.60    1.60
  -7   2   4   17.00    2.10
   6  -2  -4    4.10    1.10
   6  -2  -4    5.60    0.80
  -6   2   4    2.90    0.80
  -6   2   4    3.20    1.30
   5  -2  -4   49.70    1.80
   5  -2  -4   51.09    2.20
  -5   2   4   53.49    2.00
  -5   2   4   54.09    2.50
   4  -2  -4  215.68    6.70
   4  -2  -4  233.28    6.50
  -4   2   4  230.78    6.60
  -4   2   4  228.68    6.90
   3  -2  -4   54.79    1.70
   3  -2  -4   54.49    1.90
   3  -2  -4   56.69    1.80
  -3   2   4   52.99    2.10
  -3   2   4   53.59    1.80
   2  -2  -4  442.76   12.80
   2  -2  -4  464.95   12.50
   2  -2  -4  467.85   12.60
   2  -2  -4  462.95   12.50
  -2   2   4  448.36   12.60
  -2   2   4  444.36   12.80
  -2   2   4  444.26   12.60
   1  -2  -4  106.79    2.80
   1  -2  -4   97.99    3.10
   1  -2  -4  102.49    3.00
  -1   2   4   99.59    3.10
  -1   2   4   98.89    2.90
  -1   2   4  102.69    2.90
   0  -2  -4  163.88    4.60
   0  -2  -4  162.68    4.70
   0  -2  -4  164.18    4.70
   0   2   4  161.18    4.50
   0   2   4  162.18    4.50
   0   2   4  160.98    4.60
  -1  -2  -4  141.29    4.40
  -1  -2  -4  155.98    4.30
  -1  -2  -4  154.88    4.20
  -1  -2  -4  153.18    4.20
  -1  -2  -4  151.68    4.40
   1   2   4  151.98    4.20
  -2  -2  -4  344.17    9.50
  -2  -2  -4  343.17    9.50
  -2  -2  -4  361.66    9.50
  -2  -2  -4  330.47    9.60
   2   2   4  335.47    9.60
   2   2   4  342.97    9.50
  -3  -2  -4   67.59    2.10
  -3  -2  -4   69.39    2.30
  -3  -2  -4   67.79    2.10
   3   2   4   67.49    2.00
   3   2   4   69.89    2.20
   3   2   4   70.09    2.10
  -4  -2  -4   77.19    2.30
  -4  -2  -4   71.99    2.60
  -4  -2  -4   71.29    2.40
  -4  -2  -4   70.39    2.40
   4   2   4   78.29    2.40
   4   2   4   71.39    2.20
   4   2   4   75.79    2.30
  -5  -2  -4  334.47    9.80
  -5  -2  -4  347.67    9.70
  -5  -2  -4  331.07    9.70
  -5  -2  -4  350.86    9.60
   5   2   4  337.87    9.50
   5   2   4  326.67    9.70
   5   2   4  340.87    9.60
  -6  -2  -4   17.40    1.40
  -6  -2  -4   18.90    1.20
  -6  -2  -4   18.70    1.40
   6   2   4   19.40    1.10
   6   2   4   18.30    1.20
   6   2   4   19.50    1.30
  -7  -2  -4   19.70    1.60
  -7  -2  -4   21.10    1.70
  -7  -2  -4   23.60    1.50
   7   2   4   19.60    1.50
   7   2   4   23.20    1.40
   7   2   4   21.10    2.10
  -8  -2  -4   44.90    2.30
  -8  -2  -4   40.20    2.40
   8   2   4   36.90    2.30
  -9  -2  -4   -0.60    1.40
  -9  -2  -4   -0.70    1.40
   9   2   4   -0.30    1.30
 -10  -2  -4    2.40    1.90
  10   2   4    1.40    1.40
 -11  -2  -4   -2.20    2.10
  11   2   4    0.60    1.90
   9  -3  -4    4.40    1.30
   9  -3  -4    3.60    1.80
  -9   3   4    3.30    2.30
   8  -3  -4    4.00    1.50
   8  -3  -4    2.40    1.00
  -8   3   4    3.00    1.70
  -8   3   4    2.80    1.40
   7  -3  -4    2.10    1.20
   7  -3  -4    3.60    0.90
  -7   3   4    4.60    1.60
  -7   3   4    4.20    1.10
   6  -3  -4   45.50    1.90
   6  -3  -4   50.49    2.30
  -6   3   4   41.70    2.00
  -6   3   4   53.19    2.60
   5  -3  -4   60.59    2.40
   5  -3  -4   63.29    2.10
  -5   3   4   58.49    2.20
  -5   3   4   56.39    2.60
   4  -3  -4  186.78    5.50
   4  -3  -4  179.58    5.30
  -4   3   4  180.88    5.70
  -4   3   4  177.48    5.30
   3  -3  -4    9.40    0.80
   3  -3  -4    9.10    0.70
   3  -3  -4    8.30    0.60
  -3   3   4    7.80    1.00
  -3   3   4    9.80    0.70
   2  -3  -4  189.28    5.40
   2  -3  -4  200.88    5.40
   2  -3  -4  193.68    5.30
   2  -3  -4  185.68    5.60
  -2   3   4  185.28    5.40
  -2   3   4  185.68    5.60
   1  -3  -4  169.98    4.90
   1  -3  -4  167.78    4.80
   1  -3  -4  172.28    4.70
   1  -3  -4  165.18    4.70
  -1   3   4  161.58    4.80
  -1   3   4  167.08    4.70
   0  -3  -4  172.48    4.80
   0  -3  -4  173.18    4.90
   0  -3  -4  176.78    4.80
   0  -3  -4  168.18    4.90
   0   3   4  171.18    4.80
   0   3   4  165.08    4.80
  -1  -3  -4  226.38    6.40
  -1  -3  -4  231.08    6.30
  -1  -3  -4  227.08    6.50
   1   3   4  226.48    6.30
  -2  -3  -4    7.00    0.60
  -2  -3  -4    8.80    0.40
  -2  -3  -4    9.70    0.80
  -2  -3  -4    8.50    0.50
   2   3   4    7.70    0.60
   2   3   4    7.40    0.40
  -3  -3  -4  686.53   19.40
  -3  -3  -4  702.13   19.40
  -3  -3  -4  696.33   19.60
   3   3   4  725.53   19.40
   3   3   4  694.63   19.40
   3   3   4  692.33   19.30
  -4  -3  -4   75.79    2.40
  -4  -3  -4   75.99    2.40
  -4  -3  -4   76.19    2.40
  -4  -3  -4   72.99    2.60
   4   3   4   74.99    2.30
   4   3   4   70.59    2.40
   4   3   4   75.49    2.40
  -5  -3  -4   56.59    2.10
  -5  -3  -4   61.59    2.10
  -5  -3  -4   56.79    2.20
  -5  -3  -4   57.19    2.10
   5   3   4   58.49    1.90
   5   3   4   56.79    2.00
   5   3   4   60.89    2.10
  -6  -3  -4  177.58    5.40
  -6  -3  -4  178.98    5.50
  -6  -3  -4  182.08    5.60
   6   3   4  177.78    5.30
   6   3   4  184.98    5.40
   6   3   4  169.78    5.50
  -7  -3  -4    0.50    1.00
  -7  -3  -4   -0.40    1.00
  -7  -3  -4    1.20    0.90
   7   3   4   -0.30    0.80
   7   3   4   -0.40    0.80
  -8  -3  -4   18.00    1.70
  -8  -3  -4   13.50    1.70
   8   3   4   16.40    1.70
  -9  -3  -4    0.70    1.50
   9   3   4    2.40    1.40
 -10  -3  -4    5.30    2.00
  10   3   4    4.30    1.60
 -11  -3  -4    0.00    2.20
  11   3   4    2.90    2.00
   9  -4  -4    0.00    1.20
   9  -4  -4    1.50    1.70
  -9   4   4    1.90    2.10
   8  -4  -4   10.80    1.30
   8  -4  -4   11.30    1.80
  -8   4   4    9.90    2.00
  -8   4   4   10.30    1.50
   7  -4  -4   27.90    1.70
   7  -4  -4   27.70    2.10
  -7   4   4   30.40    2.40
  -7   4   4   24.00    1.90
   6  -4  -4   46.70    2.40
   6  -4  -4   51.89    2.00
  -6   4   4   49.70    2.20
  -6   4   4   54.09    2.70
   5  -4  -4   22.30    1.60
   5  -4  -4   23.40    1.20
  -5   4   4   22.70    1.40
  -5   4   4   23.70    1.70
   4  -4  -4   26.60    1.20
   4  -4  -4   31.00    1.50
  -4   4   4   28.30    1.60
  -4   4   4   28.20    1.30
   3  -4  -4  207.48    6.10
   3  -4  -4  206.18    5.70
   3  -4  -4  194.68    5.80
  -3   4   4  198.78    5.80
  -3   4   4  207.68    5.90
  -3   4   4  197.38    6.10
   2  -4  -4   54.89    1.70
   2  -4  -4   52.39    1.90
   2  -4  -4   54.79    1.70
  -2   4   4   53.19    1.70
  -2   4   4   53.89    1.90
   1  -4  -4  369.86   10.30
   1  -4  -4  365.66   10.20
   1  -4  -4  356.46   10.20
  -1   4   4  369.16   10.20
  -1   4   4  364.16   10.10
   0  -4  -4   26.20    0.90
   0  -4  -4   25.80    1.00
   0  -4  -4   27.00    1.10
   0   4   4   28.00    0.90
   0   4   4   27.40    0.90
  -1  -4  -4  684.23   19.00
  -1  -4  -4  699.93   19.10
  -1  -4  -4  691.03   18.90
   1   4   4  665.73   18.90
  -2  -4  -4   18.70    0.80
  -2  -4  -4   16.40    0.80
  -2  -4  -4   19.60    0.70
  -2  -4  -4   18.80    1.00
   2   4   4   19.70    0.80
   2   4   4   17.30    0.80
   2   4   4   18.20    0.70
  -3  -4  -4   39.60    1.40
  -3  -4  -4   37.40    1.60
  -3  -4  -4   39.40    1.30
  -3  -4  -4   35.30    1.40
   3   4   4   37.20    1.30
   3   4   4   38.90    1.40
   3   4   4   39.50    1.40
  -4  -4  -4  736.43   20.00
  -4  -4  -4  716.53   20.00
  -4  -4  -4  721.33   20.00
  -4  -4  -4  716.53   20.20
   4   4   4  724.73   20.00
   4   4   4  709.73   19.90
   4   4   4  710.43   20.00
  -5  -4  -4    0.00    0.60
  -5  -4  -4    0.90    0.80
  -5  -4  -4   -0.80    0.60
  -5  -4  -4    0.60    0.60
   5   4   4   -0.30    0.60
   5   4   4    0.30    0.50
   5   4   4    0.50    0.60
  -6  -4  -4   52.19    2.30
  -6  -4  -4   49.20    2.20
  -6  -4  -4   50.59    2.10
   6   4   4   51.49    2.10
   6   4   4   57.19    1.90
   6   4   4   52.49    2.10
  -7  -4  -4   13.00    1.50
  -7  -4  -4   15.90    1.50
  -7  -4  -4   13.50    1.50
   7   4   4   10.00    1.20
   7   4   4   11.20    1.20
  -8  -4  -4   15.90    2.00
  -8  -4  -4   18.90    1.80
   8   4   4   19.20    1.80
   8   4   4   19.50    1.80
  -9  -4  -4    7.10    1.80
   9   4   4    7.90    1.60
 -10  -4  -4   11.00    2.20
  10   4   4   14.00    2.70
   9  -5  -4    4.10    1.80
   9  -5  -4    6.20    1.40
  -9   5   4    6.50    2.30
   8  -5  -4   13.20    1.40
   8  -5  -4   10.30    1.80
  -8   5   4   14.90    2.20
   7  -5  -4    7.80    1.60
   7  -5  -4    8.50    1.10
  -7   5   4   10.50    1.80
  -7   5   4    9.30    1.40
   6  -5  -4    0.10    1.10
   6  -5  -4    0.00    0.70
  -6   5   4    0.50    1.20
  -6   5   4    0.20    0.90
   5  -5  -4   65.89    2.70
   5  -5  -4   65.59    2.30
  -5   5   4   66.49    2.40
  -5   5   4   64.69    2.80
   4  -5  -4    9.90    0.90
   4  -5  -4   11.90    1.20
  -4   5   4   11.10    0.90
  -4   5   4    9.70    1.20
   3  -5  -4   58.89    1.80
   3  -5  -4   55.89    1.90
   3  -5  -4   53.59    2.10
  -3   5   4   56.29    2.20
  -3   5   4   57.59    1.90
  -3   5   4   55.29    2.20
   2  -5  -4    3.40    0.50
   2  -5  -4    5.00    0.60
   2  -5  -4    4.80    0.70
  -2   5   4    4.10    0.60
  -2   5   4    4.70    0.50
  -2   5   4    4.40    0.60
   1  -5  -4  350.36   10.00
   1  -5  -4  349.87    9.90
   1  -5  -4  353.06   10.10
  -1   5   4  368.56    9.90
  -1   5   4  348.27    9.90
  -1   5   4  351.96    9.90
   0  -5  -4   22.60    0.90
   0  -5  -4   20.40    1.00
   0  -5  -4   22.70    1.00
   0   5   4   21.30    0.90
   0   5   4   23.00    0.80
   0   5   4   21.60    0.80
  -1  -5  -4   14.70    0.90
  -1  -5  -4   16.30    0.70
  -1  -5  -4   15.80    0.70
  -1  -5  -4   14.80    0.80
   1   5   4   14.30    0.70
   1   5   4   16.20    0.60
   1   5   4   15.70    0.80
  -2  -5  -4 1269.77   35.30
  -2  -5  -4 1248.38   35.10
  -2  -5  -4 1316.97   35.00
  -2  -5  -4 1248.08   35.10
  -2  -5  -4 1287.77   35.00
   2   5   4 1278.27   35.10
   2   5   4 1254.97   35.00
   2   5   4 1268.97   35.10
  -3  -5  -4    2.70    0.50
  -3  -5  -4    4.00    0.50
  -3  -5  -4    3.10    0.80
  -3  -5  -4    2.70    0.50
   3   5   4    3.00    0.50
   3   5   4    3.30    0.50
   3   5   4    3.60    0.50
  -4  -5  -4  124.09    4.20
  -4  -5  -4  127.39    4.00
  -4  -5  -4  129.09    4.00
  -4  -5  -4  133.89    4.00
   4   5   4  135.49    4.00
   4   5   4  135.49    3.90
   4   5   4  133.79    4.00
  -5  -5  -4  140.49    4.10
  -5  -5  -4  136.59    4.20
  -5  -5  -4  126.69    4.30
   5   5   4  127.99    4.10
   5   5   4  128.39    3.90
  -6  -5  -4   64.99    2.60
  -6  -5  -4   63.69    2.50
  -6  -5  -4   67.89    2.80
   6   5   4   64.09    2.40
   6   5   4   61.99    2.40
  -7  -5  -4   30.60    1.90
  -7  -5  -4   32.40    2.10
  -7  -5  -4   31.50    2.00
   7   5   4   35.70    1.80
   7   5   4   29.60    1.80
  -8  -5  -4   41.90    2.60
   8   5   4   45.30    2.40
   8   5   4   44.00    2.40
  -9  -5  -4    1.60    1.60
   9  -6  -4    5.20    1.50
   9  -6  -4    4.80    2.00
  -9   6   4    6.10    2.40
   8  -6  -4    4.50    1.60
   8  -6  -4    2.10    1.10
  -8   6   4    2.70    1.90
   7  -6  -4    5.70    1.50
   7  -6  -4    4.40    1.00
  -7   6   4    7.40    1.80
   6  -6  -4   -0.10    0.80
   6  -6  -4   -0.10    1.00
  -6   6   4    1.30    1.00
  -6   6   4    0.60    1.30
   5  -6  -4    0.80    0.90
   5  -6  -4    0.90    0.70
  -5   6   4   -0.40    1.10
  -5   6   4    2.00    0.90
   4  -6  -4   -0.10    0.80
   4  -6  -4    0.30    0.60
  -4   6   4    0.10    0.90
  -4   6   4   -0.80    0.60
   3  -6  -4   87.49    2.70
   3  -6  -4   79.39    2.90
   3  -6  -4   84.39    2.70
  -3   6   4   87.59    2.90
  -3   6   4   83.89    2.70
   2  -6  -4   85.09    2.80
   2  -6  -4   89.19    2.70
   2  -6  -4   86.39    2.90
  -2   6   4   85.29    2.80
  -2   6   4   89.29    2.70
  -2   6   4   87.89    2.80
   1  -6  -4   32.20    1.20
   1  -6  -4   34.20    1.30
   1  -6  -4   29.10    1.30
   1  -6  -4   31.60    1.20
  -1   6   4   29.60    1.20
  -1   6   4   31.30    1.20
  -1   6   4   29.70    1.20
   0  -6  -4  583.64   16.70
   0  -6  -4  593.24   16.60
   0  -6  -4  596.04   16.50
   0  -6  -4  588.94   16.70
   0   6   4  613.24   16.50
   0   6   4  597.34   16.50
   0   6   4  602.54   16.60
  -1  -6  -4    1.60    0.50
  -1  -6  -4    0.70    0.40
  -1  -6  -4    1.20    0.60
  -1  -6  -4    1.00    0.40
   1   6   4    1.10    0.30
   1   6   4    1.20    0.40
   1   6   4    0.90    0.30
  -2  -6  -4  173.48    4.80
  -2  -6  -4  175.28    5.20
  -2  -6  -4  166.58    4.90
  -2  -6  -4  161.88    4.90
  -2  -6  -4  166.78    4.90
   2   6   4  166.68    4.80
   2   6   4  169.18    4.80
   2   6   4  166.98    4.90
  -3  -6  -4  499.35   13.80
  -3  -6  -4  486.35   14.10
  -3  -6  -4  502.85   13.80
  -3  -6  -4  485.45   13.80
  -3  -6  -4  489.25   13.90
   3   6   4  492.35   13.70
   3   6   4  495.25   13.80
   3   6   4  492.75   13.80
  -4  -6  -4   88.99    3.20
  -4  -6  -4   90.39    2.90
  -4  -6  -4   87.99    2.90
  -4  -6  -4   83.99    2.90
   4   6   4   90.59    2.90
   4   6   4   95.49    2.80
   4   6   4   91.59    2.90
  -5  -6  -4   67.79    2.70
  -5  -6  -4   63.69    2.40
  -5  -6  -4   64.29    2.50
   5   6   4   67.89    2.30
   5   6   4   62.99    2.30
   5   6   4   65.29    2.20
  -6  -6  -4   89.19    3.30
  -6  -6  -4  100.19    3.50
  -6  -6  -4  101.89    3.70
   6   6   4   96.79    3.30
   6   6   4   96.09    3.30
  -7  -6  -4    0.40    1.30
  -7  -6  -4    0.70    1.10
  -7  -6  -4    1.80    1.40
   7   6   4    0.20    0.90
  -8  -6  -4    0.00    1.70
  -8  -6  -4    1.70    2.30
   8   6   4   -1.10    1.20
   9   6   4   28.60    2.50
   9  -7  -4   -0.30    1.50
  -9   7   4   -1.40    2.30
   8  -7  -4    0.70    1.60
   8  -7  -4    1.30    1.20
  -8   7   4    1.70    1.90
   7  -7  -4    7.20    1.60
   7  -7  -4    7.60    1.20
  -7   7   4    8.80    1.90
   6  -7  -4    1.00    0.90
   6  -7  -4    0.10    1.10
  -6   7   4   -0.10    1.30
  -6   7   4    0.70    1.10
   5  -7  -4    9.00    1.10
   5  -7  -4    6.70    1.20
  -5   7   4    6.50    1.00
  -5   7   4   10.20    1.50
   4  -7  -4   38.70    2.00
   4  -7  -4   40.40    1.70
  -4   7   4   36.80    1.90
  -4   7   4   40.50    1.70
   3  -7  -4   15.10    1.30
   3  -7  -4   15.10    1.10
   3  -7  -4   14.10    1.00
  -3   7   4   15.30    1.20
  -3   7   4   16.00    1.00
   2  -7  -4  212.58    6.20
   2  -7  -4  205.48    6.30
   2  -7  -4  202.18    6.10
  -2   7   4  210.98    6.20
  -2   7   4  212.88    6.10
  -2   7   4  217.18    6.20
   1  -7  -4   17.00    1.10
   1  -7  -4   20.10    1.00
   1  -7  -4   20.00    1.20
  -1   7   4   18.90    1.00
  -1   7   4   18.60    1.00
  -1   7   4   21.30    1.00
   0  -7  -4   79.49    2.60
   0  -7  -4   78.59    2.70
   0  -7  -4   81.39    2.50
   0  -7  -4   77.69    2.60
   0   7   4   79.99    2.50
   0   7   4   79.69    2.50
   0   7   4   79.29    2.50
  -1  -7  -4  517.95   14.40
  -1  -7  -4  517.45   14.50
  -1  -7  -4  522.45   14.50
  -1  -7  -4  509.95   14.70
   1   7   4  511.65   14.40
   1   7   4  518.05   14.40
   1   7   4  517.05   14.40
  -2  -7  -4   47.60    1.70
  -2  -7  -4   50.79    1.70
  -2  -7  -4   50.39    1.70
  -2  -7  -4   48.00    2.00
  -2  -7  -4   45.00    1.80
   2   7   4   47.70    1.70
   2   7   4   47.20    1.60
   2   7   4   47.70    1.70
  -3  -7  -4  110.09    3.30
  -3  -7  -4  105.79    3.30
  -3  -7  -4   93.89    3.50
  -3  -7  -4  103.69    3.30
  -3  -7  -4  102.09    3.30
   3   7   4  110.29    3.30
   3   7   4  110.59    3.20
   3   7   4  106.39    3.30
  -4  -7  -4   43.80    1.90
  -4  -7  -4   44.90    2.20
  -4  -7  -4   46.60    1.90
   4   7   4   51.79    1.80
   4   7   4   46.70    1.80
   4   7   4   48.70    1.80
  -5  -7  -4   14.90    1.60
  -5  -7  -4    9.00    1.00
  -5  -7  -4   12.10    1.40
   5   7   4    9.10    1.00
   5   7   4   11.30    1.10
  -6  -7  -4    0.50    1.00
  -6  -7  -4    1.70    1.20
   6   7   4    0.50    1.00
  -7  -7  -4   58.19    3.00
   7   7   4   60.89    2.60
  -8  -7  -4   14.00    2.30
   8   7   4   12.20    1.60
   9   7   4    3.50    1.60
  10   7   4   12.30    2.30
   8  -8  -4    0.40    1.70
   8  -8  -4    0.90    1.30
  -8   8   4    1.60    2.20
   7  -8  -4    0.10    1.10
   7  -8  -4    0.40    1.50
  -7   8   4   -0.40    1.70
   6  -8  -4    7.90    1.60
   6  -8  -4    4.70    1.10
  -6   8   4    6.30    1.60
   5  -8  -4    1.50    1.10
   5  -8  -4    3.00    1.00
  -5   8   4    0.10    1.10
   4  -8  -4   51.69    2.40
   4  -8  -4   53.29    2.20
  -4   8   4   51.19    2.30
  -4   8   4   51.89    2.10
   3  -8  -4   58.89    2.40
   3  -8  -4   58.99    2.30
   3  -8  -4   57.39    2.30
  -3   8   4   60.59    2.30
  -3   8   4   59.99    2.20
   2  -8  -4   24.10    1.40
   2  -8  -4   24.10    1.50
  -2   8   4   22.10    1.30
  -2   8   4   22.30    1.20
  -2   8   4   23.80    1.30
   1  -8  -4  236.38    7.00
   1  -8  -4  236.58    7.10
   1  -8  -4  248.88    7.20
  -1   8   4  240.68    7.00
  -1   8   4  248.18    7.00
  -1   8   4  240.48    6.90
   0  -8  -4   16.90    1.20
   0  -8  -4   11.50    1.00
   0  -8  -4   14.20    1.00
   0   8   4   14.30    0.90
   0   8   4   12.00    0.90
   0   8   4   13.50    0.90
  -1  -8  -4   92.09    3.20
  -1  -8  -4   94.49    3.00
  -1  -8  -4   88.69    3.00
  -1  -8  -4   91.29    3.00
   1   8   4   91.79    3.00
   1   8   4  100.79    2.90
   1   8   4   94.59    2.90
  -2  -8  -4    3.80    0.80
  -2  -8  -4    4.40    0.70
  -2  -8  -4    4.70    1.10
  -2  -8  -4    3.80    0.60
  -2  -8  -4    5.30    0.80
   2   8   4    4.00    0.70
   2   8   4    3.50    0.60
  -3  -8  -4   43.10    2.20
  -3  -8  -4   46.70    1.90
  -3  -8  -4   50.39    2.20
   3   8   4   46.10    1.80
   3   8   4   46.00    1.80
   3   8   4   48.00    1.70
  -4  -8  -4    0.00    0.70
  -4  -8  -4    0.10    1.00
   4   8   4    0.70    0.70
  -5  -8  -4   75.99    3.20
  -5  -8  -4   65.59    2.70
   5   8   4   73.89    2.70
  -6  -8  -4   59.19    2.90
   6   8   4   58.49    2.50
  -7  -8  -4    0.30    1.70
   7   8   4   -0.60    1.20
  -8  -8  -4   48.60    3.40
   8   8   4   51.39    2.70
   9   8   4    0.10    1.50
   8  -9  -4    2.40    2.00
   8  -9  -4    0.50    1.50
  -8   9   4   -0.90    1.90
   7  -9  -4   -1.20    1.20
   7  -9  -4   -0.40    1.60
  -7   9   4    0.00    1.70
   6  -9  -4    5.90    1.20
   6  -9  -4    5.80    1.60
  -6   9   4    6.50    1.70
   5  -9  -4   26.40    2.10
   5  -9  -4   28.00    1.80
  -5   9   4   27.80    2.10
   4  -9  -4    7.30    1.10
   4  -9  -4    5.50    1.20
  -4   9   4    9.30    1.40
   3  -9  -4  118.49    4.00
   3  -9  -4  121.29    3.90
   3  -9  -4  111.09    3.90
  -3   9   4  112.49    3.90
   2  -9  -4    0.00    0.80
   2  -9  -4   -0.20    0.70
   2  -9  -4    0.80    1.00
  -2   9   4    0.10    0.70
  -2   9   4    0.30    0.70
   1  -9  -4   28.40    1.50
   1  -9  -4   27.30    1.70
   1  -9  -4   27.50    1.50
  -1   9   4   28.00    1.40
  -1   9   4   28.00    1.50
  -1   9   4   28.40    1.30
   0  -9  -4   29.30    1.40
   0  -9  -4   30.00    1.40
   0  -9  -4   31.00    1.80
   0   9   4   26.90    1.40
   0   9   4   29.20    1.30
  -1  -9  -4   63.79    2.30
  -1  -9  -4   67.49    2.70
  -1  -9  -4   61.29    2.30
   1   9   4   67.49    2.30
   1   9   4   65.59    2.40
  -2  -9  -4   30.50    1.50
  -2  -9  -4   31.10    2.00
   2   9   4   26.20    1.40
  -3  -9  -4   46.80    2.40
  -3  -9  -4   45.50    2.00
   3   9   4   43.70    1.90
  -4  -9  -4  158.88    5.40
  -4  -9  -4  159.28    5.10
   4   9   4  163.38    5.00
  -5  -9  -4    0.80    1.50
   5   9   4    0.40    1.00
  -6  -9  -4  128.59    4.80
   6   9   4  126.39    4.30
  -7  -9  -4    2.70    1.90
   7   9   4    4.00    1.30
  -8  -9  -4    0.80    2.40
   8   9   4    0.50    1.50
   9   9   4   15.50    2.10
   7 -10  -4    3.40    1.80
   7 -10  -4    2.80    1.50
  -7  10   4    3.20    2.00
   6 -10  -4    0.40    1.30
   6 -10  -4    0.90    1.50
  -6  10   4    0.50    1.60
   5 -10  -4   41.90    2.50
   5 -10  -4   43.20    2.30
  -5  10   4   46.10    2.60
   4 -10  -4    7.60    1.40
   4 -10  -4    8.10    1.20
  -4  10   4    5.40    1.30
   3 -10  -4   16.70    1.70
   3 -10  -4   17.60    1.70
  -3  10   4   16.00    1.90
   2 -10  -4   14.70    1.50
   2 -10  -4   13.40    1.50
   2 -10  -4   12.10    1.30
   1 -10  -4   34.00    1.70
   1 -10  -4   29.70    1.70
   1 -10  -4   34.80    2.00
  -1  10   4   29.80    1.60
   0 -10  -4   58.69    2.30
   0 -10  -4   58.09    2.50
   0  10   4   56.59    2.20
  -1 -10  -4   13.40    1.60
  -1 -10  -4   10.60    1.10
   1  10   4   12.60    1.10
  -2 -10  -4  183.18    5.70
  -2 -10  -4  174.18    6.00
   2  10   4  192.08    5.60
  -3 -10  -4    3.20    1.20
  -3 -10  -4    1.70    1.40
   3  10   4    1.50    0.90
  -4 -10  -4  165.58    5.80
   4  10   4  173.48    5.30
  -5 -10  -4   18.20    2.20
   5  10   4   17.20    1.60
  -6 -10  -4   -0.30    1.60
   6  10   4    0.10    1.20
  -7 -10  -4   56.99    3.50
   7  10   4   52.59    2.70
   8  10   4    0.20    1.60
   7 -11  -4    8.80    1.90
   7 -11  -4    5.50    2.10
   6 -11  -4    3.30    1.50
   6 -11  -4    4.00    1.70
   5 -11  -4   10.20    1.50
   5 -11  -4    8.30    1.70
   4 -11  -4    6.70    1.50
   4 -11  -4    5.20    1.30
   3 -11  -4    1.40    1.20
   3 -11  -4    1.50    1.40
   3 -11  -4    1.60    1.10
   2 -11  -4   25.40    1.80
   2 -11  -4   25.20    2.10
   1 -11  -4    5.40    1.10
   1 -11  -4    4.00    1.40
  -1  11   4    8.20    1.20
   0 -11  -4   77.79    3.40
   0 -11  -4   83.89    3.10
   0  11   4   82.59    3.00
  -1 -11  -4    6.10    1.60
  -1 -11  -4    5.00    1.30
   1  11   4    6.50    1.10
  -2 -11  -4  100.19    4.00
   2  11   4  105.79    3.60
  -3 -11  -4   49.30    2.90
   3  11   4   58.29    2.40
  -4 -11  -4   -0.80    1.70
   4  11   4    2.70    1.20
  -5 -11  -4   89.29    3.90
   5  11   4   87.99    3.40
  -6 -11  -4    3.10    2.10
   6  11   4    1.60    1.40
  -7 -11  -4    1.50    2.30
   7  11   4    0.70    1.50
   6 -12  -4    0.30    1.70
   6 -12  -4    0.90    2.00
   5 -12  -4    2.70    1.80
   5 -12  -4    1.50    1.70
   4 -12  -4    3.50    1.50
   2 -12  -4   21.90    2.20
   1 -12  -4    0.30    1.40
   0 -12  -4   25.20    2.40
   0  12   4   28.40    1.80
  -1 -12  -4   52.39    3.10
   1  12   4   56.09    2.40
  -2 -12  -4    4.00    1.70
   2  12   4    4.20    1.20
  -3 -12  -4   94.29    4.00
   3  12   4   96.99    3.50
  -4 -12  -4    0.50    1.70
   4  12   4    0.70    1.20
  -5 -12  -4    0.50    1.90
   5  12   4    1.50    1.30
  -6 -12  -4    5.30    2.60
   6  12   4    5.70    1.70
   2 -13  -4    9.00    2.00
   1 -13  -4   16.30    2.10
   0 -13  -4    0.80    1.80
   0  13   4    0.00    1.20
  -1 -13  -4   61.79    3.40
   1  13   4   66.99    2.80
  -2 -13  -4    8.90    2.30
   2  13   4   10.90    1.40
  -3 -13  -4    2.10    2.00
   3  13   4    3.90    1.30
  -4 -13  -4    6.10    2.40
   4  13   4    7.20    1.60
  -5 -13  -4    6.90    2.40
   5  13   4    7.40    1.70
   2 -14  -4   -1.10    2.10
   1 -14  -4   25.90    3.00
   0 -14  -4   17.30    2.40
   0  14   4   19.40    2.00
  -1 -14  -4    2.10    2.10
   1  14   4    4.10    1.50
  -2 -14  -4   11.70    2.40
   2  14   4   12.70    1.70
  -3 -14  -4    1.70    2.10
   3  14   4    2.10    1.50
   4  14   4    1.30    1.70
   0 -15  -4   10.40    3.30
   0  15   4   12.00    1.90
   0  11  -5    5.90    2.10
   0 -11   5    7.10    4.70
   0 -11   5    5.40    1.50
  -1  11  -5    0.80    1.80
  -1  11  -5    0.20    0.70
   1 -11   5    0.30    1.40
   1 -11   5   -0.90    2.50
  -2  11  -5   23.90    2.80
  -2  11  -5   22.50    1.30
   2 -11   5   26.50    2.30
   2 -11   5   14.50    2.60
  -3  11  -5    0.70    1.90
  -3  11  -5   -0.60    0.80
   3 -11   5   -0.80    1.40
   3  10  -5   28.90    3.40
  -3 -10   5   28.80    3.30
  -3 -10   5   27.80    2.40
  -3 -10   5   24.50    3.20
   2  10  -5    5.40    2.10
  -2 -10   5    6.10    1.50
  -2 -10   5    5.80    2.30
  -2 -10   5    7.00    2.50
   1  10  -5   -0.80    1.80
  -1 -10   5    1.50    1.20
  -1 -10   5   -1.00    2.30
   0  10  -5   61.19    3.20
   0  10  -5   56.19    1.80
   0 -10   5   64.99    3.80
   0 -10   5   61.29    2.60
  -1  10  -5    4.20    0.70
  -1  10  -5    5.30    1.70
   1 -10   5    7.10    1.40
   1 -10   5    4.30    2.20
  -2  10  -5    1.40    1.70
  -2  10  -5    0.50    0.70
   2 -10   5   -2.40    1.90
   2 -10   5    0.70    1.10
  -3  10  -5    3.20    0.80
  -3  10  -5    4.10    1.70
   3 -10   5    2.00    1.30
   3 -10   5   -0.20    2.00
  -4  10  -5    9.20    1.90
  -4  10  -5    7.20    1.00
   4 -10   5    6.80    1.40
   4 -10   5    8.90    2.50
  -5  10  -5    0.40    1.70
  -5  10  -5    0.40    0.90
   5 -10   5    1.00    2.20
   5 -10   5    0.30    1.50
   4   9  -5   12.60    2.50
  -4  -9   5   11.40    1.70
  -4  -9   5   10.00    2.60
   3   9  -5    2.50    2.00
  -3  -9   5   -2.10    2.10
  -3  -9   5    0.90    1.30
  -3  -9   5    0.20    2.10
   2   9  -5   67.09    3.50
  -2  -9   5   65.29    3.50
  -2  -9   5   66.49    2.70
  -2  -9   5   62.19    3.70
   1   9  -5   21.40    2.30
  -1  -9   5   24.20    2.80
  -1  -9   5   20.00    1.70
   0   9  -5    1.00    1.50
   0   9  -5   -0.10    0.50
   0  -9   5    0.50    1.60
   0  -9   5    0.50    1.00
  -1   9  -5   27.50    2.30
  -1   9  -5   26.30    1.20
   1  -9   5   32.80    2.90
   1  -9   5   25.70    1.80
  -2   9  -5   13.80    1.80
  -2   9  -5   15.50    1.00
   2  -9   5   12.30    1.30
   2  -9   5   15.10    2.30
  -3   9  -5    0.70    1.30
  -3   9  -5    1.00    0.70
   3  -9   5    0.70    1.90
   3  -9   5    0.90    1.10
  -4   9  -5    3.30    1.60
  -4   9  -5    1.50    0.80
   4  -9   5    1.10    1.20
   4  -9   5    0.60    2.00
  -5   9  -5    9.80    1.80
  -5   9  -5    7.60    1.00
   5  -9   5    8.70    2.30
   5  -9   5    8.60    1.40
  -6   9  -5    2.60    1.70
  -6   9  -5    2.50    1.00
   6  -9   5    3.50    1.50
   6  -9   5    4.40    2.40
   7  -9   5    5.00    2.50
  -5  -8   5   -1.40    2.20
  -5  -8   5   -1.10    1.40
   4   8  -5   31.30    3.00
  -4  -8   5   32.90    2.20
  -4  -8   5   26.60    3.00
   3   8  -5   30.00    2.70
  -3  -8   5   35.70    2.80
  -3  -8   5   30.80    3.00
  -3  -8   5   31.60    2.00
   2   8  -5    3.00    1.50
  -2  -8   5    3.50    1.00
  -2  -8   5    3.40    1.70
  -2  -8   5    4.80    1.70
   1   8  -5   87.29    3.60
  -1  -8   5   82.09    2.90
  -1  -8   5   82.89    3.80
   0   8  -5    5.90    0.60
   0   8  -5    5.00    1.30
   0  -8   5    7.00    1.00
   0  -8   5    5.00    1.80
  -1   8  -5   -0.50    1.30
  -1   8  -5   -0.10    0.50
   1  -8   5   -0.40    0.70
   1  -8   5   -0.80    1.40
  -2   8  -5   -0.30    1.20
  -2   8  -5    0.10    0.50
   2  -8   5    0.30    0.90
   2  -8   5    0.00    1.70
  -3   8  -5   39.70    1.50
  -3   8  -5   39.00    2.30
   3  -8   5   36.30    2.60
   3  -8   5   37.40    1.90
  -4   8  -5    2.20    0.70
  -4   8  -5    0.80    1.20
   4  -8   5   -0.50    1.70
   4  -8   5    1.20    1.00
  -5   8  -5    4.00    0.80
  -5   8  -5    5.30    1.50
   5  -8   5    2.30    1.70
   5  -8   5    4.10    1.20
  -6   8  -5   20.10    1.40
  -6   8  -5   13.10    1.80
   6  -8   5   18.10    1.80
   6  -8   5   20.40    2.50
  -7   8  -5    3.90    1.60
  -7   8  -5    1.80    1.00
   7  -8   5    2.10    2.10
  -6  -7   5   11.40    1.80
  -6  -7   5   11.60    2.70
  -5  -7   5   41.20    2.30
  -5  -7   5   38.30    3.30
   4   7  -5    1.80    1.70
  -4  -7   5    2.80    1.80
  -4  -7   5    3.20    1.20
   3   7  -5   84.69    3.80
  -3  -7   5   90.79    3.80
  -3  -7   5   90.19    4.00
  -3  -7   5   85.39    3.10
   2   7  -5    0.90    1.20
  -2  -7   5    2.80    1.40
  -2  -7   5    1.20    0.80
  -2  -7   5    0.00    1.50
   1   7  -5    0.20    1.10
  -1  -7   5    0.50    0.70
  -1  -7   5    0.80    1.50
   0   7  -5   29.60    1.00
   0   7  -5   30.60    2.10
   0  -7   5   30.20    1.50
   0  -7   5   32.90    2.20
  -1   7  -5  118.09    3.40
  -1   7  -5  118.09    4.10
   1  -7   5  118.49    3.70
   1  -7   5  111.09    4.40
  -2   7  -5    0.80    1.10
  -2   7  -5    0.70    0.50
   2  -7   5   -0.20    1.30
   2  -7   5   -0.30    0.70
  -3   7  -5    8.60    0.80
  -3   7  -5   10.00    1.30
   3  -7   5    7.00    1.00
   3  -7   5    6.70    1.50
  -4   7  -5   82.49    3.20
  -4   7  -5   80.59    2.60
   4  -7   5   80.99    3.60
   4  -7   5   79.79    2.90
  -5   7  -5    0.80    1.10
  -5   7  -5   -0.10    0.60
   5  -7   5    1.20    1.60
   5  -7   5    0.20    1.00
  -6   7  -5    9.50    1.00
  -6   7  -5    8.60    1.50
   6  -7   5    9.90    1.40
   6  -7   5   11.10    2.00
  -7   7  -5    5.10    1.10
  -7   7  -5    6.10    1.60
   7  -7   5    6.70    1.70
   7  -7   5    5.60    1.50
   7  -7   5    7.60    2.10
  -8   7  -5    2.00    1.20
  -8   7  -5    3.90    1.90
   8  -7   5    3.30    1.90
  -7  -6   5   31.30    2.70
  -6  -6   5    0.00    2.20
  -6  -6   5   -0.60    1.30
  -5  -6   5   40.60    3.10
  -5  -6   5   42.90    2.30
   4   6  -5   -0.70    1.40
  -4  -6   5   -0.10    1.00
  -4  -6   5    1.80    1.60
   3   6  -5    0.40    1.40
  -3  -6   5   -0.20    0.80
  -3  -6   5    1.60    1.50
  -3  -6   5    3.40    1.50
   2   6  -5  108.99    4.10
  -2  -6   5  110.59    4.10
  -2  -6   5  111.49    3.50
  -2  -6   5  113.69    4.10
   1   6  -5  144.69    4.70
  -1  -6   5  138.99    4.20
  -1  -6   5  136.09    4.80
   0   6  -5   -0.10    0.90
   0  -6   5   -0.20    1.30
   0  -6   5    0.00    0.60
  -1   6  -5   21.60    0.90
  -1   6  -5   24.50    1.60
   1  -6   5   23.60    1.20
   1  -6   5   24.20    1.80
  -2   6  -5  188.08    5.40
  -2   6  -5  191.18    5.90
   2  -6   5  192.48    6.20
   2  -6   5  184.88    5.50
  -3   6  -5    5.30    1.10
  -3   6  -5    6.30    0.70
   3  -6   5    5.10    0.80
   3  -6   5    6.80    1.40
  -4   6  -5   63.59    2.70
  -4   6  -5   63.09    2.10
   4  -6   5   65.69    3.00
   4  -6   5   61.99    2.40
  -5   6  -5   26.50    1.30
  -5   6  -5   27.80    1.80
   5  -6   5   23.70    1.60
   5  -6   5   27.10    1.80
   5  -6   5   24.40    2.00
  -6   6  -5    7.20    1.40
  -6   6  -5    5.60    0.90
   6  -6   5    3.30    1.10
   6  -6   5    5.50    1.30
   6  -6   5    7.00    1.70
  -7   6  -5   -0.20    0.90
  -7   6  -5    0.70    1.40
   7  -6   5    1.40    1.40
   7  -6   5    1.00    1.20
   7  -6   5    0.90    1.60
  -8   6  -5    3.90    1.20
  -8   6  -5    2.90    1.70
   8  -6   5    3.30    1.60
  -9   6  -5    0.40    1.30
  -9   6  -5    1.10    1.90
   9  -6   5    0.10    1.90
  -7  -5   5   14.80    2.60
  -7  -5   5   13.00    1.80
  -6  -5   5    1.00    1.90
  -6  -5   5   -0.20    1.10
  -5  -5   5   -2.30    1.60
  -5  -5   5    0.60    1.00
  -4  -5   5   81.99    3.70
  -4  -5   5   85.89    3.00
   3   5  -5   82.89    3.40
  -3  -5   5   82.69    2.80
  -3  -5   5   81.19    3.50
  -3  -5   5   87.39    3.30
   2   5  -5    1.60    1.00
  -2  -5   5    0.90    1.10
  -2  -5   5    1.20    0.60
  -2  -5   5    1.60    1.10
   1   5  -5   15.10    1.40
  -1  -5   5   11.10    1.50
  -1  -5   5   11.70    0.90
   0   5  -5  281.47    8.30
   0  -5   5  276.57    8.40
   0  -5   5  275.27    7.90
  -1   5  -5    0.00    0.90
  -1   5  -5    0.40    0.20
  -1   5  -5    0.30    0.30
   1  -5   5    0.70    0.90
   1  -5   5    0.00    0.50
  -2   5  -5  206.98    5.90
  -2   5  -5  212.98    6.40
   2  -5   5  209.58    6.00
   2  -5   5  204.08    6.60
  -3   5  -5   59.89    2.40
  -3   5  -5   56.89    1.80
   3  -5   5   59.89    2.70
   3  -5   5   56.39    2.20
   3  -5   5   59.09    2.10
  -4   5  -5    0.20    0.50
  -4   5  -5   -0.10    0.80
   4  -5   5   -0.50    0.80
   4  -5   5    0.20    0.70
   4  -5   5    0.60    1.10
  -5   5  -5   34.10    1.40
  -5   5  -5   32.90    1.90
   5  -5   5   33.60    2.10
   5  -5   5   30.50    1.70
   5  -5   5   36.30    2.00
  -6   5  -5    1.80    1.10
  -6   5  -5    1.90    0.70
  -6   5  -5    0.90    1.40
   6  -5   5    3.10    1.40
   6  -5   5    2.50    1.00
   6  -5   5    2.00    1.20
  -7   5  -5   -0.80    0.80
  -7   5  -5    0.60    1.30
  -7   5  -5   -0.60    1.40
   7  -5   5    0.10    1.40
   7  -5   5   -0.10    1.10
   7  -5   5    0.30    1.20
  -8   5  -5   -0.60    1.40
  -8   5  -5   -0.20    1.10
   8  -5   5    1.20    1.30
  -9   5  -5    1.50    1.70
  -9   5  -5    1.70    1.30
   9  -5   5    0.00    1.70
   8   4  -5    4.20    0.80
  -8  -4   5    3.50    1.70
   7   4  -5   -0.40    0.60
  -7  -4   5   -0.60    1.30
  -7  -4   5   -0.70    2.00
   6   4  -5   21.90    1.00
  -6  -4   5   25.30    1.80
  -6  -4   5   24.60    2.60
   5   4  -5   17.80    0.80
  -5  -4   5   17.60    1.50
  -5  -4   5   20.20    2.30
  -4  -4   5    0.30    1.30
  -4  -4   5    0.40    0.70
   3   4  -5    1.20    1.10
  -3  -4   5    0.30    1.20
  -3  -4   5   -0.40    0.60
  -3  -4   5   -0.50    1.00
   2   4  -5  190.78    6.10
  -2  -4   5  201.58    6.10
  -2  -4   5  189.58    6.00
  -2  -4   5  193.48    5.60
   1   4  -5   14.90    1.30
  -1  -4   5   13.90    0.80
  -1  -4   5   11.90    1.30
   0   4  -5  276.77    8.00
   0  -4   5  264.77    8.10
   0  -4   5  269.97    7.60
  -1   4  -5  166.28    5.10
   1  -4   5  168.08    4.70
   1  -4   5  160.28    5.20
  -2   4  -5    3.60    0.40
  -2   4  -5    3.90    0.40
  -2   4  -5    3.40    0.80
   2  -4   5    2.90    0.60
   2  -4   5    3.90    0.50
   2  -4   5    2.90    1.00
  -3   4  -5  177.68    5.00
  -3   4  -5  182.98    5.60
  -3   4  -5  175.78    5.40
   3  -4   5  168.18    5.50
   3  -4   5  172.08    5.30
   3  -4   5  178.78    5.10
  -4   4  -5    1.40    0.80
  -4   4  -5    0.40    1.10
  -4   4  -5    0.90    0.40
   4  -4   5    0.10    0.70
   4  -4   5    1.40    1.20
   4  -4   5    0.90    0.60
  -5   4  -5    2.40    0.60
  -5   4  -5    2.90    1.00
  -5   4  -5    1.00    1.20
   5  -4   5    2.40    1.30
   5  -4   5    1.30    0.90
   5  -4   5    1.50    0.70
  -6   4  -5    1.40    1.30
  -6   4  -5    1.90    1.00
  -6   4  -5    1.60    0.70
   6  -4   5    1.20    1.40
   6  -4   5    2.10    0.90
   6  -4   5    1.30    1.10
  -7   4  -5    1.20    1.30
  -7   4  -5    0.60    1.10
  -7   4  -5    0.10    0.80
   7  -4   5    1.80    1.20
   7  -4   5    1.10    1.00
   7  -4   5    0.40    1.40
  -8   4  -5    3.00    1.10
  -8   4  -5    2.40    1.30
   8  -4   5    4.80    1.40
  -9   4  -5    6.50    1.40
  -9   4  -5    6.80    1.70
   9  -4   5    5.20    1.70
 -10   4  -5    6.10    2.10
 -10   4  -5    6.50    1.60
  10  -4   5    3.40    2.00
   8   3  -5    4.90    0.80
  -8  -3   5    3.20    1.40
  -8  -3   5    5.10    2.40
   7   3  -5    0.50    0.70
  -7  -3   5   -0.50    2.00
  -7  -3   5    0.60    1.30
   6   3  -5    0.20    0.50
  -6  -3   5    0.80    1.50
  -6  -3   5   -0.10    1.00
   5   3  -5    0.20    0.40
  -5  -3   5    0.50    0.70
  -5  -3   5   -0.90    1.30
  -4  -3   5  111.99    4.20
  -4  -3   5  108.59    3.50
   3   3  -5   24.00    1.60
  -3  -3   5   21.90    1.10
  -3  -3   5   21.70    1.50
  -3  -3   5   22.80    1.70
   2   3  -5   94.89    3.30
  -2  -3   5   91.99    2.80
  -2  -3   5   90.69    3.20
  -2  -3   5   97.19    3.30
   1   3  -5  322.87    9.30
  -1  -3   5  318.07    9.20
  -1  -3   5  309.37    8.80
   0   3  -5    0.60    0.60
   0  -3   5    0.70    0.30
   0  -3   5    0.50    0.70
   0  -3   5    0.50    0.30
   0  -3   5    0.80    0.40
  -1   3  -5  391.66   11.30
   1  -3   5  377.06   11.40
   1  -3   5  393.16   11.00
   1  -3   5  402.16   11.10
   1  -3   5  415.96   11.00
  -2   3  -5   12.80    1.00
  -2   3  -5   12.50    0.50
  -2   3  -5   10.80    1.10
  -2   3  -5   11.90    0.40
   2  -3   5    9.50    0.70
   2  -3   5   10.00    0.80
   2  -3   5   10.80    1.10
  -3   3  -5   55.39    1.70
  -3   3  -5   51.19    2.20
  -3   3  -5   58.79    1.70
  -3   3  -5   52.99    2.10
   3  -3   5   55.79    1.80
   3  -3   5   54.09    2.00
   3  -3   5   54.69    2.30
  -4   3  -5   20.50    0.90
  -4   3  -5   19.00    1.50
  -4   3  -5   18.10    1.30
   4  -3   5   17.90    1.10
   4  -3   5   20.40    1.30
   4  -3   5   21.00    1.60
  -5   3  -5   13.30    1.50
  -5   3  -5   11.90    0.90
  -5   3  -5   10.50    1.20
   5  -3   5   10.70    1.20
   5  -3   5   13.60    1.50
   5  -3   5   12.30    1.00
  -6   3  -5    5.40    1.00
  -6   3  -5    4.90    1.30
  -6   3  -5    6.00    0.80
   6  -3   5    6.10    0.90
   6  -3   5    4.20    1.30
   6  -3   5    5.70    1.20
  -7   3  -5   15.50    1.80
  -7   3  -5   15.40    1.30
  -7   3  -5   15.80    1.70
   7  -3   5   16.10    1.90
   7  -3   5   18.60    1.80
   7  -3   5   17.00    1.60
  -8   3  -5   41.70    2.10
   8  -3   5   42.50    2.60
  -9   3  -5    4.20    1.60
  -9   3  -5    3.90    1.30
   9  -3   5    1.20    1.40
 -10   3  -5    0.60    1.80
 -10   3  -5    0.80    1.50
  10  -3   5    1.40    1.70
   8   2  -5    0.40    0.80
  -8  -2   5    1.30    1.50
  -8  -2   5   -0.40    2.20
   7   2  -5    0.50    0.70
  -7  -2   5    0.20    1.10
  -7  -2   5    1.30    1.80
   6   2  -5   37.00    1.50
  -6  -2   5   47.20    2.80
  -6  -2   5   44.90    2.10
   5   2  -5   12.10    0.70
  -5  -2   5   12.30    1.60
  -5  -2   5   11.50    1.10
   4   2  -5    6.70    0.40
   4   2  -5    8.20    0.50
  -4  -2   5    7.50    0.80
  -4  -2   5    8.30    1.30
   3   2  -5  255.97    7.80
  -3  -2   5  257.77    7.30
  -3  -2   5  265.27    7.50
  -3  -2   5  255.97    7.80
   2   2  -5   12.40    1.10
   2   2  -5   11.10    0.70
  -2  -2   5    9.40    1.10
  -2  -2   5    9.50    1.00
  -2  -2   5    9.60    0.60
   1   2  -5  483.75   13.20
   1   2  -5  479.05   13.50
  -1  -2   5  471.55   13.10
  -1  -2   5  471.15   13.10
  -1  -2   5  463.05   13.40
   0   2  -5  112.79    3.50
   0   2  -5  117.69    3.30
   0  -2   5  109.99    3.30
   0  -2   5  109.89    3.50
   0  -2   5  107.39    3.20
   0  -2   5  111.09    3.10
  -1   2  -5  189.28    5.50
  -1   2  -5  180.68    5.40
   1  -2   5  183.78    5.10
   1  -2   5  179.18    5.10
   1  -2   5  179.68    5.50
   1  -2   5  183.98    5.20
  -2   2  -5   57.09    2.00
  -2   2  -5   56.49    2.10
   2  -2   5   53.69    1.70
   2  -2   5   51.49    2.10
   2  -2   5   54.59    1.90
   2  -2   5   60.59    1.70
  -3   2  -5   43.00    1.70
  -3   2  -5   51.39    1.50
  -3   2  -5   49.10    1.50
  -3   2  -5   45.70    1.90
   3  -2   5   45.60    1.80
   3  -2   5   46.90    1.60
   3  -2   5   46.10    2.00
  -4   2  -5   24.70    1.00
  -4   2  -5   25.30    1.50
  -4   2  -5   24.40    1.30
   4  -2   5   23.50    1.10
   4  -2   5   21.60    1.20
  -5   2  -5    0.90    0.80
  -5   2  -5    0.50    0.70
  -5   2  -5    0.20    0.50
   5  -2   5    0.40    0.50
   5  -2   5    0.40    0.70
  -6   2  -5  155.28    4.60
  -6   2  -5  153.38    4.90
  -6   2  -5  152.98    5.10
   6  -2   5  150.28    5.00
  -7   2  -5   19.70    1.40
  -7   2  -5   19.50    1.70
  -7   2  -5   21.40    1.80
   7  -2   5   20.00    1.50
   7  -2   5   19.10    1.80
  -8   2  -5    2.60    1.20
  -8   2  -5    2.70    1.10
   8  -2   5    4.40    1.20
   8  -2   5    5.40    1.20
  -9   2  -5    9.90    1.50
  -9   2  -5    7.50    1.60
   9  -2   5    5.10    1.50
 -10   2  -5    0.80    1.70
 -10   2  -5    2.60    1.60
  10  -2   5    2.80    1.70
   9   1  -5    0.10    1.20
  -9  -1   5    1.50    1.70
   8   1  -5    7.00    1.00
  -8  -1   5    9.70    1.60
  -8  -1   5    9.10    2.40
   7   1  -5    3.40    0.70
  -7  -1   5    3.00    1.20
  -7  -1   5    2.80    1.70
   6   1  -5    1.10    0.60
  -6  -1   5    1.40    1.40
  -6  -1   5    1.70    0.90
   5   1  -5  116.69    3.50
  -5  -1   5  125.09    3.80
  -5  -1   5  121.59    4.40
   4   1  -5   16.70    1.20
   4   1  -5   16.60    0.70
  -4  -1   5   15.70    1.70
  -4  -1   5   16.90    1.00
   3   1  -5  148.09    4.30
  -3  -1   5  139.79    4.20
  -3  -1   5  144.69    4.60
  -3  -1   5  142.99    4.30
   2   1  -5  282.77    8.00
   2   1  -5  287.67    8.30
  -2  -1   5  282.67    7.80
  -2  -1   5  275.27    7.80
  -2  -1   5  276.07    8.00
  -2  -1   5  282.27    8.20
   1   1  -5   39.40    1.60
   1   1  -5   40.80    1.40
  -1  -1   5   38.50    1.60
  -1  -1   5   39.30    1.60
  -1  -1   5   38.10    1.20
  -1  -1   5   39.60    1.20
   0   1  -5  131.99    4.00
   0   1  -5  135.19    3.90
   0   1  -5  135.99    4.10
   0  -1   5  131.19    4.10
  -1   1  -5   27.60    1.20
  -1   1  -5   29.10    1.00
  -1   1  -5   27.00    1.20
   1  -1   5   26.80    0.80
   1  -1   5   26.20    1.30
   1  -1   5   27.00    0.80
   1  -1   5   26.20    1.00
  -2   1  -5  124.39    3.90
  -2   1  -5  129.29    3.70
   2  -1   5  122.69    3.50
   2  -1   5  121.69    3.70
   2  -1   5  119.79    3.50
  -3   1  -5  133.49    4.10
  -3   1  -5  143.19    3.90
  -3   1  -5  133.79    4.30
  -3   1  -5  133.69    3.90
   3  -1   5  127.59    4.10
   3  -1   5  148.99    4.10
   3  -1   5  140.39    4.00
  -4   1  -5  320.77    9.30
  -4   1  -5  320.27    9.10
  -4   1  -5  332.47    9.10
  -4   1  -5  318.17    9.50
   4  -1   5  324.47    9.10
   4  -1   5  324.57    9.30
  -5   1  -5   37.20    1.40
  -5   1  -5   38.90    1.70
  -5   1  -5   35.80    1.80
   5  -1   5   36.10    1.70
   5  -1   5   40.00    1.50
  -6   1  -5   25.10    1.60
  -6   1  -5   26.10    1.30
  -6   1  -5   28.70    1.60
   6  -1   5   25.00    1.30
   6  -1   5   29.10    1.70
  -7   1  -5   92.09    3.50
  -7   1  -5  103.99    3.30
  -7   1  -5  103.69    3.70
   7  -1   5   93.09    3.30
   7  -1   5   98.39    3.60
  -8   1  -5    1.50    1.30
  -8   1  -5    2.70    1.00
  -8   1  -5    2.00    1.20
   8  -1   5    1.90    1.00
   8  -1   5   -0.20    1.00
  -9   1  -5    1.40    1.20
  -9   1  -5    2.30    1.40
   9  -1   5    0.10    1.40
 -10   1  -5    1.60    1.50
 -10   1  -5    3.00    1.70
  10  -1   5   -0.50    1.40
 -11   1  -5    0.90    1.80
 -11   1  -5    0.10    2.00
   9   0  -5    1.90    1.00
  -9   0   5    0.40    1.60
  -9   0   5   -1.10    2.60
   8   0  -5   -0.40    0.80
  -8   0   5    0.10    1.30
  -8   0   5    0.10    2.00
   7   0  -5   30.00    1.50
  -7   0   5   30.70    2.70
  -7   0   5   29.90    1.90
   6   0  -5   22.40    1.60
   6   0  -5   20.50    1.10
  -6   0   5   21.50    2.30
  -6   0   5   27.60    1.60
   5   0  -5   22.70    1.00
   5   0  -5   24.20    1.50
  -5   0   5   24.40    1.40
  -5   0   5   27.40    2.00
   4   0  -5  210.48    6.20
   4   0  -5  208.48    5.90
   4   0  -5  207.28    5.80
  -4   0   5  210.28    6.50
  -4   0   5  204.48    6.00
   3   0  -5    0.60    0.50
  -3   0   5   -0.10    0.50
  -3   0   5    0.00    0.40
  -3   0   5    0.00    0.70
   2   0  -5  138.09    4.10
   2   0  -5  138.39    4.20
  -2   0   5  132.99    4.20
  -2   0   5  133.59    4.00
  -2   0   5  138.59    3.90
  -2   0   5  132.29    3.90
   1   0  -5   40.50    1.40
   1   0  -5   39.30    1.40
   1   0  -5   41.40    1.60
  -1   0   5   39.20    1.10
  -1   0   5   39.00    1.60
  -1   0   5   38.10    1.10
  -1   0   5   39.10    1.40
   0   0  -5  215.38    6.30
   0   0  -5  222.28    6.30
   0   0  -5  223.38    6.40
  -1   0  -5  257.57    7.30
  -1   0  -5  258.47    7.30
  -1   0  -5  254.37    7.40
   1   0   5  257.97    7.30
  -2   0  -5  561.44   15.60
  -2   0  -5  554.34   15.40
   2   0   5  548.25   15.30
   2   0   5  558.74   15.30
   2   0   5  549.65   15.50
  -3   0  -5   40.00    1.50
  -3   0  -5   38.70    1.20
  -3   0  -5   41.20    1.20
  -3   0  -5   37.30    1.60
   3   0   5   39.60    1.50
   3   0   5   41.80    1.30
  -4   0  -5   25.40    1.40
  -4   0  -5   27.90    1.00
  -4   0  -5   27.30    1.20
  -4   0  -5   23.90    1.00
   4   0   5   24.30    1.00
   4   0   5   25.40    1.20
  -5   0  -5  363.56   10.90
  -5   0  -5  372.76   10.60
  -5   0  -5  371.76   10.70
   5   0   5  382.66   10.50
   5   0   5  377.66   10.80
  -6   0  -5    4.30    0.80
  -6   0  -5    4.90    0.70
  -6   0  -5    4.80    1.10
   6   0   5    6.90    1.00
   6   0   5    6.00    0.70
  -7   0  -5   20.60    1.70
  -7   0  -5   20.70    1.40
  -7   0  -5   23.40    1.80
   7   0   5   24.40    1.70
   7   0   5   22.50    1.40
  -8   0  -5   15.30    1.80
  -8   0  -5   16.80    1.50
  -8   0  -5   17.10    1.80
   8   0   5   18.00    1.80
  -9   0  -5    0.70    1.10
  -9   0  -5    0.10    1.50
   9   0   5    0.30    1.30
 -10   0  -5   -0.20    1.80
 -10   0  -5   -0.90    1.30
  10   0   5   -0.40    1.60
 -11   0  -5    2.00    2.20
 -11   0  -5   -1.30    1.70
  11   0   5   -0.40    1.90
   9  -1  -5    1.90    1.00
  -9   1   5    1.70    1.50
  -9   1   5    2.00    2.10
   8  -1  -5   12.30    1.80
   8  -1  -5   13.00    1.40
  -8   1   5   12.90    2.30
   7  -1  -5    5.00    0.80
   7  -1  -5    4.80    1.30
  -7   1   5    6.30    1.20
  -7   1   5    5.30    1.70
   6  -1  -5   94.39    3.40
   6  -1  -5   91.59    3.00
  -6   1   5   96.49    3.90
  -6   1   5   94.59    3.20
   5  -1  -5    3.10    0.50
   5  -1  -5    2.70    0.90
  -5   1   5    5.60    1.30
  -5   1   5    2.80    0.80
   4  -1  -5   28.20    1.00
   4  -1  -5   29.80    1.50
  -4   1   5   30.10    1.30
  -4   1   5   29.90    1.70
   3  -1  -5   71.69    2.40
   3  -1  -5   69.99    2.00
   3  -1  -5   67.69    2.00
  -3   1   5   68.09    2.20
  -3   1   5   62.69    2.50
   2  -1  -5   35.80    1.40
  -2   1   5   36.40    1.20
  -2   1   5   34.90    1.20
  -2   1   5   32.90    1.50
  -2   1   5   36.00    1.20
   1  -1  -5  138.59    3.90
   1  -1  -5  134.59    4.00
   1  -1  -5  136.59    4.00
  -1   1   5  127.19    3.70
  -1   1   5  131.39    4.00
  -1   1   5  135.29    3.70
   0  -1  -5  488.85   13.80
   0  -1  -5  501.45   13.80
   0  -1  -5  493.65   13.80
  -1  -1  -5   99.69    2.90
  -1  -1  -5   98.59    3.00
  -1  -1  -5   97.39    3.10
  -2  -1  -5    4.30    0.50
  -2  -1  -5    3.90    0.40
  -2  -1  -5    4.30    0.60
   2   1   5    3.50    0.30
   2   1   5    3.70    0.40
   2   1   5    3.50    0.50
  -3  -1  -5  732.93   20.50
  -3  -1  -5  734.43   20.60
  -3  -1  -5  737.53   20.80
  -3  -1  -5  761.82   20.50
   3   1   5  753.62   20.50
   3   1   5  741.63   20.70
  -4  -1  -5   47.80    2.00
  -4  -1  -5   51.19    1.80
  -4  -1  -5   47.80    1.60
   4   1   5   47.00    1.70
   4   1   5   49.30    1.80
   4   1   5   50.89    1.60
  -5  -1  -5   74.69    2.80
  -5  -1  -5   81.69    2.70
  -5  -1  -5   77.19    2.60
   5   1   5   80.89    2.50
   5   1   5   83.39    2.80
  -6  -1  -5  144.69    4.40
  -6  -1  -5  141.19    4.70
  -6  -1  -5  141.09    4.50
   6   1   5  145.79    4.30
   6   1   5  142.39    4.60
  -7  -1  -5    1.60    1.00
  -7  -1  -5    2.00    0.90
  -7  -1  -5    2.50    1.20
   7   1   5    1.30    1.00
   7   1   5    2.30    0.80
  -8  -1  -5    7.20    1.30
  -8  -1  -5    6.00    1.40
  -8  -1  -5    4.60    1.30
   8   1   5    5.40    1.30
  -9  -1  -5   -0.90    1.40
  -9  -1  -5    0.30    1.20
   9   1   5    1.10    1.30
 -10  -1  -5    1.20    1.40
 -10  -1  -5    0.30    1.70
  10   1   5    0.70    1.70
 -11  -1  -5    0.60    2.10
 -11  -1  -5   -0.80    1.90
  11   1   5    0.10    1.80
   9  -2  -5    1.00    1.80
   9  -2  -5   -0.60    1.00
  -9   2   5   -0.20    2.10
  -9   2   5    1.00    1.50
   8  -2  -5   34.00    2.60
   8  -2  -5   32.30    1.80
  -8   2   5   32.20    2.90
   7  -2  -5    4.10    0.80
   7  -2  -5    5.10    1.40
  -7   2   5    5.70    1.80
  -7   2   5    4.20    1.10
   6  -2  -5   10.00    1.00
   6  -2  -5    8.90    1.30
  -6   2   5   12.10    1.70
  -6   2   5    6.00    1.00
   5  -2  -5   49.60    2.10
   5  -2  -5   45.80    1.70
  -5   2   5   54.59    2.50
  -5   2   5   47.90    1.90
   4  -2  -5    4.50    0.80
   4  -2  -5    4.90    0.50
  -4   2   5    4.20    0.70
  -4   2   5    3.60    1.00
   3  -2  -5   29.80    1.00
   3  -2  -5   30.60    1.40
   3  -2  -5   29.90    1.00
  -3   2   5   28.80    1.20
  -3   2   5   25.90    1.50
   2  -2  -5   48.30    1.80
   2  -2  -5   51.39    1.50
  -2   2   5   48.40    1.50
  -2   2   5   51.39    1.90
  -2   2   5   50.89    1.60
  -2   2   5   45.80    1.60
   1  -2  -5  108.39    3.10
   1  -2  -5  108.69    3.20
  -1   2   5  100.89    3.00
  -1   2   5  103.99    3.20
  -1   2   5  104.39    3.00
   0  -2  -5   26.20    1.10
   0  -2  -5   26.70    1.00
   0  -2  -5   26.90    1.00
   0   2   5   26.10    0.80
   0   2   5   25.90    0.80
   0   2   5   25.20    1.00
  -1  -2  -5  975.70   26.80
  -1  -2  -5  963.90   26.60
  -1  -2  -5  959.90   26.70
   1   2   5  947.01   26.50
   1   2   5  985.20   26.50
  -2  -2  -5  280.87    7.60
  -2  -2  -5  267.47    7.80
  -2  -2  -5  274.97    7.50
  -2  -2  -5  270.37    7.70
  -2  -2  -5  272.67    7.50
   2   2   5  265.97    7.50
   2   2   5  257.37    7.70
  -3  -2  -5   69.29    2.00
  -3  -2  -5   62.69    2.30
  -3  -2  -5   65.89    2.00
  -3  -2  -5   64.39    2.00
   3   2   5   62.59    1.90
  -4  -2  -5  500.15   14.50
  -4  -2  -5  508.45   14.20
  -4  -2  -5  502.95   14.20
   4   2   5  513.05   14.30
   4   2   5  526.75   14.20
   4   2   5  498.75   14.10
  -5  -2  -5    8.90    0.90
  -5  -2  -5   10.60    1.20
  -5  -2  -5    8.80    0.80
   5   2   5   11.20    0.70
   5   2   5   10.50    1.00
   5   2   5    9.10    0.90
  -6  -2  -5  111.59    3.50
  -6  -2  -5  100.59    3.40
  -6  -2  -5  100.89    3.60
   6   2   5  107.49    3.30
   6   2   5  108.99    3.60
  -7  -2  -5    0.20    1.00
  -7  -2  -5    0.00    0.90
  -7  -2  -5    0.80    0.90
   7   2   5    1.20    0.80
   7   2   5    0.30    0.90
  -8  -2  -5    6.30    1.40
  -8  -2  -5    4.70    1.30
  -8  -2  -5    5.40    1.20
   8   2   5    3.60    1.20
  -9  -2  -5   -0.60    1.30
  -9  -2  -5    0.20    1.40
   9   2   5   -0.30    1.30
 -10  -2  -5   14.60    1.90
 -10  -2  -5   10.80    2.00
  10   2   5   14.60    2.10
 -11  -2  -5    1.30    2.10
  11   2   5    1.30    1.70
   9  -3  -5    3.50    1.10
   9  -3  -5    3.00    1.90
  -9   3   5    4.50    2.30
   8  -3  -5    5.90    1.00
   8  -3  -5    8.00    1.70
  -8   3   5    5.50    1.90
  -8   3   5    5.70    1.40
   7  -3  -5   20.50    1.40
   7  -3  -5   18.80    1.90
  -7   3   5   21.90    1.70
  -7   3   5   18.80    2.30
   6  -3  -5    0.70    1.10
   6  -3  -5    0.40    0.60
  -6   3   5    0.20    1.30
  -6   3   5   -0.20    0.90
   5  -3  -5    3.80    1.00
   5  -3  -5    2.60    0.60
  -5   3   5    2.30    0.80
  -5   3   5    1.70    1.10
   4  -3  -5    1.30    0.70
   4  -3  -5    0.50    0.40
  -4   3   5   -0.10    0.50
  -4   3   5   -0.60    0.90
   3  -3  -5   31.40    1.10
   3  -3  -5   35.30    1.50
   3  -3  -5   30.00    1.10
  -3   3   5   29.20    1.20
  -3   3   5   27.30    1.50
   2  -3  -5   29.20    1.30
   2  -3  -5   29.80    1.00
   2  -3  -5   29.30    1.00
   2  -3  -5   29.10    1.00
  -2   3   5   29.60    1.00
  -2   3   5   28.90    1.10
  -2   3   5   28.30    1.30
   1  -3  -5  854.61   23.30
   1  -3  -5  841.02   23.10
   1  -3  -5  859.61   23.20
   1  -3  -5  833.92   23.40
  -1   3   5  860.11   23.20
  -1   3   5  817.22   23.20
  -1   3   5  835.52   23.40
   0  -3  -5  425.76   11.80
   0  -3  -5  410.36   11.80
   0   3   5  407.56   11.60
   0   3   5  431.06   11.60
   0   3   5  429.26   11.70
  -1  -3  -5    8.20    0.60
  -1  -3  -5    8.40    0.30
  -1  -3  -5    8.60    0.40
  -1  -3  -5    7.60    0.70
  -1  -3  -5    9.20    0.40
   1   3   5    7.80    0.40
   1   3   5    7.10    0.40
   1   3   5    8.20    0.40
  -2  -3  -5 1026.50   28.30
  -2  -3  -5  987.20   28.40
  -2  -3  -5 1042.00   28.20
  -2  -3  -5 1079.99   28.20
  -2  -3  -5 1003.30   28.50
   2   3   5 1002.90   28.40
   2   3   5 1040.10   28.20
  -3  -3  -5   30.20    1.40
  -3  -3  -5   31.80    1.10
  -3  -3  -5   30.40    1.10
   3   3   5   32.80    1.10
   3   3   5   33.50    1.30
  -4  -3  -5  496.75   14.50
  -4  -3  -5  504.95   14.20
  -4  -3  -5  497.05   14.20
   4   3   5  516.45   14.10
   4   3   5  528.95   14.20
   4   3   5  504.65   14.30
  -5  -3  -5   24.00    1.20
  -5  -3  -5   26.00    1.30
  -5  -3  -5   23.90    1.50
   5   3   5   25.50    1.10
   5   3   5   25.10    1.30
   5   3   5   24.80    1.20
  -6  -3  -5   44.50    1.90
  -6  -3  -5   43.80    2.00
  -6  -3  -5   36.20    1.70
   6   3   5   40.20    1.60
   6   3   5   42.60    1.90
  -7  -3  -5    7.80    1.40
  -7  -3  -5    8.40    1.30
  -7  -3  -5    7.40    1.10
   7   3   5    5.70    1.10
   7   3   5    7.30    0.90
  -8  -3  -5    9.00    1.40
  -8  -3  -5   15.90    1.90
  -8  -3  -5   15.00    1.70
   8   3   5   13.00    1.50
  -9  -3  -5   13.50    1.60
  -9  -3  -5   10.70    1.70
   9   3   5   10.60    1.60
 -10  -3  -5    6.80    2.00
 -10  -3  -5    5.60    1.90
  10   3   5    7.00    1.90
 -11  -3  -5    0.40    2.20
  11   3   5    1.00    1.80
   9  -4  -5    5.10    1.20
   9  -4  -5    3.90    1.90
  -9   4   5    6.50    2.40
   8  -4  -5    0.10    0.90
   8  -4  -5    0.40    1.60
  -8   4   5    1.20    1.40
  -8   4   5    0.40    1.90
   7  -4  -5    0.00    0.70
   7  -4  -5    0.70    1.20
  -7   4   5    0.00    1.50
  -7   4   5    1.90    1.10
   6  -4  -5    1.90    1.10
   6  -4  -5    1.70    0.70
  -6   4   5    0.60    1.30
  -6   4   5    0.30    0.90
   5  -4  -5    7.60    0.80
   5  -4  -5    8.00    1.20
  -5   4   5    9.40    1.40
  -5   4   5    7.10    0.90
   4  -4  -5   13.40    0.80
   4  -4  -5   14.30    1.20
  -4   4   5   11.80    1.30
  -4   4   5   13.00    1.00
   3  -4  -5  166.18    5.00
   3  -4  -5  162.28    4.70
  -3   4   5  164.98    5.10
  -3   4   5  162.38    4.80
   2  -4  -5  202.38    5.60
   2  -4  -5  200.38    5.60
   2  -4  -5  202.98    5.90
  -2   4   5  191.08    5.80
  -2   4   5  194.08    5.60
   1  -4  -5   29.30    1.10
   1  -4  -5   27.90    1.00
   1  -4  -5   28.50    0.90
   1  -4  -5   25.90    1.20
  -1   4   5   27.10    1.10
  -1   4   5   29.20    1.00
   0  -4  -5 1241.38   35.10
   0  -4  -5 1318.47   34.90
   0  -4  -5 1263.27   35.10
   0  -4  -5 1262.47   34.90
   0   4   5 1248.88   34.90
   0   4   5 1285.07   34.90
  -1  -4  -5   11.30    0.80
  -1  -4  -5   10.40    0.70
  -1  -4  -5   11.00    0.50
  -1  -4  -5   10.10    0.50
  -2  -4  -5  682.23   19.00
  -2  -4  -5  676.13   19.20
  -2  -4  -5  680.53   19.10
   2   4   5  709.33   19.10
   2   4   5  676.93   18.90
  -3  -4  -5   59.79    1.90
  -3  -4  -5   56.89    2.00
  -3  -4  -5   60.39    2.20
  -3  -4  -5   61.49    1.80
   3   4   5   61.99    1.90
   3   4   5   59.99    2.00
   3   4   5   59.59    1.90
  -4  -4  -5   70.99    2.40
  -4  -4  -5   78.19    2.40
  -4  -4  -5   76.49    2.40
  -4  -4  -5   76.79    2.70
   4   4   5   73.09    2.40
   4   4   5   75.39    2.30
   4   4   5   74.39    2.50
  -5  -4  -5   72.19    2.50
  -5  -4  -5   73.69    2.50
  -5  -4  -5   72.79    2.80
   5   4   5   73.29    2.50
   5   4   5   76.29    2.60
   5   4   5   77.09    2.40
  -6  -4  -5    3.90    0.80
  -6  -4  -5    5.20    1.00
  -6  -4  -5    5.60    1.10
   6   4   5    6.50    0.70
   6   4   5    4.90    0.90
  -7  -4  -5   83.69    3.30
  -7  -4  -5   82.19    3.10
  -7  -4  -5   80.19    3.00
   7   4   5   82.39    3.10
  -8  -4  -5   26.50    2.10
  -8  -4  -5   23.50    1.80
  -8  -4  -5   18.80    1.90
   8   4   5   24.40    1.90
  -9  -4  -5    7.60    1.50
  -9  -4  -5   10.10    1.80
   9   4   5    8.30    1.60
 -10  -4  -5    1.70    1.90
  10   4   5   -0.40    1.70
   9  -5  -5    0.20    1.90
   9  -5  -5    0.50    1.20
  -9   5   5    0.70    2.30
   8  -5  -5   -0.70    1.60
   8  -5  -5    0.10    1.00
  -8   5   5    0.70    1.50
  -8   5   5    0.90    1.90
   7  -5  -5   -0.50    0.80
   7  -5  -5    0.50    1.30
  -7   5   5   -0.90    1.60
  -7   5   5   -0.60    1.20
   6  -5  -5    0.30    0.70
   6  -5  -5    1.00    1.20
  -6   5   5   -0.40    1.00
  -6   5   5   -0.40    1.30
   5  -5  -5    9.80    1.00
   5  -5  -5    6.40    1.10
  -5   5   5    9.80    1.10
  -5   5   5   12.00    1.50
   4  -5  -5   64.29    2.60
   4  -5  -5   68.39    2.30
  -4   5   5   70.79    2.40
  -4   5   5   62.19    2.70
   3  -5  -5   15.40    0.80
   3  -5  -5   14.10    1.10
  -3   5   5   12.90    1.20
  -3   5   5   15.90    1.00
   2  -5  -5  633.14   16.70
   2  -5  -5  609.94   16.70
   2  -5  -5  571.84   16.90
  -2   5   5  606.54   16.80
  -2   5   5  573.54   16.60
   1  -5  -5   24.80    1.00
   1  -5  -5   21.90    0.90
   1  -5  -5   21.80    1.10
   1  -5  -5   22.60    1.00
  -1   5   5   21.50    1.00
  -1   5   5   23.40    0.90
   0  -5  -5  225.48    6.50
   0  -5  -5  226.78    6.60
   0  -5  -5  228.38    6.60
   0   5   5  232.18    6.40
   0   5   5  229.48    6.40
  -1  -5  -5   66.39    2.20
  -1  -5  -5   67.59    2.30
  -1  -5  -5   63.29    2.00
   1   5   5   69.09    2.00
   1   5   5   66.19    2.10
  -2  -5  -5   27.50    1.10
  -2  -5  -5   29.80    1.20
  -2  -5  -5   29.90    1.40
   2   5   5   29.30    1.00
   2   5   5   27.50    1.10
  -3  -5  -5  215.18    6.10
  -3  -5  -5  207.68    6.40
  -3  -5  -5  208.88    6.10
  -3  -5  -5  209.58    6.00
  -3  -5  -5  212.88    6.10
   3   5   5  213.28    6.10
   3   5   5  209.98    6.00
   3   5   5  212.88    6.10
  -4  -5  -5    7.10    0.70
  -4  -5  -5    5.10    0.70
  -4  -5  -5    5.40    0.90
   4   5   5    6.30    0.60
   4   5   5    7.00    0.70
   4   5   5    5.40    0.70
  -5  -5  -5  188.48    5.70
  -5  -5  -5  185.08    5.90
  -5  -5  -5  191.08    5.60
   5   5   5  189.18    5.60
   5   5   5  189.38    5.70
   5   5   5  190.48    5.50
  -6  -5  -5   31.50    2.00
  -6  -5  -5   29.40    1.70
  -6  -5  -5   31.40    1.60
   6   5   5   35.50    1.50
   6   5   5   31.40    2.10
   6   5   5   33.20    1.70
  -7  -5  -5   48.20    2.20
  -7  -5  -5   49.90    2.40
  -7  -5  -5   47.70    2.50
   7   5   5   52.99    2.30
  -8  -5  -5    4.00    1.50
  -8  -5  -5    2.80    1.40
  -8  -5  -5    3.00    1.20
   8   5   5    1.80    1.10
   9   5   5    1.90    1.40
  -9   6   5    0.20    2.30
   8  -6  -5   -0.50    1.10
   8  -6  -5    0.00    1.60
  -8   6   5   -0.40    1.90
   7  -6  -5    0.00    1.40
   7  -6  -5   -0.10    0.90
  -7   6   5    1.40    1.60
  -7   6   5    1.10    1.30
   6  -6  -5   26.10    1.50
   6  -6  -5   27.50    2.00
  -6   6   5   24.40    2.30
  -6   6   5   22.20    1.80
   5  -6  -5   -0.10    0.70
   5  -6  -5    0.00    1.00
  -5   6   5    0.10    0.90
  -5   6   5    0.10    1.20
   4  -6  -5  130.99    4.40
   4  -6  -5  136.69    4.20
  -4   6   5  136.39    4.20
  -4   6   5  138.39    4.50
   3  -6  -5   70.09    2.60
   3  -6  -5   68.79    2.30
  -3   6   5   72.39    2.60
  -3   6   5   76.29    2.40
   2  -6  -5   62.89    2.30
   2  -6  -5   61.89    2.10
  -2   6   5   65.09    2.10
  -2   6   5   63.09    2.20
   1  -6  -5  140.59    4.30
   1  -6  -5  138.69    4.20
   1  -6  -5  137.09    4.10
  -1   6   5  142.09    4.20
  -1   6   5  144.49    4.10
  -1   6   5  145.39    4.20
   0  -6  -5    3.00    0.60
   0  -6  -5    1.80    0.50
   0  -6  -5    2.10    0.40
   0   6   5    2.50    0.40
   0   6   5    2.00    0.40
   0   6   5    2.30    0.50
  -1  -6  -5   80.89    2.70
  -1  -6  -5   76.39    2.40
  -1  -6  -5   77.89    2.50
   1   6   5   79.59    2.40
   1   6   5   78.59    2.50
  -2  -6  -5   78.09    2.20
  -2  -6  -5   76.39    2.50
  -2  -6  -5   71.99    2.40
  -2  -6  -5   77.49    2.40
  -2  -6  -5   74.79    2.70
   2   6   5   75.49    2.40
   2   6   5   79.79    2.30
  -3  -6  -5  151.58    4.30
  -3  -6  -5  144.29    4.70
  -3  -6  -5  153.78    4.40
  -3  -6  -5  148.89    4.50
  -3  -6  -5  145.79    4.50
   3   6   5  151.28    4.40
   3   6   5  152.88    4.50
   3   6   5  147.89    4.50
  -4  -6  -5   19.90    1.10
  -4  -6  -5   20.80    1.10
  -4  -6  -5   17.80    1.30
   4   6   5   20.50    1.00
   4   6   5   20.40    1.10
   4   6   5   20.20    1.10
  -5  -6  -5  128.29    4.20
  -5  -6  -5  135.59    4.20
  -5  -6  -5  131.49    4.50
   5   6   5  132.49    4.10
   5   6   5  132.59    4.10
   5   6   5  133.09    4.00
  -6  -6  -5   55.99    2.50
  -6  -6  -5   54.09    2.60
  -6  -6  -5   55.69    2.20
   6   6   5   49.80    2.20
   6   6   5   49.80    2.30
  -7  -6  -5    0.70    1.00
  -7  -6  -5   -0.10    1.30
   7   6   5    0.70    0.90
  -8  -6  -5   42.70    2.30
  -8  -6  -5   44.20    2.70
   8   6   5   36.40    2.30
   8  -7  -5    7.60    1.40
   8  -7  -5    5.80    1.80
  -8   7   5    6.20    2.20
   7  -7  -5    0.00    1.40
   7  -7  -5    0.70    1.00
  -7   7   5   -0.50    1.60
   6  -7  -5   36.50    1.90
   6  -7  -5   40.20    2.40
  -6   7   5   36.50    2.20
  -6   7   5   45.80    2.70
   5  -7  -5   47.00    2.00
   5  -7  -5   44.10    2.20
  -5   7   5   47.90    2.50
  -5   7   5   48.00    2.10
   4  -7  -5    9.10    1.00
   4  -7  -5   10.90    1.30
  -4   7   5    6.20    1.20
  -4   7   5    7.90    1.00
   3  -7  -5   91.29    3.20
   3  -7  -5   89.69    2.90
  -3   7   5   91.39    3.10
  -3   7   5   87.39    2.90
   2  -7  -5   12.60    1.10
   2  -7  -5   12.30    1.00
   2  -7  -5   10.30    0.90
  -2   7   5   13.40    0.90
  -2   7   5   12.60    0.90
   1  -7  -5    7.50    0.70
   1  -7  -5    7.40    0.90
   1  -7  -5    7.90    0.90
  -1   7   5    9.20    0.80
  -1   7   5    7.20    0.70
  -1   7   5    7.80    0.70
   0  -7  -5  104.09    3.30
   0  -7  -5  103.49    3.40
   0  -7  -5  111.79    3.50
   0   7   5  102.39    3.30
   0   7   5  108.89    3.20
   0   7   5  113.59    3.20
  -1  -7  -5   41.80    1.50
  -1  -7  -5   42.90    1.80
  -1  -7  -5   38.70    1.60
   1   7   5   39.30    1.40
   1   7   5   41.30    1.50
   1   7   5   40.60    1.50
  -2  -7  -5    9.00    0.80
  -2  -7  -5    7.60    0.80
  -2  -7  -5   10.60    1.10
   2   7   5    9.30    0.90
   2   7   5    7.90    0.70
  -3  -7  -5  100.29    3.60
  -3  -7  -5  107.89    3.30
  -3  -7  -5  106.79    3.30
   3   7   5  110.69    3.30
   3   7   5  104.79    3.20
   3   7   5  104.39    3.30
  -4  -7  -5  229.58    6.80
  -4  -7  -5  228.38    7.10
   4   7   5  225.78    6.70
   4   7   5  232.58    6.70
   4   7   5  234.28    6.80
  -5  -7  -5    0.20    0.70
  -5  -7  -5    0.80    1.10
   5   7   5    1.20    0.70
   5   7   5    0.70    0.80
   5   7   5    0.20    0.70
  -6  -7  -5  126.39    4.60
  -6  -7  -5  132.39    4.30
   6   7   5  133.69    4.20
   6   7   5  130.49    4.30
  -7  -7  -5   17.50    1.80
  -7  -7  -5   16.30    1.90
  -8  -7  -5    0.80    1.60
   8  -8  -5   12.90    2.20
   8  -8  -5   16.20    1.70
  -8   8   5   20.10    2.70
   7  -8  -5   13.90    1.90
   7  -8  -5   13.80    1.50
  -7   8   5   17.00    2.20
   6  -8  -5    0.40    1.30
   6  -8  -5    0.00    0.90
  -6   8   5    0.20    1.50
   5  -8  -5   21.40    1.80
   5  -8  -5   20.90    1.50
  -5   8   5   20.80    2.10
  -5   8   5   18.40    1.60
   4  -8  -5   23.70    1.70
   4  -8  -5   20.20    1.40
  -4   8   5   21.60    1.50
  -4   8   5   22.20    1.70
   3  -8  -5    9.70    1.10
   3  -8  -5    8.90    1.00
  -3   8   5    7.30    0.80
  -3   8   5    7.50    1.00
   2  -8  -5   71.29    2.60
   2  -8  -5   72.59    2.70
   2  -8  -5   74.69    2.50
  -2   8   5   72.89    2.40
  -2   8   5   72.39    2.50
   1  -8  -5   12.60    1.10
   1  -8  -5   14.60    1.00
   1  -8  -5   14.20    1.20
  -1   8   5   13.20    1.00
  -1   8   5   14.30    1.00
   0  -8  -5    8.40    0.80
   0  -8  -5   10.50    1.20
   0  -8  -5    7.80    0.90
   0   8   5    7.80    0.90
   0   8   5    7.90    0.80
  -1  -8  -5   15.30    1.00
  -1  -8  -5   17.30    1.40
  -1  -8  -5   15.10    1.00
   1   8   5   15.40    0.90
   1   8   5   14.40    1.00
  -2  -8  -5  307.37    8.80
  -2  -8  -5  300.47    9.10
  -2  -8  -5  306.27    8.90
   2   8   5  316.97    8.90
   2   8   5  312.07    8.80
  -3  -8  -5    6.20    0.80
  -3  -8  -5    6.50    1.20
  -3  -8  -5    7.30    0.80
   3   8   5    6.70    0.80
   3   8   5    6.20    0.70
   3   8   5    8.00    0.90
  -4  -8  -5  323.07    9.70
  -4  -8  -5  330.27    9.40
   4   8   5  324.77    9.30
   4   8   5  318.87    9.30
   4   8   5  323.77    9.40
  -5  -8  -5   42.80    2.30
  -5  -8  -5   39.30    1.90
   5   8   5   39.60    1.90
  -6  -8  -5    0.80    1.10
  -6  -8  -5   -0.30    1.40
   6   8   5    0.80    1.10
  -7  -8  -5   59.59    3.10
  -8  -8  -5   -0.70    1.70
   8  -9  -5   -0.60    1.50
  -8   9   5    3.50    2.30
   7  -9  -5    3.90    1.40
   7  -9  -5    3.50    1.70
  -7   9   5    3.30    1.80
   6  -9  -5   11.00    1.70
   6  -9  -5   15.10    1.50
  -6   9   5    9.60    1.80
   5  -9  -5    5.50    1.30
   5  -9  -5    5.80    1.10
  -5   9   5    4.30    1.40
   4  -9  -5   28.00    2.00
   4  -9  -5   29.00    1.70
  -4   9   5   33.30    2.00
  -4   9   5   26.30    1.60
   3  -9  -5    0.30    1.00
  -3   9   5   -0.30    0.90
  -3   9   5   -0.50    0.80
   2  -9  -5   -0.50    0.90
   2  -9  -5    0.60    0.70
   2  -9  -5    0.90    0.80
  -2   9   5   -0.10    0.70
   1  -9  -5    0.10    0.70
   1  -9  -5    0.90    0.70
   1  -9  -5    1.10    1.00
  -1   9   5    0.60    0.60
   0  -9  -5  208.38    6.20
   0  -9  -5  213.78    6.30
   0  -9  -5  215.68    6.50
   0   9   5  206.98    6.10
  -1  -9  -5    1.80    1.00
  -1  -9  -5    0.80    0.70
  -1  -9  -5    2.10    0.70
   1   9   5    2.30    0.60
   1   9   5    1.60    0.70
  -2  -9  -5  325.77    9.90
  -2  -9  -5  332.67    9.60
  -2  -9  -5  339.57    9.50
   2   9   5  335.37    9.60
   2   9   5  327.47    9.40
  -3  -9  -5   30.70    1.90
  -3  -9  -5   33.50    1.60
   3   9   5   32.50    1.60
  -4  -9  -5    0.60    1.30
  -4  -9  -5    0.30    0.90
   4   9   5    0.00    0.80
  -5  -9  -5  133.99    4.80
  -5  -9  -5  130.99    4.40
   5   9   5  132.09    4.30
  -6  -9  -5   -0.20    1.40
   6   9   5   -0.40    1.10
  -7  -9  -5    4.90    2.00
  -8  -9  -5    7.10    2.20
   7 -10  -5    0.90    1.40
   7 -10  -5    1.90    1.80
   6 -10  -5    0.70    1.50
   6 -10  -5    3.30    1.30
   5 -10  -5    3.50    1.20
   5 -10  -5    2.80    1.40
   4 -10  -5    1.20    1.20
   4 -10  -5    2.90    1.10
   3 -10  -5    4.80    1.00
   3 -10  -5    4.60    1.20
   2 -10  -5   72.39    2.70
   2 -10  -5   68.59    2.90
   2 -10  -5   72.39    2.80
   1 -10  -5    7.00    1.10
   1 -10  -5    8.90    1.40
   1 -10  -5    7.10    1.00
   0 -10  -5  159.88    4.90
   0 -10  -5  155.38    5.20
   0 -10  -5  153.38    4.80
  -1 -10  -5   15.20    1.30
  -1 -10  -5   13.60    1.50
  -2 -10  -5    3.00    0.90
  -2 -10  -5    0.90    1.10
   2  10   5    0.70    0.80
  -3 -10  -5  134.19    4.80
  -3 -10  -5  146.29    4.50
   3  10   5  133.79    4.40
  -4 -10  -5   11.00    1.30
  -4 -10  -5   12.30    1.70
   4  10   5   13.50    1.40
  -5 -10  -5    6.00    1.80
   5  10   5    3.10    1.20
  -6 -10  -5   14.10    2.00
   6  10   5   15.60    1.60
  -7 -10  -5   26.40    2.90
  -8 -10  -5    9.20    2.60
   7 -11  -5    2.50    2.30
   7 -11  -5    1.00    1.60
   6 -11  -5    0.90    1.70
   6 -11  -5    0.00    1.30
   5 -11  -5    3.60    1.60
   5 -11  -5    5.30    1.40
   4 -11  -5    5.30    1.10
   4 -11  -5    3.70    1.40
   3 -11  -5    8.80    1.40
   3 -11  -5    8.90    1.30
   2 -11  -5   47.70    2.40
   2 -11  -5   44.70    2.20
   2 -11  -5   46.60    2.50
   1 -11  -5   20.50    1.60
   1 -11  -5   27.20    2.10
   0 -11  -5    6.20    1.10
   0 -11  -5    3.00    1.50
  -1 -11  -5   48.20    2.20
  -1 -11  -5   44.80    2.40
  -2 -11  -5   37.60    2.10
  -2 -11  -5   42.30    2.50
  -3 -11  -5    1.50    1.30
  -3 -11  -5    2.00    1.10
   3  11   5    3.30    1.10
  -4 -11  -5   41.20    2.60
   4  11   5   48.60    2.30
  -5 -11  -5   26.30    2.40
   5  11   5   26.10    2.00
  -6 -11  -5    9.30    2.20
   6  11   5    8.20    1.50
  -7 -11  -5    1.00    2.30
   7  11   5    0.00    1.60
   6 -12  -5    0.40    2.00
   5 -12  -5   -0.10    1.60
   4 -12  -5    6.90    1.50
   4 -12  -5    5.60    1.60
   3 -12  -5   28.10    2.00
   2 -12  -5    5.90    1.20
   2 -12  -5    5.00    1.70
   1 -12  -5    4.30    1.10
   1 -12  -5    7.70    1.70
   0 -12  -5   49.50    2.70
   0 -12  -5   45.00    2.30
  -1 -12  -5   -0.20    1.10
  -1 -12  -5    0.60    1.40
  -2 -12  -5   58.39    3.10
  -3 -12  -5    7.30    1.90
  -4 -12  -5    2.40    1.70
   4  12   5    2.40    1.30
  -5 -12  -5    0.00    2.10
   5  12   5   -0.20    1.30
  -6 -12  -5   42.50    3.60
   6  12   5   45.10    2.60
  -7 -12  -5    0.40    2.60
   7  12   5    0.20    1.80
   5 -13  -5    5.70    1.80
   4 -13  -5    0.90    1.40
   3 -13  -5    2.50    1.40
   2 -13  -5   37.70    2.40
   2 -13  -5   42.90    2.90
   1 -13  -5   -0.50    1.70
   0 -13  -5   30.80    2.80
  -1 -13  -5    1.60    1.80
  -2 -13  -5   -0.60    1.80
  -3 -13  -5    9.80    2.30
  -4 -13  -5   31.90    2.90
   4  13   5   37.50    2.50
  -5 -13  -5    3.30    2.20
   5  13   5    1.60    1.60
  -6 -13  -5    3.10    4.80
   6  13   5    2.00    1.80
   2 -14  -5   11.00    2.30
   1 -14  -5    4.70    2.30
   0 -14  -5   -0.50    2.10
  -1 -14  -5   13.30    2.30
  -2 -14  -5   13.50    2.50
  -3 -14  -5    2.10    2.10
  -4 -14  -5    3.30    2.70
   4  14   5    3.20    1.70
   1 -15  -5   -0.20    2.20
   0 -15  -5    3.90    2.60
  -1 -15  -5   -0.80    2.00
   1  10  -6    7.30    2.20
  -1 -10   6    8.40    1.50
  -1 -10   6    6.20    2.80
   0  10  -6    0.40    1.90
   0 -10   6    0.50    2.40
   0 -10   6    0.10    1.30
  -1  10  -6    0.60    1.80
   1 -10   6    0.30    2.10
   1 -10   6    1.20    1.30
  -2  10  -6    5.00    1.90
   2 -10   6    3.80    1.40
   2 -10   6    3.70    2.30
  -3  10  -6   27.60    3.00
  -3  10  -6   28.10    1.30
   3 -10   6   23.20    3.10
   3 -10   6   29.20    2.20
  -4  10  -6    0.90    0.80
  -4  10  -6   -0.10    1.90
   4 -10   6   -1.10    2.50
   4 -10   6    1.00    1.50
   3   9  -6   15.00    2.60
  -3  -9   6   14.50    2.70
  -3  -9   6    9.70    2.90
  -3  -9   6   12.90    1.70
   2   9  -6   -0.30    1.80
  -2  -9   6   -1.80    2.20
  -2  -9   6    1.00    2.10
  -2  -9   6   -1.40    1.20
   1   9  -6    0.10    1.70
  -1  -9   6   -0.50    2.20
  -1  -9   6    0.60    1.10
   0   9  -6    0.90    1.50
   0  -9   6    0.70    1.80
   0  -9   6   -0.50    1.10
  -1   9  -6   61.39    3.30
   1  -9   6   67.89    3.60
   1  -9   6   64.79    2.60
  -2   9  -6    0.60    1.60
   2  -9   6    0.00    2.10
   2  -9   6   -0.70    1.00
  -3   9  -6    5.30    1.70
  -3   9  -6    4.20    0.60
   3  -9   6    4.70    2.30
   3  -9   6    4.90    1.30
  -4   9  -6    7.60    0.80
  -4   9  -6    8.00    1.80
   4  -9   6    8.10    2.50
   4  -9   6    9.50    1.50
  -5   9  -6   -0.10    0.80
  -5   9  -6    1.10    1.70
   5  -9   6   -1.40    1.30
   5  -9   6    0.60    2.40
  -6   9  -6    9.60    1.10
  -6   9  -6    7.00    2.10
   6  -9   6    9.00    2.50
   6  -9   6   11.50    1.80
   4   8  -6    2.30    2.10
  -4  -8   6    2.10    2.30
  -4  -8   6    0.80    1.40
   3   8  -6   -2.20    1.90
  -3  -8   6    0.40    2.10
  -3  -8   6   -1.70    1.20
  -3  -8   6   -2.10    2.00
   2   8  -6    5.00    1.80
  -2  -8   6    9.50    1.20
  -2  -8   6    8.80    2.10
  -2  -8   6    8.30    2.10
   1   8  -6   67.89    3.30
  -1  -8   6   66.39    3.50
  -1  -8   6   64.09    2.60
   0   8  -6    0.90    1.40
   0  -8   6    0.50    0.90
   0  -8   6   -2.20    1.80
  -1   8  -6    3.10    1.40
   1  -8   6    2.90    1.90
   1  -8   6    3.40    1.00
  -2   8  -6   70.19    3.10
   2  -8   6   68.79    3.60
   2  -8   6   67.19    2.60
  -3   8  -6    0.00    0.50
  -3   8  -6    1.10    1.40
   3  -8   6   -0.50    1.70
   3  -8   6    1.00    1.00
  -4   8  -6   25.00    1.20
  -4   8  -6   27.50    2.40
   4  -8   6   25.00    2.50
   4  -8   6   23.40    1.70
  -5   8  -6    1.50    1.50
  -5   8  -6    0.90    0.70
   5  -8   6    2.20    1.80
   5  -8   6    2.80    1.20
  -6   8  -6   -0.40    1.50
  -6   8  -6    0.80    0.80
   6  -8   6   -0.60    1.40
   6  -8   6   -0.20    2.10
  -7   8  -6    3.70    1.00
  -7   8  -6    4.40    1.80
   7  -8   6    3.70    1.70
   7  -8   6    3.20    2.40
  -5  -7   6   -1.70    2.30
  -5  -7   6   -1.00    1.40
   4   7  -6   16.00    2.30
  -4  -7   6   18.30    2.50
  -4  -7   6   20.50    1.90
   3   7  -6   37.10    2.80
  -3  -7   6   34.30    2.00
  -3  -7   6   35.70    2.90
  -3  -7   6   40.40    2.80
   2   7  -6    2.50    1.50
  -2  -7   6    2.60    0.90
  -2  -7   6    0.80    1.70
  -2  -7   6    1.40    1.60
   1   7  -6    0.50    1.30
  -1  -7   6   -0.20    0.80
  -1  -7   6   -0.20    1.50
   0   7  -6  164.18    5.60
   0  -7   6  173.48    5.80
   0  -7   6  166.08    5.00
  -1   7  -6   -0.50    1.20
   1  -7   6    1.60    1.70
   1  -7   6   -0.90    0.70
  -2   7  -6   52.49    2.60
   2  -7   6   52.49    2.80
   2  -7   6   45.50    2.00
  -3   7  -6    7.10    1.40
  -3   7  -6    6.10    0.70
   3  -7   6    8.60    1.00
   3  -7   6    9.40    1.70
  -4   7  -6    1.40    0.60
  -4   7  -6    0.50    1.10
   4  -7   6    0.90    0.90
   4  -7   6    1.60    1.60
  -5   7  -6   23.90    1.30
  -5   7  -6   26.80    2.10
   5  -7   6   24.30    1.80
   5  -7   6   26.30    2.60
  -6   7  -6   -0.10    1.30
  -6   7  -6   -0.10    0.70
   6  -7   6    0.50    1.20
   6  -7   6    0.10    1.90
  -7   7  -6    0.40    1.40
  -7   7  -6    1.70    0.90
   7  -7   6    2.70    1.40
   7  -7   6    2.20    2.10
  -8   7  -6   -0.60    1.10
  -8   7  -6    0.80    1.80
  -6  -6   6   11.10    2.70
  -6  -6   6   15.40    1.70
  -5  -6   6    7.80    2.30
  -5  -6   6    6.70    1.40
   4   6  -6    4.70    1.70
  -4  -6   6    4.20    1.80
  -4  -6   6    6.60    1.20
   3   6  -6   -0.60    1.50
  -3  -6   6   -0.40    0.90
  -3  -6   6   -2.50    1.60
  -3  -6   6   -0.60    1.60
   2   6  -6  177.48    6.00
  -2  -6   6  183.38    6.10
  -2  -6   6  180.68    5.40
  -2  -6   6  175.38    6.00
   1   6  -6    0.60    1.10
  -1  -6   6   -1.00    1.40
  -1  -6   6    0.30    0.70
   0   6  -6   56.09    2.50
   0  -6   6   50.29    2.80
   0  -6   6   50.79    1.90
  -1   6  -6   32.90    2.00
   1  -6   6   32.20    2.10
   1  -6   6   32.80    1.50
  -2   6  -6   11.70    1.40
   2  -6   6   11.20    1.60
   2  -6   6   12.30    1.10
  -3   6  -6   40.40    1.30
  -3   6  -6   43.20    2.20
   3  -6   6   39.60    1.70
   3  -6   6   39.60    2.60
  -4   6  -6    0.70    1.10
  -4   6  -6    0.60    0.50
   4  -6   6   -0.10    0.80
   4  -6   6    0.40    1.30
  -5   6  -6    2.70    0.70
  -5   6  -6    1.60    1.10
   5  -6   6    1.30    1.00
   5  -6   6    4.00    1.70
  -6   6  -6    7.00    1.30
  -6   6  -6    8.00    0.90
   6  -6   6    8.00    1.20
   6  -6   6    7.00    1.40
   6  -6   6   10.80    2.10
  -7   6  -6   16.30    1.40
  -7   6  -6   17.10    2.10
   7  -6   6   17.00    2.30
   7  -6   6   14.20    1.80
   7  -6   6   13.80    1.60
  -8   6  -6    0.70    1.10
  -8   6  -6    0.50    1.70
   8  -6   6    1.20    2.10
   8  -6   6    1.10    1.70
   9  -6   6    1.20    2.00
  -6  -5   6    1.90    2.20
  -6  -5   6    2.80    1.20
  -5  -5   6   -0.90    1.80
  -5  -5   6   -0.70    1.00
  -4  -5   6  115.49    4.50
  -4  -5   6  106.29    3.60
   3   5  -6   12.10    1.70
  -3  -5   6   10.10    1.00
  -3  -5   6    9.40    1.70
  -3  -5   6   10.00    1.80
   2   5  -6   22.20    1.90
  -2  -5   6   24.30    2.00
  -2  -5   6   18.60    2.10
  -2  -5   6   20.00    1.20
   1   5  -6   51.99    2.50
  -1  -5   6   55.09    2.50
  -1  -5   6   56.29    1.90
   0   5  -6   26.90    1.70
   0  -5   6   25.10    1.20
   0  -5   6   30.40    1.90
  -1   5  -6   45.00    2.20
   1  -5   6   51.09    2.50
   1  -5   6   46.10    1.70
  -2   5  -6   27.50    1.70
   2  -5   6   31.00    1.90
   2  -5   6   30.50    1.30
  -3   5  -6   12.80    0.60
  -3   5  -6   12.60    1.30
   3  -5   6   13.10    1.10
   3  -5   6   14.70    1.70
  -4   5  -6   34.00    1.90
  -4   5  -6   33.10    1.20
   4  -5   6   26.90    1.70
   4  -5   6   33.00    2.10
   4  -5   6   31.70    1.50
  -5   5  -6   24.60    1.20
  -5   5  -6   24.00    1.70
   5  -5   6   22.20    1.50
   5  -5   6   30.50    1.90
   5  -5   6   26.10    2.30
  -6   5  -6    1.00    1.50
  -6   5  -6    1.00    0.70
  -6   5  -6    0.80    1.10
   6  -5   6    0.20    1.50
   6  -5   6   -0.40    1.20
   6  -5   6    1.00    1.00
  -7   5  -6    7.70    1.50
  -7   5  -6    6.10    1.00
  -7   5  -6    8.00    1.90
   7  -5   6    5.10    1.80
   7  -5   6    6.80    1.60
   7  -5   6    7.10    1.30
  -8   5  -6   12.50    1.90
  -8   5  -6   11.80    1.30
  -8   5  -6   12.20    2.10
   8  -5   6   12.20    1.60
   8  -5   6   10.70    2.10
   8  -5   6   11.00    1.80
  -9   5  -6    0.90    1.20
  -9   5  -6    0.40    1.70
   9  -5   6    0.00    1.70
  -7  -4   6    2.20    2.30
  -7  -4   6    0.80    1.50
  -6  -4   6   34.50    2.20
  -6  -4   6   35.20    3.00
  -5  -4   6   38.00    1.90
  -5  -4   6   35.30    2.90
  -4  -4   6    2.30    1.50
  -4  -4   6    3.00    0.80
   3   4  -6   44.80    2.50
  -3  -4   6   49.40    2.40
  -3  -4   6   44.90    1.80
  -3  -4   6   50.49    2.60
   2   4  -6   24.30    1.80
  -2  -4   6   24.50    1.80
  -2  -4   6   24.70    1.20
  -2  -4   6   26.50    1.90
   1   4  -6   30.00    1.80
  -1  -4   6   31.50    1.20
  -1  -4   6   34.20    1.80
   0   4  -6  209.18    6.50
   0  -4   6  212.28    6.50
   0  -4   6  208.28    6.00
  -1   4  -6   50.39    2.10
   1  -4   6   50.19    1.70
   1  -4   6   50.09    2.30
  -2   4  -6   91.09    3.10
   2  -4   6   85.59    2.70
   2  -4   6   88.79    3.40
  -3   4  -6   21.80    0.80
  -3   4  -6   21.10    1.80
  -3   4  -6   22.90    0.80
  -3   4  -6   21.10    1.50
   3  -4   6   22.80    1.10
   3  -4   6   22.20    1.30
   3  -4   6   20.50    1.80
  -4   4  -6    4.40    0.50
  -4   4  -6    6.60    1.30
  -4   4  -6    4.40    1.00
   4  -4   6    4.80    0.90
   4  -4   6    5.70    0.80
   4  -4   6    6.10    1.30
  -5   4  -6    5.30    0.60
  -5   4  -6    5.30    1.10
  -5   4  -6    6.10    1.40
   5  -4   6    5.40    0.90
   5  -4   6    6.00    1.50
   5  -4   6    7.20    1.20
  -6   4  -6   54.79    2.70
  -6   4  -6   52.49    2.00
  -6   4  -6   55.59    2.50
   6  -4   6   47.70    2.70
   6  -4   6   56.19    2.60
   6  -4   6   56.19    2.30
  -7   4  -6   -0.40    1.50
  -7   4  -6    1.90    1.30
  -7   4  -6    0.10    0.80
   7  -4   6    0.10    1.60
   7  -4   6    0.60    1.10
   7  -4   6    1.20    1.30
  -8   4  -6   22.90    2.40
  -8   4  -6   27.90    1.70
  -8   4  -6   20.80    2.10
   8  -4   6   26.20    2.60
   8  -4   6   25.90    2.50
   8  -4   6   23.00    2.10
  -9   4  -6    3.80    1.70
  -9   4  -6    6.40    1.30
   9  -4   6    8.20    1.80
 -10   4  -6   -1.20    2.30
 -10   4  -6    0.10    1.60
  10  -4   6   -0.60    2.20
  -7  -3   6   16.40    2.60
  -7  -3   6   18.90    1.80
  -6  -3   6   -0.50    1.10
  -6  -3   6   -1.20    1.60
  -5  -3   6   36.00    2.60
  -5  -3   6   28.90    1.60
  -4  -3   6   27.80    2.20
  -4  -3   6   23.70    1.40
   3   3  -6   12.90    1.60
  -3  -3   6   16.60    1.00
  -3  -3   6   14.30    1.70
  -3  -3   6   13.40    1.50
   2   3  -6  282.67    8.60
  -2  -3   6  285.07    8.10
  -2  -3   6  287.57    8.60
  -2  -3   6  286.97    8.40
   1   3  -6   66.39    2.60
  -1  -3   6   68.99    2.10
  -1  -3   6   63.79    2.60
   0   3  -6  198.28    6.00
   0  -3   6  193.68    6.00
   0  -3   6  196.08    5.50
  -1   3  -6    0.70    0.70
   1  -3   6    0.40    0.40
   1  -3   6    0.50    0.80
   1  -3   6    0.70    0.50
  -2   3  -6   33.50    1.60
  -2   3  -6   33.70    1.70
   2  -3   6   30.90    1.70
   2  -3   6   31.70    1.40
   2  -3   6   33.30    1.20
  -3   3  -6    1.40    0.30
  -3   3  -6    1.20    0.70
  -3   3  -6    1.80    0.20
  -3   3  -6    1.60    0.90
   3  -3   6    2.00    0.70
   3  -3   6    1.00    1.00
   3  -3   6    1.20    0.50
  -4   3  -6  190.08    6.00
  -4   3  -6  188.48    5.80
  -4   3  -6  187.08    5.40
   4  -3   6  187.28    5.80
   4  -3   6  195.08    6.10
   4  -3   6  194.88    5.60
  -5   3  -6    3.20    1.00
  -5   3  -6    3.30    0.60
  -5   3  -6    3.30    1.20
   5  -3   6    5.40    1.40
   5  -3   6    2.80    0.80
   5  -3   6    4.70    1.00
  -6   3  -6   26.00    1.30
  -6   3  -6   28.10    1.80
  -6   3  -6   25.40    1.90
   6  -3   6   23.40    1.50
   6  -3   6   26.90    2.00
   6  -3   6   29.60    1.90
  -7   3  -6   63.59    2.80
  -7   3  -6   66.49    3.10
  -7   3  -6   64.59    2.40
   7  -3   6   63.09    3.20
   7  -3   6   62.29    2.90
   7  -3   6   67.79    2.70
  -8   3  -6    4.70    1.70
  -8   3  -6    4.30    1.00
  -8   3  -6    2.40    1.20
   8  -3   6    4.40    1.30
   8  -3   6    3.40    1.50
   8  -3   6    2.90    1.70
  -9   3  -6   -0.70    1.40
  -9   3  -6   -0.50    1.10
   9  -3   6    0.20    1.50
 -10   3  -6    1.30    1.40
 -10   3  -6    2.40    2.00
  10  -3   6   -1.50    1.70
  -8  -2   6   -0.30    1.50
  -8  -2   6    0.30    2.50
  -7  -2   6   14.80    2.40
  -7  -2   6   11.50    1.50
  -6  -2   6   17.10    1.60
  -6  -2   6   20.40    2.50
  -5  -2   6    7.10    1.00
  -5  -2   6   10.50    1.80
  -4  -2   6  156.28    5.30
  -4  -2   6  154.18    4.60
   3   2  -6   24.70    1.70
  -3  -2   6   27.60    1.90
  -3  -2   6   25.80    1.10
   2   2  -6  190.18    5.90
  -2  -2   6  192.58    5.90
  -2  -2   6  189.58    5.30
  -2  -2   6  179.18    5.70
   1   2  -6   19.80    1.30
   1   2  -6   19.50    0.90
  -1  -2   6   17.70    1.20
  -1  -2   6   17.40    0.70
  -1  -2   6   17.30    0.70
   0   2  -6   56.29    1.80
   0   2  -6   55.49    2.10
   0  -2   6   53.89    1.60
   0  -2   6   53.99    1.60
   0  -2   6   55.19    1.80
   0  -2   6   52.99    2.10
  -1   2  -6    6.60    0.90
  -1   2  -6    5.70    0.80
   1  -2   6    5.30    0.90
   1  -2   6    5.50    0.60
   1  -2   6    6.30    0.50
  -2   2  -6  430.26   12.50
  -2   2  -6  428.06   12.30
   2  -2   6  417.86   12.40
   2  -2   6  435.26   12.00
   2  -2   6  443.86   12.00
   2  -2   6  436.06   12.20
  -3   2  -6    3.60    0.70
  -3   2  -6    3.20    0.90
   3  -2   6    3.50    0.70
   3  -2   6    3.30    0.40
   3  -2   6    2.70    1.00
  -4   2  -6   15.20    1.30
  -4   2  -6   18.10    0.70
  -4   2  -6   15.60    1.20
   4  -2   6   16.20    1.20
   4  -2   6   14.70    1.40
   4  -2   6   17.10    0.90
  -5   2  -6  250.97    7.70
  -5   2  -6  253.17    7.50
  -5   2  -6  254.47    7.20
   5  -2   6  248.18    7.30
   5  -2   6  253.77    7.60
  -6   2  -6    9.30    1.20
  -6   2  -6    9.10    1.40
  -6   2  -6    8.00    0.90
   6  -2   6    8.20    1.10
   6  -2   6    6.40    0.80
  -7   2  -6   16.40    1.70
  -7   2  -6   13.60    1.50
  -7   2  -6   14.70    1.20
   7  -2   6   14.40    1.70
   7  -2   6   15.60    1.40
  -8   2  -6    9.30    1.50
  -8   2  -6   13.00    1.50
  -8   2  -6   15.20    1.90
   8  -2   6   14.80    1.50
   8  -2   6   13.20    1.70
  -9   2  -6    9.60    1.30
  -9   2  -6    8.10    1.70
   9  -2   6    9.50    1.80
 -10   2  -6    3.50    1.50
 -10   2  -6    4.00    1.80
  10  -2   6    1.40    1.60
   8   1  -6    4.80    0.70
  -8  -1   6    6.70    2.50
  -8  -1   6    6.60    1.60
   7   1  -6    0.90    0.50
  -7  -1   6    1.50    2.00
  -7  -1   6    1.20    1.20
  -6  -1   6   57.49    2.50
  -6  -1   6   61.99    3.20
  -5  -1   6    0.40    1.30
  -5  -1   6    0.70    0.80
  -4  -1   6   76.79    2.60
  -4  -1   6   84.69    3.30
   3   1  -6   12.80    1.00
  -3  -1   6   10.50    0.80
  -3  -1   6   12.20    1.50
   2   1  -6   46.00    2.00
   2   1  -6   49.40    1.70
  -2  -1   6   43.70    1.40
  -2  -1   6   43.10    2.00
  -2  -1   6   42.80    1.70
   1   1  -6   73.59    2.50
   1   1  -6   69.59    2.20
  -1  -1   6   67.79    2.00
  -1  -1   6   66.99    2.40
  -1  -1   6   67.49    2.50
  -1  -1   6   65.49    2.00
   0   1  -6  415.56   11.80
   0   1  -6  414.86   11.60
   0   1  -6  404.16   11.80
   0  -1   6  414.76   11.80
   0  -1   6  416.66   11.60
  -1   1  -6   11.30    1.00
  -1   1  -6    9.60    0.80
  -1   1  -6    9.60    0.70
   1  -1   6    9.60    0.40
   1  -1   6    9.20    0.40
   1  -1   6    8.10    0.70
   1  -1   6    8.50    1.00
  -2   1  -6   21.30    1.20
  -2   1  -6   20.90    1.10
   2  -1   6   20.60    1.00
   2  -1   6   21.20    0.80
   2  -1   6   20.40    0.80
  -3   1  -6  470.25   13.30
  -3   1  -6  481.95   13.60
   3  -1   6  469.95   13.30
   3  -1   6  485.75   13.10
   3  -1   6  452.45   13.10
  -4   1  -6    8.50    0.90
  -4   1  -6    8.80    1.10
  -4   1  -6    9.80    0.60
  -4   1  -6    8.60    0.50
   4  -1   6    8.40    0.90
   4  -1   6    9.40    0.70
  -5   1  -6   48.60    2.00
  -5   1  -6   50.59    2.30
  -5   1  -6   50.09    1.70
   5  -1   6   49.80    2.10
   5  -1   6   53.49    1.80
  -6   1  -6   70.49    2.80
  -6   1  -6   79.39    3.10
  -6   1  -6   73.79    2.50
   6  -1   6   71.69    2.80
   6  -1   6   73.79    2.50
  -7   1  -6    3.00    1.20
  -7   1  -6    3.20    0.80
  -7   1  -6    1.40    1.00
   7  -1   6    2.60    0.80
   7  -1   6    2.60    1.10
  -8   1  -6   17.80    1.50
  -8   1  -6   19.00    1.90
  -8   1  -6   17.40    1.80
   8  -1   6   19.70    1.50
  -9   1  -6    6.30    1.30
  -9   1  -6    4.60    1.50
   9  -1   6    5.40    1.50
 -10   1  -6    1.80    1.70
 -10   1  -6    4.10    1.50
  10  -1   6    1.50    1.80
   8   0  -6   15.30    1.10
  -8   0   6   13.40    2.50
  -8   0   6   13.30    1.70
   7   0  -6   12.20    0.90
  -7   0   6   14.80    2.20
  -7   0   6   13.50    1.40
   6   0  -6   18.00    0.90
  -6   0   6   20.80    1.60
  -6   0   6   22.20    2.30
   5   0  -6    5.60    1.10
  -5   0   6    4.60    0.80
  -5   0   6    5.60    1.50
   4   0  -6   17.70    1.30
  -4   0   6   17.70    1.70
  -4   0   6   16.00    1.10
   3   0  -6   84.59    2.80
  -3   0   6   83.99    2.60
  -3   0   6   80.39    3.00
   2   0  -6  119.59    3.80
   2   0  -6  121.29    3.60
  -2   0   6  114.99    3.80
  -2   0   6  118.49    3.40
  -2   0   6  114.09    3.40
  -2   0   6  120.09    3.60
   1   0  -6   46.90    1.60
   1   0  -6   47.10    1.90
   1   0  -6   48.70    1.70
  -1   0   6   45.90    1.30
  -1   0   6   46.20    1.70
  -1   0   6   43.90    1.80
   0   0  -6   11.30    0.80
   0   0  -6    9.40    0.70
   0   0  -6   11.60    0.90
   0   0   6    9.40    0.90
  -1   0  -6  446.46   12.50
  -1   0  -6  452.75   12.70
  -1   0  -6  442.96   12.50
   1   0   6  440.16   12.50
  -2   0  -6   75.49    2.60
  -2   0  -6   73.79    2.30
   2   0   6   73.59    2.10
   2   0   6   70.99    2.10
   2   0   6   68.19    2.30
  -3   0  -6   94.29    3.30
  -3   0  -6   97.79    3.10
   3   0   6  100.99    2.90
   3   0   6   96.39    2.90
   3   0   6  100.09    3.10
  -4   0  -6  251.17    7.10
  -4   0  -6  255.87    7.40
  -4   0  -6  247.68    7.60
  -4   0  -6  267.07    7.10
   4   0   6  249.97    7.20
   4   0   6  242.98    7.40
  -5   0  -6    1.20    0.60
  -5   0  -6    1.10    0.50
  -5   0  -6    1.20    0.90
   5   0   6    0.60    0.70
   5   0   6    1.60    0.50
  -6   0  -6   52.99    2.40
  -6   0  -6   44.60    1.80
  -6   0  -6   49.00    2.00
   6   0   6   50.19    2.20
   6   0   6   47.50    1.80
  -7   0  -6    7.50    0.90
  -7   0  -6    9.20    1.40
  -7   0  -6    6.40    1.10
   7   0   6    8.70    1.00
   7   0   6    8.00    1.20
  -8   0  -6    5.40    1.30
  -8   0  -6    7.90    1.60
  -8   0  -6    9.10    1.10
   8   0   6    4.70    1.30
   8   0   6    5.00    1.00
  -9   0  -6   -1.30    1.00
  -9   0  -6    0.10    1.30
   9   0   6   -0.70    1.30
 -10   0  -6    3.60    1.60
 -10   0  -6    6.00    1.40
  10   0   6    4.10    1.80
 -11   0  -6    2.80    1.80
 -11   0  -6    1.10    1.90
   8  -1  -6    5.30    0.90
  -8   1   6    4.80    2.20
  -8   1   6    5.50    1.40
   7  -1  -6    3.70    0.70
   7  -1  -6    5.60    1.40
  -7   1   6    3.70    1.20
  -7   1   6    3.60    1.90
   6  -1  -6    0.40    0.50
   6  -1  -6   -0.30    1.00
  -6   1   6   -0.40    1.40
  -6   1   6    0.50    0.90
   5  -1  -6   30.60    1.80
   5  -1  -6   31.90    1.20
  -5   1   6   35.80    1.60
  -5   1   6   39.20    2.30
   4  -1  -6   31.40    1.60
  -4   1   6   34.80    1.40
  -4   1   6   32.90    2.10
   3  -1  -6   62.39    2.20
  -3   1   6   57.99    1.90
  -3   1   6   57.19    2.40
   2  -1  -6    2.30    0.60
  -2   1   6    1.30    0.30
  -2   1   6    1.50    0.70
  -2   1   6    2.00    0.50
  -2   1   6    1.90    0.40
   1  -1  -6  174.58    5.30
   1  -1  -6  177.68    5.20
   1  -1  -6  183.78    5.20
  -1   1   6  173.98    5.30
  -1   1   6  183.38    5.20
  -1   1   6  178.38    4.90
   0  -1  -6  294.27    8.50
   0  -1  -6  302.67    8.50
   0  -1  -6  294.87    8.40
  -1  -1  -6   87.29    2.70
  -1  -1  -6   90.89    2.90
  -1  -1  -6   89.59    2.80
  -2  -1  -6  673.53   18.70
  -2  -1  -6  667.03   18.70
  -2  -1  -6  682.63   18.90
   2   1   6  693.23   18.50
   2   1   6  656.63   18.50
   2   1   6  663.43   18.70
  -3  -1  -6   16.60    1.10
  -3  -1  -6   17.40    0.60
  -3  -1  -6   18.10    0.60
  -3  -1  -6   17.90    0.90
   3   1   6   16.10    0.80
   3   1   6   17.30    0.70
   3   1   6   14.90    0.90
  -4  -1  -6   61.69    1.80
  -4  -1  -6   55.09    2.20
  -4  -1  -6   57.29    2.00
  -4  -1  -6   55.79    1.80
   4   1   6   57.59    1.80
   4   1   6   52.99    2.00
  -5  -1  -6    1.60    0.80
  -5  -1  -6    1.30    0.60
  -5  -1  -6    0.90    0.40
   5   1   6    1.80    0.50
   5   1   6    1.70    0.70
  -6  -1  -6   10.40    1.10
  -6  -1  -6   10.10    1.00
  -6  -1  -6   10.70    1.40
   6   1   6   10.50    1.10
   6   1   6   10.50    1.00
  -7  -1  -6    2.70    1.10
  -7  -1  -6    3.80    0.90
  -7  -1  -6    3.90    1.00
   7   1   6    3.20    0.80
   7   1   6    3.80    1.10
  -8  -1  -6   27.20    1.70
  -8  -1  -6   25.50    2.20
  -8  -1  -6   24.80    2.00
   8   1   6   27.00    1.60
   8   1   6   23.70    1.80
  -9  -1  -6    9.00    1.70
  -9  -1  -6   10.00    1.40
   9   1   6    9.00    1.70
 -10  -1  -6    0.80    1.30
 -10  -1  -6    0.30    1.70
  10   1   6    0.80    1.60
 -11  -1  -6    4.40    2.20
 -11  -1  -6    2.90    1.70
  11   1   6    3.80    2.10
  -9   2   6    1.10    1.60
   8  -2  -6    1.10    0.80
   8  -2  -6    2.10    1.50
  -8   2   6    2.20    1.30
  -8   2   6    3.70    2.00
   7  -2  -6    7.90    0.90
   7  -2  -6    8.40    1.50
  -7   2   6    9.50    1.90
  -7   2   6    7.20    1.20
   6  -2  -6    3.50    1.20
   6  -2  -6    2.90    0.60
  -6   2   6    5.60    1.70
  -6   2   6    5.10    1.00
   5  -2  -6   23.80    1.70
   5  -2  -6   21.00    1.00
  -5   2   6   24.60    1.40
  -5   2   6   24.60    2.10
   4  -2  -6    1.10    0.30
   4  -2  -6    1.10    0.70
   4  -2  -6    0.90    0.30
  -4   2   6    0.80    0.60
  -4   2   6    0.70    1.00
   3  -2  -6   62.69    2.20
  -3   2   6   58.79    2.00
  -3   2   6   57.09    2.40
   2  -2  -6  231.28    6.40
   2  -2  -6  227.28    6.70
  -2   2   6  223.08    6.70
  -2   2   6  234.48    6.50
  -2   2   6  218.08    6.40
  -2   2   6  228.18    6.40
   1  -2  -6    3.50    0.50
   1  -2  -6    4.10    0.50
  -1   2   6    4.20    0.60
  -1   2   6    4.00    0.30
  -1   2   6    3.40    0.30
   0  -2  -6 1093.49   30.10
   0  -2  -6 1092.49   30.20
   0  -2  -6 1105.99   30.20
   0   2   6 1072.29   30.10
  -1  -2  -6  163.98    4.90
  -1  -2  -6  163.68    4.70
  -1  -2  -6  162.78    4.80
   1   2   6  164.48    4.50
  -2  -2  -6   84.59    2.60
  -2  -2  -6   82.09    2.70
  -2  -2  -6   84.09    2.50
   2   2   6   79.29    2.30
   2   2   6   80.39    2.60
   2   2   6   81.09    2.40
  -3  -2  -6   40.60    1.30
  -3  -2  -6   39.60    1.70
  -3  -2  -6   42.60    1.30
  -3  -2  -6   41.70    1.40
   3   2   6   38.40    1.40
   3   2   6   36.50    1.50
   3   2   6   41.20    1.30
  -4  -2  -6   60.79    1.90
  -4  -2  -6   61.19    1.90
  -4  -2  -6   53.79    2.30
  -4  -2  -6   59.79    2.00
   4   2   6   58.19    2.10
   4   2   6   60.49    1.90
  -5  -2  -6   38.40    1.50
  -5  -2  -6   39.10    1.90
  -5  -2  -6   39.30    1.60
   5   2   6   43.10    1.70
   5   2   6   40.60    1.40
  -6  -2  -6   25.40    1.50
  -6  -2  -6   27.50    1.40
  -6  -2  -6   23.20    1.60
   6   2   6   29.80    1.30
   6   2   6   26.40    1.60
  -7  -2  -6   47.50    2.30
  -7  -2  -6   45.50    2.10
  -7  -2  -6   44.70    2.00
   7   2   6   41.70    2.20
   7   2   6   44.30    1.90
  -8  -2  -6    0.50    1.10
  -8  -2  -6    0.50    1.40
  -8  -2  -6    1.30    1.20
   8   2   6    0.40    1.10
   8   2   6    1.50    1.00
  -9  -2  -6   18.70    2.00
  -9  -2  -6   20.60    2.20
   9   2   6   24.20    2.20
 -10  -2  -6    3.30    1.50
 -10  -2  -6    3.00    1.80
  10   2   6    3.20    1.70
 -11  -2  -6   -0.20    2.10
 -11  -2  -6    1.00    1.80
  11   2   6    0.90    2.00
   9  -3  -6    2.80    1.90
  -9   3   6    2.80    1.70
   8  -3  -6    1.50    0.90
   8  -3  -6    0.30    1.50
  -8   3   6   -0.40    1.80
  -8   3   6    1.50    1.40
   7  -3  -6    1.90    1.30
   7  -3  -6    1.60    0.70
  -7   3   6    1.60    1.10
  -7   3   6    2.90    1.70
   6  -3  -6   -0.10    0.60
   6  -3  -6    0.70    1.10
  -6   3   6   -0.40    0.90
  -6   3   6    0.60    1.40
   5  -3  -6   26.20    1.10
   5  -3  -6   22.00    1.60
  -5   3   6   29.30    2.10
   4  -3  -6   80.99    2.40
   4  -3  -6   81.49    2.90
  -4   3   6   77.99    2.60
  -4   3   6   83.29    3.10
   3  -3  -6    9.30    1.00
   3  -3  -6    6.70    0.50
  -3   3   6    6.80    0.60
  -3   3   6    6.30    1.00
   2  -3  -6  507.75   13.50
   2  -3  -6  469.15   13.70
  -2   3   6  498.85   13.50
  -2   3   6  469.85   13.50
  -2   3   6  481.15   13.80
   1  -3  -6  396.76   11.10
   1  -3  -6  402.16   11.20
  -1   3   6  392.26   11.20
  -1   3   6  377.16   10.90
  -1   3   6  406.76   10.90
   0  -3  -6  179.18    5.30
   0  -3  -6  184.08    5.30
   0   3   6  186.28    5.00
   0   3   6  175.18    5.20
   0   3   6  176.58    5.00
  -1  -3  -6   69.39    2.00
  -1  -3  -6   68.59    2.30
  -1  -3  -6   66.89    2.20
   1   3   6   65.49    1.90
   1   3   6   66.19    2.00
  -2  -3  -6  159.28    4.90
  -2  -3  -6  162.38    4.50
  -2  -3  -6  160.48    4.40
  -2  -3  -6  154.68    4.70
  -2  -3  -6  158.88    4.40
   2   3   6  155.28    4.50
   2   3   6  162.48    4.70
   2   3   6  157.18    4.50
  -3  -3  -6   83.89    2.40
  -3  -3  -6   80.29    2.40
  -3  -3  -6   78.39    2.80
  -3  -3  -6   76.49    2.60
  -3  -3  -6   80.89    2.40
   3   3   6   79.29    2.40
   3   3   6   79.59    2.60
  -4  -3  -6    2.50    0.80
  -4  -3  -6    3.30    0.50
  -4  -3  -6    3.50    0.50
   4   3   6    5.90    0.70
   4   3   6    3.80    0.40
  -5  -3  -6  119.99    4.10
  -5  -3  -6  126.59    3.80
  -5  -3  -6  122.69    3.80
   5   3   6  122.39    3.70
   5   3   6  120.79    3.90
  -6  -3  -6    3.50    0.80
  -6  -3  -6    3.30    0.80
  -6  -3  -6    3.90    1.20
   6   3   6    1.70    0.60
   6   3   6    2.80    0.80
  -7  -3  -6   77.39    3.10
  -7  -3  -6   75.99    2.80
  -7  -3  -6   69.19    2.80
   7   3   6   76.79    2.90
   7   3   6   73.39    2.60
  -8  -3  -6   10.50    1.70
  -8  -3  -6    7.20    1.40
  -8  -3  -6   11.20    1.40
   8   3   6   10.60    1.50
  -9  -3  -6    0.50    1.30
  -9  -3  -6    0.30    1.40
   9   3   6   -0.50    1.20
 -10  -3  -6   35.50    2.80
 -10  -3  -6   30.30    2.50
  10   3   6   31.60    2.70
 -11  -3  -6    0.90    2.00
  11   3   6   -0.20    2.00
   9  -4  -6   -0.60    1.80
   8  -4  -6    0.10    0.90
   8  -4  -6   -1.00    1.50
  -8   4   6    0.80    1.40
  -8   4   6    1.20    2.00
   7  -4  -6    5.00    1.40
   7  -4  -6    3.90    0.90
  -7   4   6    3.80    1.20
  -7   4   6    3.10    1.70
   6  -4  -6   20.30    1.20
   6  -4  -6   21.20    1.90
  -6   4   6   23.00    2.20
  -6   4   6   21.00    1.70
   5  -4  -6   -0.10    0.50
   5  -4  -6    0.20    0.90
  -5   4   6    0.20    0.80
  -5   4   6    0.90    1.20
   4  -4  -6  106.89    3.20
   4  -4  -6  107.19    3.60
  -4   4   6  104.09    3.40
  -4   4   6  108.49    3.80
   3  -4  -6  199.68    5.90
  -3   4   6  191.78    5.60
  -3   4   6  193.68    6.00
   2  -4  -6  113.29    3.30
   2  -4  -6  111.89    3.60
   2  -4  -6  114.69    3.20
   2  -4  -6  114.69    3.30
  -2   4   6  112.79    3.60
  -2   4   6  111.19    3.30
   1  -4  -6   81.89    2.30
   1  -4  -6   83.59    2.50
   1  -4  -6   79.39    2.30
   1  -4  -6   81.69    2.70
  -1   4   6   80.69    2.40
  -1   4   6   77.09    2.40
  -1   4   6   78.29    2.60
   0  -4  -6   24.70    1.10
   0  -4  -6   25.50    1.20
   0  -4  -6   25.30    0.80
   0  -4  -6   24.70    0.80
   0   4   6   21.70    0.80
   0   4   6   23.80    1.00
   0   4   6   25.10    0.90
  -1  -4  -6   51.59    1.80
  -1  -4  -6   51.19    1.90
  -1  -4  -6   54.09    1.60
  -1  -4  -6   55.09    1.60
   1   4   6   54.19    1.60
   1   4   6   50.79    1.60
   1   4   6   49.70    1.60
  -2  -4  -6   17.00    0.90
  -2  -4  -6   20.40    0.80
  -2  -4  -6   22.20    0.80
  -2  -4  -6   20.10    1.10
   2   4   6   18.30    0.70
  -3  -4  -6  274.37    7.50
  -3  -4  -6  255.07    7.70
  -3  -4  -6  270.37    7.50
  -3  -4  -6  258.07    7.80
  -3  -4  -6  274.67    7.40
   3   4   6  263.57    7.70
   3   4   6  264.17    7.50
  -4  -4  -6    5.80    0.60
  -4  -4  -6    4.20    0.60
  -4  -4  -6    4.60    0.90
   4   4   6    5.90    0.50
   4   4   6    6.60    0.80
  -5  -4  -6  105.49    3.40
  -5  -4  -6  103.59    3.70
  -5  -4  -6  108.29    3.40
   5   4   6  115.19    3.30
   5   4   6  114.79    3.60
  -6  -4  -6   36.90    2.00
  -6  -4  -6   30.10    1.60
  -6  -4  -6   31.00    1.60
   6   4   6   29.90    1.40
   6   4   6   34.30    1.70
  -7  -4  -6    2.00    1.20
  -7  -4  -6    1.70    0.90
  -7  -4  -6    1.50    1.00
   7   4   6    2.80    1.00
   7   4   6    1.50    0.70
  -8  -4  -6  148.49    5.00
  -8  -4  -6  153.28    5.20
  -8  -4  -6  151.38    4.90
   8   4   6  137.89    5.00
  -9  -4  -6   -1.40    1.20
   9   4   6   -0.20    1.30
 -10  -4  -6    0.90    1.60
  10   4   6    1.30    1.70
   8  -5  -6    4.90    1.80
   8  -5  -6    2.20    1.00
  -8   5   6    3.50    2.00
  -8   5   6    3.60    1.50
   7  -5  -6    1.30    0.80
   7  -5  -6    3.10    1.40
  -7   5   6    0.80    1.70
  -7   5   6    2.50    1.20
   6  -5  -6   10.60    1.40
   6  -5  -6   18.80    1.20
  -6   5   6   21.90    2.30
  -6   5   6   17.40    1.60
   5  -5  -6   65.99    2.70
   5  -5  -6   60.39    2.20
  -5   5   6   69.49    3.00
  -5   5   6   64.09    2.40
   4  -5  -6   26.90    1.20
   4  -5  -6   25.40    1.60
  -4   5   6   27.50    1.40
  -4   5   6   25.40    1.70
   3  -5  -6   66.19    2.60
  -3   5   6   66.59    2.60
  -3   5   6   73.09    2.30
   2  -5  -6   16.80    0.90
   2  -5  -6   14.30    1.00
   2  -5  -6   14.00    0.70
   2  -5  -6   14.40    0.80
  -2   5   6   11.40    1.00
  -2   5   6   13.60    0.80
   1  -5  -6   14.80    0.70
   1  -5  -6   14.40    0.70
   1  -5  -6   14.40    0.90
   1  -5  -6   13.70    1.00
  -1   5   6   13.20    0.90
  -1   5   6   13.80    0.70
   0  -5  -6   81.19    2.40
   0  -5  -6   79.49    2.70
   0  -5  -6   81.79    2.70
   0  -5  -6   83.39    2.40
   0   5   6   81.79    2.40
   0   5   6   80.29    2.40
  -1  -5  -6  327.17    9.50
  -1  -5  -6  308.87    9.40
  -1  -5  -6  347.77    9.20
  -1  -5  -6  342.57    9.30
   1   5   6  326.77    9.20
  -2  -5  -6    5.30    0.50
  -2  -5  -6    5.30    0.60
  -2  -5  -6    7.00    0.80
  -2  -5  -6    5.40    0.60
   2   5   6    5.70    0.50
  -3  -5  -6   90.99    2.90
  -3  -5  -6   90.59    3.20
  -3  -5  -6  100.49    2.80
  -3  -5  -6   96.49    3.10
   3   5   6   99.49    3.10
   3   5   6   95.09    2.90
   3   5   6   99.89    3.00
  -4  -5  -6  119.19    3.50
  -4  -5  -6  120.29    3.70
  -4  -5  -6  119.09    4.00
   4   5   6  120.99    3.60
  -5  -5  -6    0.00    0.60
  -5  -5  -6    0.60    0.60
  -5  -5  -6    0.40    1.00
   5   5   6   -0.10    0.70
   5   5   6    0.50    0.50
  -6  -5  -6  359.66   10.80
  -6  -5  -6  368.86   10.50
  -6  -5  -6  361.26   10.40
   6   5   6  353.36   10.50
   6   5   6  370.16   10.30
  -7  -5  -6    6.70    1.50
  -7  -5  -6    5.70    1.10
   7   5   6    4.00    1.10
  -8  -5  -6    2.20    1.20
  -8  -5  -6    1.30    1.40
   8   5   6    2.50    1.30
  -9  -5  -6   21.70    2.10
   9   5   6   20.20    2.20
 -10  -5  -6    2.80    1.60
  10   5   6    2.90    1.70
   8  -6  -6    1.90    1.10
   8  -6  -6    1.40    1.60
  -8   6   6    0.10    1.80
  -8   6   6    2.10    2.20
   7  -6  -6   17.90    2.10
   7  -6  -6   15.30    1.40
  -7   6   6   16.50    1.70
  -7   6   6   16.20    2.20
   6  -6  -6    8.20    1.00
   6  -6  -6    8.20    1.50
  -6   6   6    9.40    1.30
  -6   6   6    8.80    1.70
   5  -6  -6   34.20    2.10
   5  -6  -6   34.50    1.60
  -5   6   6   39.00    2.30
  -5   6   6   34.90    1.90
   4  -6  -6   15.70    1.00
   4  -6  -6   14.90    1.30
  -4   6   6   14.60    1.50
  -4   6   6   17.50    1.30
   3  -6  -6    0.40    0.80
  -3   6   6    0.20    0.80
  -3   6   6    1.10    0.60
   2  -6  -6   98.89    3.40
   2  -6  -6  109.19    3.30
   2  -6  -6  104.69    3.20
  -2   6   6  106.19    3.20
  -2   6   6  109.59    3.40
   1  -6  -6   82.49    2.50
   1  -6  -6   81.39    2.80
   1  -6  -6   86.79    2.70
  -1   6   6   76.69    2.50
  -1   6   6   82.49    2.60
   0  -6  -6    0.10    0.50
   0  -6  -6    0.80    0.40
   0  -6  -6    0.00    0.60
   0  -6  -6    0.50    0.40
   0   6   6    0.30    0.30
   0   6   6    0.50    0.40
  -1  -6  -6  108.19    3.40
  -1  -6  -6  107.39    3.50
  -1  -6  -6  105.99    3.30
   1   6   6  112.69    3.30
   1   6   6  117.89    3.30
  -2  -6  -6  365.06   10.40
  -2  -6  -6  371.46   10.70
  -2  -6  -6  370.56   10.60
   2   6   6  376.76   10.50
  -3  -6  -6   18.50    1.00
  -3  -6  -6   20.50    1.30
  -3  -6  -6   20.10    1.20
   3   6   6   18.80    1.10
   3   6   6   21.50    1.20
  -4  -6  -6  400.56   11.40
  -4  -6  -6  392.16   11.70
   4   6   6  408.26   11.40
   4   6   6  402.16   11.30
  -5  -6  -6   50.29    2.30
  -5  -6  -6   47.70    1.90
   5   6   6   47.70    2.00
   5   6   6   48.90    1.80
  -6  -6  -6    6.00    1.00
  -6  -6  -6    8.20    1.50
   6   6   6    5.50    1.00
   6   6   6    6.40    0.80
  -7  -6  -6  102.79    3.60
  -7  -6  -6   98.99    3.90
   7   6   6  103.19    3.60
  -8  -6  -6    7.30    1.60
  -8  -6  -6    6.30    1.30
   8   6   6    7.10    1.40
  -9  -6  -6    0.40    1.40
   9   6   6   -0.40    1.40
   8  -7  -6    4.50    1.20
   8  -7  -6    3.00    1.80
  -8   7   6    7.60    2.40
   7  -7  -6   13.60    1.30
   7  -7  -6   11.30    1.80
  -7   7   6   14.20    2.20
  -7   7   6   13.80    1.70
   6  -7  -6    8.40    1.10
   6  -7  -6    6.70    1.50
  -6   7   6    7.20    1.30
  -6   7   6    8.90    1.80
   5  -7  -6    0.40    0.70
   5  -7  -6    0.30    1.00
  -5   7   6    0.50    1.30
  -5   7   6    1.70    0.90
   4  -7  -6   38.20    1.60
   4  -7  -6   39.80    2.10
  -4   7   6   36.10    1.70
  -4   7   6   42.10    2.20
   3  -7  -6    1.20    0.90
  -3   7   6    1.00    0.60
  -3   7   6    0.80    0.80
   2  -7  -6   11.50    1.00
   2  -7  -6   13.70    0.90
   2  -7  -6   12.80    1.20
  -2   7   6   11.40    0.90
  -2   7   6   11.20    1.10
   1  -7  -6   74.29    2.60
   1  -7  -6   73.69    2.40
   1  -7  -6   68.49    2.60
  -1   7   6   74.89    2.40
  -1   7   6   75.19    2.40
   0  -7  -6  411.56   12.00
   0  -7  -6  434.36   12.20
   0  -7  -6  430.26   12.20
   0   7   6  436.96   12.00
  -1  -7  -6   39.50    1.50
  -1  -7  -6   39.00    1.60
  -1  -7  -6   37.90    1.70
   1   7   6   39.90    1.40
  -2  -7  -6  234.98    6.80
  -2  -7  -6  235.88    7.10
  -2  -7  -6  228.38    6.80
   2   7   6  235.98    6.70
  -3  -7  -6  164.58    5.00
  -3  -7  -6  161.78    5.20
  -3  -7  -6  158.18    4.90
   3   7   6  167.48    4.80
   3   7   6  169.48    5.00
  -4  -7  -6   -0.10    0.90
  -4  -7  -6    0.50    0.60
   4   7   6    0.50    0.50
   4   7   6    0.40    0.70
  -5  -7  -6  289.77    8.50
  -5  -7  -6  290.97    8.90
   5   7   6  294.77    8.40
   5   7   6  288.27    8.50
  -6  -7  -6    9.10    1.20
  -6  -7  -6    7.70    1.60
   6   7   6    7.00    1.10
  -7  -7  -6    3.80    1.10
  -7  -7  -6    3.40    1.40
   7   7   6    2.60    1.10
  -8  -7  -6    1.80    1.70
  -8  -7  -6    1.80    1.30
   8  -8  -6    2.00    1.90
   8  -8  -6    5.50    1.50
  -8   8   6    2.60    2.30
   7  -8  -6    0.60    1.50
   7  -8  -6    1.00    1.10
  -7   8   6    0.60    1.90
   6  -8  -6    2.50    1.00
   6  -8  -6    3.00    1.40
  -6   8   6    3.90    1.20
  -6   8   6    3.30    1.70
   5  -8  -6    6.30    1.40
   5  -8  -6    6.40    1.00
  -5   8   6    5.30    1.10
  -5   8   6    6.30    1.50
   4  -8  -6   13.40    1.20
   4  -8  -6   12.10    1.40
  -4   8   6   13.30    1.50
  -4   8   6   10.80    1.10
   3  -8  -6   12.70    1.10
   3  -8  -6   14.70    1.50
  -3   8   6   14.80    1.40
  -3   8   6   14.70    1.10
   2  -8  -6  156.58    4.70
   2  -8  -6  154.78    4.90
   2  -8  -6  158.48    4.80
  -2   8   6  146.19    4.60
   1  -8  -6    4.80    0.70
   1  -8  -6    4.10    0.80
   1  -8  -6    4.80    0.90
  -1   8   6    4.90    0.70
   0  -8  -6  123.99    3.80
   0  -8  -6  123.39    4.00
   0  -8  -6  124.59    4.00
   0   8   6  130.09    3.80
  -1  -8  -6  241.78    7.30
  -1  -8  -6  241.58    7.10
  -1  -8  -6  243.08    7.00
   1   8   6  242.18    6.90
  -2  -8  -6    4.10    1.10
  -2  -8  -6    5.70    0.80
  -2  -8  -6    6.30    0.70
   2   8   6    6.20    0.60
  -3  -8  -6  318.87    9.20
  -3  -8  -6  322.77    9.20
  -3  -8  -6  321.07    9.60
   3   8   6  323.37    9.10
   3   8   6  315.77    9.20
  -4  -8  -6    0.20    1.10
  -4  -8  -6    1.30    0.80
   4   8   6    2.00    0.70
   4   8   6    0.60    0.60
  -5  -8  -6   29.80    1.60
  -5  -8  -6   27.10    1.90
   5   8   6   26.20    1.60
  -6  -8  -6   12.90    1.70
  -6  -8  -6   11.30    1.30
  -7  -8  -6   16.20    2.10
  -7  -8  -6   16.80    1.80
  -8  -8  -6    0.00    1.50
  -8  -8  -6   -0.40    1.40
   7  -9  -6    5.40    1.30
   7  -9  -6    6.90    1.80
  -7   9   6    8.00    2.20
   6  -9  -6    4.90    1.20
   6  -9  -6    4.40    1.50
  -6   9   6    4.60    1.80
   5  -9  -6    1.50    1.30
   5  -9  -6    1.00    0.90
  -5   9   6    1.50    1.10
   4  -9  -6   27.30    2.00
  -4   9   6   26.50    1.70
   3  -9  -6    0.10    1.00
   3  -9  -6    1.00    0.80
  -3   9   6   -0.90    0.70
   2  -9  -6   36.10    1.80
   2  -9  -6   35.50    1.60
   2  -9  -6   35.90    1.90
  -2   9   6   33.30    1.60
   1  -9  -6  165.98    5.20
   1  -9  -6  169.18    5.00
   1  -9  -6  162.58    5.20
  -1   9   6  159.78    4.90
   0  -9  -6    0.70    0.80
   0  -9  -6    0.00    0.70
   0  -9  -6   -0.40    0.60
   0   9   6    0.00    0.60
  -1  -9  -6  170.88    5.30
  -1  -9  -6  178.78    5.20
  -1  -9  -6  177.18    5.60
   1   9   6  170.18    5.10
  -2  -9  -6    5.80    0.80
  -2  -9  -6    7.10    1.20
  -2  -9  -6    9.60    1.00
   2   9   6   10.40    0.90
  -3  -9  -6   41.20    1.80
  -3  -9  -6   40.20    2.10
  -3  -9  -6   40.40    1.80
   3   9   6   40.80    1.80
  -4  -9  -6   24.80    2.00
  -4  -9  -6   22.50    1.50
   4   9   6   22.30    2.10
  -5  -9  -6    5.60    1.50
  -5  -9  -6    6.40    1.10
  -6  -9  -6    0.70    1.10
  -6  -9  -6   -0.30    1.40
  -7  -9  -6    4.10    1.40
  -7  -9  -6    6.60    1.80
  -8  -9  -6   29.10    2.90
   7 -10  -6    0.40    1.80
   7 -10  -6    0.40    1.30
   6 -10  -6    5.00    1.30
   6 -10  -6    5.80    1.70
   5 -10  -6   -0.70    1.00
   5 -10  -6    0.50    1.40
   4 -10  -6    3.00    1.20
   4 -10  -6    1.80    0.90
   3 -10  -6   43.40    2.30
   3 -10  -6   44.50    2.00
  -3  10   6   42.90    2.00
   2 -10  -6    6.30    1.20
   2 -10  -6    5.40    1.10
   2 -10  -6    3.90    0.90
  -2  10   6    5.00    0.90
   1 -10  -6   87.99    3.20
   1 -10  -6   84.09    2.90
   1 -10  -6   84.79    3.10
  -1  10   6   79.49    2.80
   0 -10  -6   41.50    2.10
   0 -10  -6   44.70    1.90
   0 -10  -6   47.60    2.00
   0  10   6   48.90    1.80
  -1 -10  -6    8.80    1.00
  -1 -10  -6    9.00    1.30
  -1 -10  -6    8.10    1.00
   1  10   6    9.40    0.90
  -2 -10  -6   15.50    1.60
  -2 -10  -6   15.70    1.60
  -2 -10  -6   15.40    1.30
   2  10   6   17.20    1.20
  -3 -10  -6    5.10    1.00
  -3 -10  -6    6.70    1.50
  -4 -10  -6    1.00    1.50
  -4 -10  -6    1.00    1.00
  -5 -10  -6   -0.10    1.10
  -5 -10  -6   -0.90    1.50
  -6 -10  -6   82.49    3.40
  -6 -10  -6   87.29    4.00
  -7 -10  -6    0.80    2.00
  -8 -10  -6    4.00    2.40
   6 -11  -6    0.10    1.80
   5 -11  -6    7.50    1.80
   4 -11  -6    2.50    1.20
   4 -11  -6    4.00    1.40
   3 -11  -6   22.10    1.70
   3 -11  -6   20.40    1.90
   2 -11  -6   57.79    2.50
   2 -11  -6   64.69    2.70
   2 -11  -6   59.59    2.80
   1 -11  -6    3.80    1.00
   1 -11  -6    3.20    1.30
   1 -11  -6    3.50    1.10
   0 -11  -6   12.40    1.40
   0 -11  -6   13.00    1.60
   0 -11  -6   13.20    1.40
  -1 -11  -6   15.50    1.90
  -1 -11  -6   12.50    1.40
  -2 -11  -6    2.20    1.40
  -2 -11  -6    4.40    1.10
  -3 -11  -6    7.50    1.50
  -3 -11  -6    9.90    1.30
  -4 -11  -6  100.89    3.70
  -4 -11  -6   93.49    4.10
  -5 -11  -6    1.30    1.80
  -5 -11  -6    0.30    1.20
  -6 -11  -6    3.10    2.00
  -7 -11  -6   43.40    3.50
  -8 -11  -6    1.10    2.60
   6 -12  -6    0.70    1.90
   6 -12  -6    1.60    1.50
   5 -12  -6    0.40    1.60
   5 -12  -6    0.90    1.30
   4 -12  -6   19.70    2.30
   4 -12  -6   20.90    1.90
   3 -12  -6    6.70    1.30
   3 -12  -6    6.30    1.50
   2 -12  -6   19.20    1.70
   2 -12  -6   20.20    2.00
   2 -12  -6   20.60    3.00
   1 -12  -6    7.90    1.70
   1 -12  -6    8.60    1.30
   0 -12  -6    2.10    1.10
   0 -12  -6    1.90    1.30
  -1 -12  -6   15.50    2.00
  -1 -12  -6   15.50    1.50
  -2 -12  -6   49.90    2.80
  -2 -12  -6   56.89    2.50
  -3 -12  -6   -0.10    1.10
  -3 -12  -6    0.70    1.70
  -4 -12  -6    0.40    1.80
  -5 -12  -6   76.69    4.10
  -6 -12  -6   -0.40    1.90
  -7 -12  -6   42.30    3.90
   5 -13  -6    5.10    2.00
   5 -13  -6    4.90    1.60
   4 -13  -6   10.10    1.60
   3 -13  -6    3.10    1.30
   2 -13  -6   -0.20    1.10
   1 -13  -6    7.40    2.00
   1 -13  -6    6.50    1.40
   0 -13  -6   24.10    2.00
   0 -13  -6   18.20    2.10
  -1 -13  -6    2.80    1.80
  -1 -13  -6    2.20    1.30
  -2 -13  -6    1.10    1.40
  -2 -13  -6    0.40    1.80
  -3 -13  -6   41.40    2.80
  -4 -13  -6    1.70    2.10
  -5 -13  -6   65.49    4.10
  -6 -13  -6   28.50    3.60
   3 -14  -6    3.20    1.60
   2 -14  -6    3.00    1.50
   1 -14  -6    7.10    2.10
   1 -14  -6    3.40    1.50
   0 -14  -6    1.30    2.00
  -1 -14  -6   11.70    2.20
  -2 -14  -6    4.20    2.00
  -3 -14  -6   43.70    3.20
  -4 -14  -6   62.69    4.10
   1 -15  -6    3.80    2.30
   0 -15  -6    2.90    2.30
  -1 -15  -6    8.00    2.40
  -2 -15  -6   50.19    4.00
   1   9  -7    3.10    2.00
  -1  -9   7    1.90    1.30
  -1  -9   7    2.20    2.10
  -1  -9   7    1.00    2.60
   0   9  -7   38.60    3.00
   0  -9   7   31.80    3.10
   0  -9   7   42.40    2.20
  -1   9  -7   -1.20    1.70
   1  -9   7   -0.20    1.20
   1  -9   7   -2.20    2.40
  -2   9  -7   15.90    2.20
   2  -9   7   18.50    2.90
   2  -9   7   15.90    1.50
  -3   9  -7   17.30    2.20
   3  -9   7   14.30    2.70
   3  -9   7   12.40    1.50
  -4   9  -7    2.90    1.90
   4  -9   7    0.40    1.30
   4  -9   7    0.20    2.20
  -5   9  -7    0.10    1.00
   5  -9   7   -0.80    1.40
   5  -9   7    0.90    2.70
   3   8  -7    0.50    2.20
  -3  -8   7    1.50    1.30
  -3  -8   7    0.30    2.40
   2   8  -7   42.40    3.20
  -2  -8   7   47.00    3.40
  -2  -8   7   45.50    2.30
  -2  -8   7   45.80    3.60
   1   8  -7   -0.40    1.70
  -1  -8   7   -0.50    2.00
  -1  -8   7    1.00    1.00
   0   8  -7   14.90    2.00
   0  -8   7   12.40    2.20
   0  -8   7   12.10    1.20
  -1   8  -7   47.10    2.90
   1  -8   7   43.20    3.00
   1  -8   7   48.00    2.20
  -2   8  -7    2.60    1.50
   2  -8   7    0.60    2.10
   2  -8   7    3.40    1.10
  -3   8  -7   20.50    2.40
   3  -8   7   14.10    1.40
   3  -8   7   20.90    2.60
  -4   8  -7    0.40    1.50
   4  -8   7   -1.20    1.10
   4  -8   7   -1.20    2.10
  -5   8  -7   -0.60    1.60
  -5   8  -7    0.20    0.60
   5  -8   7    1.10    1.20
   5  -8   7    0.50    2.30
  -6   8  -7    0.20    0.80
  -6   8  -7    1.40    1.70
   6  -8   7   -1.70    2.30
   6  -8   7   -0.70    1.40
  -4  -7   7   27.40    2.30
  -4  -7   7   25.40    3.00
   3   7  -7    0.30    1.90
  -3  -7   7    3.20    1.20
  -3  -7   7    4.10    2.10
   2   7  -7    5.30    1.80
  -2  -7   7    5.60    2.00
  -2  -7   7    7.10    1.10
  -2  -7   7    4.50    2.00
   1   7  -7   75.29    3.60
  -1  -7   7   75.89    3.80
  -1  -7   7   79.59    2.80
   0   7  -7    4.70    1.40
   0  -7   7    5.00    1.90
   0  -7   7    5.90    1.00
  -1   7  -7   58.39    2.80
   1  -7   7   55.09    2.20
   1  -7   7   57.09    3.10
  -2   7  -7    2.50    1.40
   2  -7   7    1.30    1.60
   2  -7   7    3.30    0.90
  -3   7  -7    4.60    1.50
   3  -7   7    1.20    1.60
   3  -7   7    4.20    1.00
  -4   7  -7    6.40    1.50
   4  -7   7    5.80    2.00
   4  -7   7    4.60    1.10
  -5   7  -7    8.40    0.80
  -5   7  -7    9.50    1.60
   5  -7   7    8.80    2.20
   5  -7   7   10.70    1.40
  -6   7  -7    0.30    1.40
  -6   7  -7    0.80    0.70
   6  -7   7    0.90    2.20
   6  -7   7    0.50    1.30
  -7   7  -7    1.90    0.90
  -7   7  -7    1.30    1.60
   7  -7   7    0.90    2.30
   7  -7   7    2.70    1.50
  -5  -6   7    7.30    1.50
  -5  -6   7    6.80    2.50
  -4  -6   7    3.50    1.20
  -4  -6   7    3.40    2.00
   3   6  -7   97.79    4.20
  -3  -6   7   88.29    4.30
  -3  -6   7   89.29    3.20
   2   6  -7    3.20    1.50
  -2  -6   7    3.00    0.90
  -2  -6   7    3.40    1.60
  -2  -6   7    3.20    1.60
   1   6  -7   37.20    2.50
  -1  -6   7   38.70    2.70
  -1  -6   7   36.00    1.60
   0   6  -7   16.00    1.80
   0  -6   7   16.90    2.00
   0  -6   7   14.10    1.10
  -1   6  -7    3.00    1.20
   1  -6   7    0.80    1.60
   1  -6   7    3.50    0.80
  -2   6  -7   50.79    2.50
   2  -6   7   50.89    1.90
   2  -6   7   45.30    2.70
  -3   6  -7   12.90    1.60
   3  -6   7   11.50    1.80
   3  -6   7   11.80    1.20
  -4   6  -7   31.10    2.00
  -4   6  -7   29.30    1.00
   4  -6   7   29.90    1.70
   4  -6   7   27.10    2.30
  -5   6  -7   -0.60    1.20
  -5   6  -7    0.30    0.50
   5  -6   7   -0.20    1.70
   5  -6   7   -0.10    1.00
  -6   6  -7    4.70    0.80
  -6   6  -7    5.60    1.40
   6  -6   7    6.30    1.20
   6  -6   7    5.90    2.10
  -7   6  -7    8.30    1.00
  -7   6  -7    8.00    1.60
   7  -6   7    6.80    1.40
   7  -6   7   12.30    2.40
  -8   6  -7    2.20    1.00
  -8   6  -7    3.50    1.80
   8  -6   7    4.10    1.80
   8  -6   7    2.40    1.50
   8  -6   7    5.70    2.50
  -6  -5   7   -0.40    1.40
  -5  -5   7   60.89    3.80
  -5  -5   7   58.49    2.60
  -4  -5   7    0.40    1.80
  -4  -5   7   -0.30    0.90
   3   5  -7   16.30    2.00
  -3  -5   7   15.90    1.30
  -3  -5   7   17.20    2.10
   2   5  -7   45.50    2.60
  -2  -5   7   47.30    2.70
  -2  -5   7   44.00    2.70
  -2  -5   7   49.30    1.90
   1   5  -7    8.60    1.40
  -1  -5   7   10.50    1.00
  -1  -5   7   11.00    1.70
   0   5  -7  123.69    4.30
   0  -5   7  116.69    4.40
   0  -5   7  120.89    3.60
  -1   5  -7    2.80    1.10
   1  -5   7    2.90    1.40
   1  -5   7    3.20    0.70
  -2   5  -7   97.09    3.60
   2  -5   7   92.39    3.70
   2  -5   7   95.59    3.00
  -3   5  -7    9.20    1.30
   3  -5   7    9.80    1.80
   3  -5   7    9.40    0.90
  -4   5  -7   28.00    1.90
  -4   5  -7   28.10    1.00
   4  -5   7   28.40    1.50
   4  -5   7   29.40    2.40
  -5   5  -7   30.40    1.20
  -5   5  -7   29.00    2.00
   5  -5   7   31.30    1.70
   5  -5   7   32.40    2.30
   5  -5   7   29.30    2.30
  -6   5  -7    5.00    1.20
  -6   5  -7    3.60    0.70
  -6   5  -7    4.40    1.60
   6  -5   7    6.00    1.50
   6  -5   7    4.60    1.10
   6  -5   7    3.40    1.60
  -7   5  -7   19.90    1.30
  -7   5  -7   21.00    2.60
  -7   5  -7   17.40    2.00
   7  -5   7   21.30    2.60
   7  -5   7   19.50    1.90
   7  -5   7   19.10    2.20
  -8   5  -7    1.80    1.70
  -8   5  -7    1.60    1.00
  -8   5  -7    2.80    2.00
   8  -5   7    1.20    2.00
   8  -5   7    1.30    1.50
   8  -5   7    1.10    1.50
  -9   5  -7   -0.70    1.90
  -9   5  -7    0.20    1.20
   9  -5   7    0.40    1.80
  -6  -4   7    0.90    1.30
  -6  -4   7    1.40    2.10
  -5  -4   7    7.80    2.10
  -5  -4   7    8.60    1.30
  -4  -4   7   64.39    3.40
  -4  -4   7   64.49    2.50
   3   4  -7   11.40    1.70
  -3  -4   7   12.10    1.20
  -3  -4   7   14.30    1.90
   2   4  -7  116.39    4.40
  -2  -4   7  120.29    3.70
  -2  -4   7  124.49    4.30
  -2  -4   7  118.89    4.40
   1   4  -7    1.00    1.10
  -1  -4   7    0.40    0.50
  -1  -4   7    0.40    1.30
   0   4  -7   99.39    3.60
   0  -4   7  101.89    3.70
   0  -4   7  100.69    3.00
  -1   4  -7   56.79    2.40
   1  -4   7   55.39    1.90
   1  -4   7   64.59    2.70
  -2   4  -7   96.99    3.40
   2  -4   7   94.19    3.00
   2  -4   7  103.29    3.80
  -3   4  -7   82.89    3.20
  -3   4  -7   90.09    3.50
   3  -4   7   90.59    3.60
   3  -4   7   85.69    2.80
  -4   4  -7    1.60    0.30
  -4   4  -7    2.50    1.20
  -4   4  -7    1.70    0.90
   4  -4   7    2.10    0.70
   4  -4   7    1.70    0.90
   4  -4   7    1.40    1.30
  -5   4  -7   78.49    3.10
  -5   4  -7   74.99    2.40
  -5   4  -7   83.79    3.50
   5  -4   7   83.49    3.60
   5  -4   7   82.89    3.10
   5  -4   7   80.89    2.80
  -6   4  -7    2.60    0.60
  -6   4  -7    3.70    1.20
  -6   4  -7    2.60    1.40
   6  -4   7    3.00    1.00
   6  -4   7    4.20    1.20
   6  -4   7    4.10    1.80
  -7   4  -7    1.20    0.70
  -7   4  -7    3.00    1.70
  -7   4  -7    1.10    1.30
   7  -4   7    0.70    1.30
   7  -4   7    1.50    1.10
   7  -4   7    0.00    1.80
  -8   4  -7    6.20    2.00
  -8   4  -7    4.10    1.00
  -8   4  -7    3.40    1.60
   8  -4   7    4.40    1.40
   8  -4   7    4.60    2.10
   8  -4   7    4.00    1.70
  -9   4  -7   -0.60    1.10
  -9   4  -7   -0.20    1.70
   9  -4   7   -1.60    1.70
  -7  -3   7    2.10    2.50
  -7  -3   7    5.20    1.60
  -6  -3   7   32.30    3.30
  -6  -3   7   38.10    2.20
  -5  -3   7    3.40    1.10
  -5  -3   7    3.70    1.90
  -4  -3   7   73.69    2.60
  -4  -3   7   73.39    3.50
   3   3  -7    4.40    1.40
  -3  -3   7    2.50    1.40
  -3  -3   7    3.40    0.70
   2   3  -7   52.99    2.60
  -2  -3   7   53.69    2.70
  -2  -3   7   55.59    1.80
  -2  -3   7   46.70    2.30
   1   3  -7   50.29    2.30
  -1  -3   7   48.50    1.60
  -1  -3   7   49.10    2.30
   0   3  -7  111.49    3.90
   0  -3   7  114.59    3.30
   0  -3   7  115.49    3.90
  -1   3  -7  108.39    3.60
   1  -3   7  106.69    3.80
   1  -3   7  107.89    3.20
  -2   3  -7    2.10    1.10
  -2   3  -7    1.00    0.80
   2  -3   7    2.20    0.50
   2  -3   7    3.20    1.20
   2  -3   7    1.70    0.70
  -3   3  -7  271.77    8.40
  -3   3  -7  277.17    8.20
   3  -3   7  285.87    8.10
   3  -3   7  273.27    8.50
   3  -3   7  277.27    7.90
  -4   3  -7   23.20    1.80
  -4   3  -7   21.70    1.50
  -4   3  -7   22.70    0.80
  -4   3  -7   24.50    0.80
   4  -3   7   20.90    1.50
   4  -3   7   22.50    1.30
   4  -3   7   25.10    1.90
  -5   3  -7   10.80    1.60
  -5   3  -7    8.70    0.70
  -5   3  -7    8.40    1.10
   5  -3   7   10.50    1.30
   5  -3   7   10.80    1.70
   5  -3   7   10.70    1.00
  -6   3  -7   23.30    1.70
  -6   3  -7   21.60    2.10
  -6   3  -7   24.30    1.20
   6  -3   7   23.30    1.60
   6  -3   7   24.60    2.30
   6  -3   7   23.00    1.90
  -7   3  -7    3.10    1.20
  -7   3  -7    4.20    1.60
  -7   3  -7    3.20    0.80
   7  -3   7    2.60    1.70
   7  -3   7    3.50    1.10
   7  -3   7    4.30    1.30
  -8   3  -7    0.00    1.40
  -8   3  -7    1.20    1.40
  -8   3  -7    0.10    0.90
   8  -3   7    0.40    1.40
   8  -3   7    0.30    1.80
   8  -3   7   -0.20    1.20
  -9   3  -7    0.60    1.60
  -9   3  -7   -0.60    1.10
   9  -3   7    0.50    1.70
 -10   3  -7    0.50    1.40
 -10   3  -7   -0.70    1.70
  10  -3   7   -0.20    1.70
  -7  -2   7    2.20    2.30
  -7  -2   7   -0.30    1.20
  -6  -2   7   28.90    2.00
  -6  -2   7   32.60    3.00
  -5  -2   7    6.50    1.10
  -5  -2   7    8.30    1.90
  -4  -2   7    6.70    0.90
  -4  -2   7    7.00    1.70
   3   2  -7    1.10    1.10
  -3  -2   7    2.80    1.30
  -3  -2   7    1.80    0.60
   2   2  -7   57.49    2.60
  -2  -2   7   52.49    2.30
  -2  -2   7   56.69    1.80
  -2  -2   7   58.99    2.60
   1   2  -7   81.79    2.90
  -1  -2   7   77.99    2.30
  -1  -2   7   77.19    3.00
  -1  -2   7   72.29    2.80
   0   2  -7   36.20    1.40
   0   2  -7   38.80    1.70
   0  -2   7   34.30    1.10
   0  -2   7   35.00    1.40
   0  -2   7   36.60    1.70
   0  -2   7   34.60    1.10
  -1   2  -7  461.75   12.90
  -1   2  -7  449.76   13.00
   1  -2   7  443.26   12.50
   1  -2   7  455.45   12.70
   1  -2   7  443.66   13.00
  -2   2  -7  125.79    4.10
  -2   2  -7  125.39    3.90
   2  -2   7  125.09    4.20
   2  -2   7  123.09    3.80
   2  -2   7  120.49    3.60
  -3   2  -7   30.60    1.80
  -3   2  -7   34.10    1.60
   3  -2   7   32.90    1.50
   3  -2   7   32.30    1.30
   3  -2   7   34.30    2.00
  -4   2  -7   86.79    2.50
  -4   2  -7   86.19    3.30
  -4   2  -7   91.69    2.50
  -4   2  -7   84.59    3.00
   4  -2   7   84.39    3.30
   4  -2   7   82.19    2.70
   4  -2   7   86.69    3.00
  -5   2  -7   14.50    1.30
  -5   2  -7   16.10    1.60
  -5   2  -7   14.40    0.80
   5  -2   7   13.90    1.00
   5  -2   7   14.00    1.60
   5  -2   7   17.10    1.40
  -6   2  -7   11.10    1.40
  -6   2  -7    9.80    1.60
  -6   2  -7    8.80    0.80
   6  -2   7   10.90    1.10
   6  -2   7   10.20    1.40
  -7   2  -7    4.50    1.20
  -7   2  -7    4.80    0.80
  -7   2  -7    4.70    1.40
   7  -2   7    2.70    1.10
   7  -2   7    5.60    1.10
  -8   2  -7    0.40    0.80
  -8   2  -7    0.50    1.50
  -8   2  -7    0.40    1.20
   8  -2   7    0.90    1.10
   8  -2   7    1.40    1.30
   8  -2   7   -0.60    1.60
  -9   2  -7    1.20    1.10
  -9   2  -7    1.40    1.40
   9  -2   7    1.70    1.50
 -10   2  -7   13.40    2.10
 -10   2  -7   15.70    1.70
  10  -2   7   17.10    2.40
  -8  -1   7    5.10    1.80
  -7  -1   7    4.50    2.20
  -7  -1   7    3.00    1.30
  -6  -1   7   -0.10    1.70
  -6  -1   7    0.90    1.00
  -5  -1   7   -0.90    1.40
  -5  -1   7    1.00    0.90
  -4  -1   7   11.20    1.10
  -4  -1   7   13.10    1.70
  -3  -1   7   81.29    3.20
  -3  -1   7   71.49    2.40
   2   1  -7   43.50    1.70
   2   1  -7   47.10    2.20
  -2  -1   7   45.80    1.50
  -2  -1   7   44.90    1.90
  -2  -1   7   47.80    2.20
   1   1  -7  242.48    6.80
   1   1  -7  242.38    7.10
  -1  -1   7  227.28    7.10
  -1  -1   7  239.08    7.00
  -1  -1   7  233.98    6.60
  -1  -1   7  236.88    6.60
   0   1  -7  249.97    7.20
   0   1  -7  244.58    7.00
   0   1  -7  240.28    7.20
   0  -1   7  239.68    7.00
   0  -1   7  239.88    7.20
  -1   1  -7   70.89    2.50
  -1   1  -7   74.59    2.60
  -1   1  -7   73.49    2.40
   1  -1   7   74.59    2.70
   1  -1   7   70.29    2.40
   1  -1   7   72.89    2.10
  -2   1  -7  317.37    9.20
  -2   1  -7  323.47    9.40
   2  -1   7  314.67    9.10
   2  -1   7  315.27    9.40
   2  -1   7  332.87    8.90
   2  -1   7  308.27    8.90
  -3   1  -7    4.10    0.70
  -3   1  -7    4.50    0.90
   3  -1   7    4.00    0.50
   3  -1   7    4.50    0.70
  -4   1  -7    9.80    1.20
  -4   1  -7    9.60    1.00
  -4   1  -7    8.20    0.40
  -4   1  -7    9.30    0.50
   4  -1   7    9.00    0.80
   4  -1   7    9.30    1.00
  -5   1  -7   19.60    1.40
  -5   1  -7   17.90    0.90
  -5   1  -7   18.10    1.70
   5  -1   7   19.90    1.40
   5  -1   7   19.80    1.10
  -6   1  -7    9.60    1.40
  -6   1  -7    9.20    0.80
  -6   1  -7    9.50    1.20
   6  -1   7   10.50    1.00
   6  -1   7   10.30    1.30
  -7   1  -7    0.30    1.00
  -7   1  -7    0.20    0.70
  -7   1  -7    0.20    1.30
   7  -1   7   -0.10    0.80
   7  -1   7   -1.60    1.10
  -8   1  -7   19.00    1.50
  -8   1  -7   19.00    2.00
  -8   1  -7   21.90    2.10
   8  -1   7   19.50    1.60
   8  -1   7   21.00    2.00
  -9   1  -7    2.60    1.50
  -9   1  -7    3.50    1.20
   9  -1   7    2.10    1.50
 -10   1  -7    5.90    1.50
 -10   1  -7    5.40    1.80
  10  -1   7    6.50    1.90
  -8   0   7    4.80    1.60
  -8   0   7    9.40    2.70
  -7   0   7    1.60    2.00
  -7   0   7   -0.10    1.20
  -6   0   7    1.50    1.70
  -6   0   7    0.30    1.00
  -5   0   7   44.20    1.90
  -5   0   7   43.70    2.70
   4   0  -7   14.90    1.30
  -4   0   7   13.70    1.10
  -4   0   7   14.40    1.80
   3   0  -7   56.89    2.20
  -3   0   7   56.69    1.90
  -3   0   7   56.79    2.50
   2   0  -7  198.18    6.10
   2   0  -7  200.98    5.80
  -2   0   7  193.18    5.60
  -2   0   7  199.68    5.80
  -2   0   7  194.58    6.10
   1   0  -7   45.80    1.70
   1   0  -7   48.70    1.90
   1   0  -7   48.50    2.00
  -1   0   7   45.90    1.90
  -1   0   7   44.00    2.00
   0   0  -7  524.15   14.90
   0   0  -7  532.95   14.90
   0   0  -7  523.45   14.80
   0   0   7  529.55   14.90
  -1   0  -7   19.10    1.10
  -1   0  -7   17.60    1.00
  -1   0  -7   18.70    1.20
   1   0   7   14.80    0.90
  -2   0  -7    5.00    0.80
  -2   0  -7    4.70    0.70
   2   0   7    4.90    0.60
   2   0   7    4.00    0.30
   2   0   7    4.60    0.40
  -3   0  -7  118.79    3.90
  -3   0  -7  118.49    3.70
   3   0   7  111.39    3.40
   3   0   7  116.89    3.70
   3   0   7  122.69    3.40
  -4   0  -7   85.79    2.50
  -4   0  -7   90.79    2.50
  -4   0  -7   90.49    2.90
  -4   0  -7   85.89    3.20
   4   0   7   86.49    3.00
   4   0   7   87.69    2.70
  -5   0  -7   10.50    0.70
  -5   0  -7   12.90    1.30
  -5   0  -7   10.60    1.10
   5   0   7   13.30    1.20
   5   0   7   10.90    0.90
  -6   0  -7    6.50    1.40
  -6   0  -7    6.00    0.70
  -6   0  -7    6.10    1.00
   6   0   7    8.10    1.20
   6   0   7    8.80    0.90
  -7   0  -7   43.80    2.30
  -7   0  -7   41.50    1.80
  -7   0  -7   41.70    2.10
   7   0   7   37.80    1.80
   7   0   7   40.20    2.10
  -8   0  -7    3.90    1.60
  -8   0  -7    3.90    1.20
  -8   0  -7    3.10    1.00
   8   0   7    2.00    0.90
   8   0   7    2.50    1.30
  -9   0  -7    7.70    1.60
  -9   0  -7   14.90    1.70
   9   0   7   12.20    1.80
 -10   0  -7    4.10    1.80
 -10   0  -7    4.70    1.50
  10   0   7    4.30    1.70
  -8   1   7    0.40    1.40
  -8   1   7    0.00    2.40
  -7   1   7    8.00    1.40
  -7   1   7   15.40    2.40
  -6   1   7    5.90    1.10
  -6   1   7    7.50    1.80
   5  -1  -7    6.40    1.10
  -5   1   7    6.10    1.60
  -5   1   7    3.80    0.90
   4  -1  -7  123.39    4.00
  -4   1   7  119.49    3.70
  -4   1   7  123.99    4.40
   3  -1  -7   29.90    1.60
  -3   1   7   29.10    1.20
  -3   1   7   32.80    1.90
   2  -1  -7  315.87    8.90
  -2   1   7  296.77    8.70
  -2   1   7  320.47    8.80
  -2   1   7  310.17    9.10
  -2   1   7  306.47    8.60
   1  -1  -7   43.60    1.60
   1  -1  -7   44.40    1.60
   1  -1  -7   41.30    1.70
  -1   1   7   40.20    1.70
  -1   1   7   42.50    1.70
   0  -1  -7    9.30    0.90
   0  -1  -7    8.70    0.80
   0  -1  -7    8.70    0.80
  -1  -1  -7  442.66   12.60
  -1  -1  -7  446.26   12.40
  -1  -1  -7  436.16   12.40
   1   1   7  438.46   12.40
  -2  -1  -7  268.57    7.50
  -2  -1  -7  260.37    7.50
  -2  -1  -7  256.97    7.70
   2   1   7  253.87    7.50
   2   1   7  263.27    7.20
   2   1   7  257.77    7.20
  -3  -1  -7   16.50    1.20
  -3  -1  -7   17.90    0.90
   3   1   7   16.10    0.70
   3   1   7   17.30    1.00
   3   1   7   17.20    0.80
  -4  -1  -7    0.70    0.60
  -4  -1  -7    1.70    0.30
  -4  -1  -7    0.60    0.30
  -4  -1  -7    0.90    0.80
   4   1   7    1.00    0.60
   4   1   7    1.30    0.40
  -5  -1  -7  169.98    5.60
  -5  -1  -7  171.38    5.00
  -5  -1  -7  174.08    5.30
   5   1   7  178.28    5.10
   5   1   7  177.48    5.40
  -6  -1  -7   14.90    1.30
  -6  -1  -7   14.00    1.70
  -6  -1  -7   16.70    1.00
   6   1   7   15.80    1.40
   6   1   7   15.40    1.10
  -7  -1  -7   48.40    2.20
  -7  -1  -7   45.60    1.90
  -7  -1  -7   46.40    2.40
   7   1   7   47.50    2.00
   7   1   7   48.60    2.30
  -8  -1  -7   54.29    2.90
  -8  -1  -7   49.80    2.50
  -8  -1  -7   50.49    2.20
   8   1   7   54.49    2.30
   8   1   7   51.99    2.50
  -9  -1  -7    5.10    1.80
  -9  -1  -7    5.30    1.20
  -9  -1  -7    4.00    1.40
   9   1   7    5.40    1.60
 -10  -1  -7   -0.70    1.30
 -10  -1  -7    1.30    1.60
  10   1   7    1.00    1.70
 -11  -1  -7    0.10    2.00
 -11  -1  -7   -0.10    1.60
   8  -2  -7    0.30    0.70
  -8   2   7    4.30    2.30
  -8   2   7    3.10    1.30
   7  -2  -7    0.10    0.50
   7  -2  -7   -0.20    1.40
  -7   2   7    0.40    1.90
  -7   2   7    0.00    1.10
   6  -2  -7   45.60    2.40
   6  -2  -7   41.50    1.40
  -6   2   7   44.20    2.10
  -6   2   7   51.79    3.00
   5  -2  -7   17.70    1.60
  -5   2   7   16.70    1.40
  -5   2   7   21.00    2.20
   4  -2  -7  113.29    3.90
  -4   2   7  124.19    4.20
  -4   2   7  116.69    3.60
   3  -2  -7   45.30    1.90
  -3   2   7   43.30    2.10
  -3   2   7   44.70    1.60
   2  -2  -7    7.50    0.90
   2  -2  -7    8.20    0.70
  -2   2   7    7.80    1.00
  -2   2   7    6.70    0.60
  -2   2   7    8.80    0.70
  -2   2   7    7.90    1.20
   1  -2  -7  416.76   11.60
   1  -2  -7  413.86   11.50
  -1   2   7  404.86   11.60
  -1   2   7  398.06   11.30
  -1   2   7  410.46   11.30
   0  -2  -7  180.58    5.20
   0  -2  -7  179.68    5.30
   0  -2  -7  173.28    5.20
   0   2   7  175.58    5.20
  -1  -2  -7   43.80    1.60
  -1  -2  -7   45.50    1.80
  -1  -2  -7   43.20    1.50
  -2  -2  -7    0.40    0.40
  -2  -2  -7    0.10    0.60
  -2  -2  -7    0.40    0.50
   2   2   7    0.20    0.20
   2   2   7    0.90    0.50
   2   2   7    0.30    0.30
  -3  -2  -7  371.76   11.10
  -3  -2  -7  393.96   10.80
   3   2   7  372.16   10.70
   3   2   7  403.46   10.70
   3   2   7  378.36   10.90
  -4  -2  -7  124.39    3.60
  -4  -2  -7  111.19    3.90
  -4  -2  -7  116.69    3.40
  -4  -2  -7  122.99    3.40
   4   2   7  110.89    3.70
   4   2   7  122.09    3.50
  -5  -2  -7   99.69    3.60
  -5  -2  -7  102.99    3.30
  -5  -2  -7  102.69    3.20
   5   2   7  106.39    3.20
   5   2   7  107.39    3.50
  -6  -2  -7  179.18    5.80
  -6  -2  -7  177.38    5.40
  -6  -2  -7  181.08    5.30
   6   2   7  171.58    5.50
   6   2   7  177.08    5.20
  -7  -2  -7   10.30    1.50
  -7  -2  -7   10.60    1.10
  -7  -2  -7    9.30    1.20
   7   2   7   10.80    1.30
   7   2   7   12.10    1.10
  -8  -2  -7   13.90    1.70
  -8  -2  -7   20.10    1.90
  -8  -2  -7   14.90    1.50
   8   2   7   15.00    1.30
   8   2   7   15.10    1.60
  -9  -2  -7    4.40    1.80
  -9  -2  -7    1.50    1.10
  -9  -2  -7    1.30    1.30
   9   2   7    1.90    1.40
 -10  -2  -7   -0.50    1.50
 -10  -2  -7    1.60    1.30
  10   2   7    1.20    1.60
 -11  -2  -7    1.90    1.70
  11   2   7    1.60    2.20
   8  -3  -7    5.60    0.90
   8  -3  -7    3.40    1.70
  -8   3   7    5.40    1.50
  -8   3   7    5.00    2.20
   7  -3  -7    2.20    0.70
   7  -3  -7    3.00    1.40
  -7   3   7    1.10    1.10
  -7   3   7    0.40    1.80
   6  -3  -7   35.10    2.20
   6  -3  -7   32.60    1.30
  -6   3   7   34.40    1.90
  -6   3   7   39.70    2.80
   5  -3  -7   41.80    1.40
   5  -3  -7   46.30    2.20
  -5   3   7   45.90    1.90
  -5   3   7   46.50    2.60
   4  -3  -7   14.80    1.40
  -4   3   7   14.90    1.70
  -4   3   7   13.70    1.10
   3  -3  -7  136.59    4.20
  -3   3   7  131.89    4.30
  -3   3   7  127.49    3.90
   2  -3  -7   51.19    1.90
  -2   3   7   47.80    2.00
  -2   3   7   44.20    1.60
   1  -3  -7   51.49    1.70
   1  -3  -7   47.90    1.80
  -1   3   7   50.19    1.50
  -1   3   7   45.10    1.50
  -1   3   7   46.70    1.80
   0  -3  -7   32.10    1.30
   0  -3  -7   30.30    1.30
   0  -3  -7   30.70    1.20
   0   3   7   30.30    1.00
   0   3   7   29.90    1.20
   0   3   7   30.50    1.00
  -1  -3  -7  353.66   10.10
  -1  -3  -7  346.67    9.90
  -1  -3  -7  357.66   10.00
   1   3   7  348.27    9.70
   1   3   7  353.86    9.70
  -2  -3  -7  136.29    4.10
  -2  -3  -7  133.09    4.30
  -2  -3  -7  135.09    3.90
   2   3   7  133.29    3.80
   2   3   7  139.49    3.90
   2   3   7  136.49    4.10
  -3  -3  -7  134.59    4.50
  -3  -3  -7  146.99    4.10
  -3  -3  -7  139.79    4.30
  -3  -3  -7  144.39    4.00
  -3  -3  -7  142.19    4.00
   3   3   7  139.99    4.00
   3   3   7  144.19    4.10
   3   3   7  139.69    4.30
  -4  -3  -7  434.56   11.90
  -4  -3  -7  416.46   12.30
  -4  -3  -7  446.76   11.90
  -4  -3  -7  416.46   11.90
   4   3   7  417.36   11.90
   4   3   7  420.16   12.10
  -5  -3  -7    2.50    0.60
  -5  -3  -7    2.30    0.90
  -5  -3  -7    3.00    0.60
   5   3   7    2.10    0.80
   5   3   7    2.80    0.50
  -6  -3  -7   93.19    3.20
  -6  -3  -7   99.29    3.60
  -6  -3  -7   97.49    3.10
   6   3   7   95.69    3.00
   6   3   7   91.79    3.30
  -7  -3  -7   30.60    2.10
  -7  -3  -7   28.20    1.70
  -7  -3  -7   27.10    1.60
   7   3   7   25.50    1.80
   7   3   7   27.20    1.50
  -8  -3  -7    1.20    1.50
  -8  -3  -7    3.60    1.10
  -8  -3  -7    2.50    1.20
   8   3   7    3.80    1.30
   8   3   7    2.80    1.00
  -9  -3  -7    4.70    1.50
  -9  -3  -7    5.70    1.70
  -9  -3  -7    6.70    1.30
   9   3   7    4.10    1.40
 -10  -3  -7    2.40    1.50
  10   3   7    1.10    1.70
 -11  -3  -7    1.60    1.80
  11   3   7   -1.00    1.90
   8  -4  -7    4.60    1.70
   8  -4  -7    5.50    1.00
  -8   4   7    7.30    1.60
  -8   4   7    9.00    2.30
   7  -4  -7   20.50    1.30
   7  -4  -7   22.50    2.20
  -7   4   7   22.60    2.70
  -7   4   7   24.10    2.00
   6  -4  -7    8.20    1.40
   6  -4  -7    9.10    0.90
  -6   4   7   13.00    1.90
  -6   4   7   10.40    1.20
   5  -4  -7   34.90    1.40
   5  -4  -7   37.60    2.10
  -5   4   7   36.60    1.80
  -5   4   7   38.30    2.30
   4  -4  -7    0.00    0.80
   4  -4  -7    0.30    0.40
  -4   4   7   -0.60    0.70
  -4   4   7   -0.30    1.10
   3  -4  -7    4.50    0.80
   3  -4  -7    6.80    0.40
   3  -4  -7    5.60    0.40
  -3   4   7    6.40    1.10
  -3   4   7    5.40    0.70
   2  -4  -7   50.89    2.00
  -2   4   7   47.30    1.60
  -2   4   7   47.20    2.00
   1  -4  -7  106.69    3.30
   1  -4  -7  110.89    3.50
  -1   4   7  105.39    3.10
  -1   4   7  106.59    3.10
  -1   4   7  106.09    3.40
   0  -4  -7   36.40    1.50
   0  -4  -7   35.90    1.50
   0   4   7   33.30    1.10
   0   4   7   36.20    1.40
   0   4   7   34.70    1.20
  -1  -4  -7   54.29    2.00
  -1  -4  -7   55.49    2.00
   1   4   7   55.09    1.70
   1   4   7   57.29    1.70
   1   4   7   54.79    1.70
  -2  -4  -7  686.93   19.50
  -2  -4  -7  700.43   19.20
  -2  -4  -7  713.33   19.20
  -2  -4  -7  715.43   19.20
  -2  -4  -7  676.93   19.70
   2   4   7  700.93   19.30
   2   4   7  692.13   19.30
  -3  -4  -7    0.10    0.50
  -3  -4  -7    0.40    0.30
  -3  -4  -7    0.70    0.70
  -3  -4  -7    0.20    0.30
  -3  -4  -7    0.60    0.30
   3   4   7   -0.50    0.50
   3   4   7    0.20    0.30
  -4  -4  -7  275.37    8.50
  -4  -4  -7  279.17    8.10
  -4  -4  -7  303.87    8.10
   4   4   7  279.77    8.30
   4   4   7  289.07    8.10
  -5  -4  -7   84.19    3.20
  -5  -4  -7   88.39    2.80
  -5  -4  -7   87.59    2.80
   5   4   7   89.39    2.70
   5   4   7   86.09    3.00
  -6  -4  -7    3.50    0.90
  -6  -4  -7    4.20    1.10
  -6  -4  -7    4.00    0.80
   6   4   7    3.60    0.90
   6   4   7    2.90    0.60
  -7  -4  -7   31.90    1.80
  -7  -4  -7   31.00    1.70
  -7  -4  -7   34.00    2.30
   7   4   7   34.00    1.60
   7   4   7   32.80    1.90
  -8  -4  -7    0.60    1.40
  -8  -4  -7    1.00    1.00
   8   4   7    0.80    1.10
  -9  -4  -7    0.20    1.30
  -9  -4  -7    1.70    1.70
   9   4   7    3.40    1.40
 -10  -4  -7    1.30    1.60
  10   4   7    2.00    1.60
   8  -5  -7    2.20    1.00
   8  -5  -7    1.80    1.80
  -8   5   7    3.20    2.30
  -8   5   7    1.70    1.50
   7  -5  -7    5.80    1.60
   7  -5  -7   13.80    1.20
  -7   5   7    9.60    1.50
  -7   5   7   11.70    2.10
   6  -5  -7    9.10    1.00
   6  -5  -7    8.90    1.50
  -6   5   7   10.60    1.80
  -6   5   7    6.50    1.20
   5  -5  -7    0.70    0.60
   5  -5  -7    0.90    1.00
  -5   5   7    0.40    0.90
  -5   5   7    0.50    1.30
   4  -5  -7   22.40    1.60
  -4   5   7   18.40    1.30
  -4   5   7   24.30    1.90
   3  -5  -7   22.20    1.40
   3  -5  -7   19.90    0.90
  -3   5   7   18.90    1.10
  -3   5   7   19.60    1.50
   2  -5  -7    7.70    0.60
   2  -5  -7    6.80    0.90
   2  -5  -7    6.70    0.50
  -2   5   7    6.90    0.70
  -2   5   7    8.20    1.00
   1  -5  -7    0.10    0.50
   1  -5  -7    0.40    0.20
   1  -5  -7    0.10    0.60
   1  -5  -7    0.30    0.30
  -1   5   7    0.80    0.40
  -1   5   7    0.80    0.60
   0  -5  -7  552.34   15.00
   0  -5  -7  547.15   15.00
   0  -5  -7  553.24   15.30
   0  -5  -7  533.95   15.30
   0   5   7  525.35   15.00
   0   5   7  546.35   15.10
  -1  -5  -7    4.70    0.70
  -1  -5  -7    3.80    0.40
  -1  -5  -7    6.60    0.90
  -1  -5  -7    4.00    0.40
   1   5   7    5.20    0.50
   1   5   7    4.50    0.40
  -2  -5  -7  539.85   14.80
  -2  -5  -7  532.65   15.10
  -2  -5  -7  550.34   14.80
  -2  -5  -7  525.75   15.20
   2   5   7  525.35   14.80
  -3  -5  -7  157.48    5.00
  -3  -5  -7  170.08    4.80
  -3  -5  -7  169.18    5.20
   3   5   7  162.88    5.00
  -4  -5  -7    1.10    0.50
  -4  -5  -7    1.10    0.80
   4   5   7    1.40    0.50
   4   5   7    0.50    0.60
  -5  -5  -7   97.39    3.60
  -5  -5  -7   99.19    3.20
   5   5   7  101.09    3.10
   5   5   7   97.79    3.30
  -6  -5  -7   12.70    1.20
  -6  -5  -7   14.10    1.60
   6   5   7   12.30    1.30
   6   5   7   10.50    1.00
  -7  -5  -7    6.20    1.40
  -7  -5  -7    6.60    1.10
   7   5   7    7.50    0.90
   7   5   7    8.80    1.20
  -8  -5  -7    1.40    1.50
  -8  -5  -7    0.60    1.10
   8   5   7   -0.70    1.10
  -9  -5  -7    8.80    2.00
  -9  -5  -7    7.70    1.50
   9   5   7    8.30    1.60
 -10  -5  -7   10.40    1.90
  10   5   7    8.30    1.90
   8  -6  -7    4.20    1.10
   8  -6  -7    6.00    1.90
  -8   6   7    5.20    1.70
  -8   6   7    7.00    2.40
   7  -6  -7    0.20    0.90
   7  -6  -7   -0.30    1.40
  -7   6   7   -0.40    1.40
  -7   6   7    0.80    1.90
   6  -6  -7   10.70    1.10
   6  -6  -7    8.40    1.50
  -6   6   7   11.00    1.40
  -6   6   7   11.50    2.00
   5  -6  -7    0.20    1.00
   5  -6  -7    0.10    0.60
  -5   6   7    0.70    1.40
  -5   6   7    0.20    1.00
   4  -6  -7    0.70    1.00
  -4   6   7   -0.30    1.10
  -4   6   7   -0.70    0.80
   3  -6  -7    0.20    0.70
   3  -6  -7   -0.30    0.40
  -3   6   7    0.70    0.90
  -3   6   7    0.00    0.60
   2  -6  -7  149.09    4.30
   2  -6  -7  148.39    4.70
  -2   6   7  150.48    4.60
  -2   6   7  142.19    4.40
   1  -6  -7   -0.40    0.60
   1  -6  -7    0.20    0.30
   1  -6  -7    0.30    0.60
  -1   6   7   -0.10    0.60
  -1   6   7    0.20    0.40
   0  -6  -7  448.06   11.90
   0  -6  -7  402.46   12.10
   0  -6  -7  425.26   11.90
   0  -6  -7  436.36   12.20
   0   6   7  418.56   11.90
  -1  -6  -7  253.77    7.40
  -1  -6  -7  260.47    7.00
  -1  -6  -7  243.08    7.30
  -1  -6  -7  249.08    7.00
   1   6   7  237.98    7.00
  -2  -6  -7   -0.10    0.70
  -2  -6  -7    0.40    0.60
  -2  -6  -7    0.30    0.40
   2   6   7    0.90    0.40
  -3  -6  -7  116.39    3.70
  -3  -6  -7  114.79    3.60
  -3  -6  -7  110.89    3.90
   3   6   7  120.99    3.50
   3   6   7  124.89    3.80
  -4  -6  -7   30.60    1.80
  -4  -6  -7   26.00    1.40
  -4  -6  -7   26.40    1.30
   4   6   7   29.50    1.20
   4   6   7   26.20    1.40
  -5  -6  -7    6.30    0.80
  -5  -6  -7    6.20    1.20
   5   6   7    7.90    0.80
   5   6   7    8.90    1.00
  -6  -6  -7   52.99    2.20
  -6  -6  -7   58.19    2.70
   6   6   7   46.00    2.20
   6   6   7   49.50    1.90
  -7  -6  -7   23.30    1.70
  -7  -6  -7   21.60    2.10
   7   6   7   23.10    1.60
   7   6   7   22.70    1.80
  -8  -6  -7   16.90    2.10
  -8  -6  -7   17.50    1.70
   8   6   7   15.00    1.60
  -9  -6  -7    3.30    1.80
  -9  -6  -7    5.30    1.50
   9   6   7    2.40    1.50
 -10  -6  -7    9.00    1.90
   8  -7  -7    3.60    1.30
   8  -7  -7    3.20    1.90
  -8   7   7    4.70    2.40
   7  -7  -7    3.80    1.60
   7  -7  -7    3.50    1.00
  -7   7   7    3.10    2.00
  -7   7   7    4.60    1.60
   6  -7  -7    0.90    1.30
   6  -7  -7   -0.30    0.80
  -6   7   7    0.30    1.20
  -6   7   7   -0.60    1.60
   5  -7  -7    1.10    1.10
   5  -7  -7    0.50    0.70
  -5   7   7    0.50    1.00
  -5   7   7   -0.20    1.40
   4  -7  -7   17.20    1.70
  -4   7   7   19.20    1.90
  -4   7   7   16.10    1.40
   3  -7  -7    1.10    0.90
   3  -7  -7    0.80    0.50
  -3   7   7    0.30    0.90
  -3   7   7    0.20    0.60
   2  -7  -7  131.99    4.50
  -2   7   7  144.59    4.40
  -2   7   7  138.19    4.20
   1  -7  -7  227.08    6.70
   1  -7  -7  221.48    6.80
   1  -7  -7  228.78    6.50
  -1   7   7  230.48    6.50
   0  -7  -7   19.90    1.20
   0  -7  -7   22.80    1.30
   0  -7  -7   19.30    0.90
   0   7   7   21.20    1.00
  -1  -7  -7   53.49    2.10
  -1  -7  -7   50.19    1.80
  -1  -7  -7   53.59    2.00
   1   7   7   52.39    1.70
  -2  -7  -7   31.40    1.60
  -2  -7  -7   29.00    1.40
  -2  -7  -7   27.50    1.20
   2   7   7   30.10    1.20
  -3  -7  -7    3.80    0.70
  -3  -7  -7    3.00    1.00
  -3  -7  -7    2.50    0.50
   3   7   7    2.70    0.50
   3   7   7    3.10    0.80
  -4  -7  -7  168.08    5.60
  -4  -7  -7  183.58    5.30
  -4  -7  -7  181.78    5.40
   4   7   7  173.48    5.30
   4   7   7  171.48    5.20
  -5  -7  -7   30.50    1.60
  -5  -7  -7   28.60    1.90
   5   7   7   27.00    1.40
   5   7   7   26.00    1.60
  -6  -7  -7    9.20    1.50
  -6  -7  -7   10.60    1.20
   6   7   7    8.20    1.20
   6   7   7   11.70    1.00
  -7  -7  -7    2.60    1.10
  -7  -7  -7    4.30    1.60
   7   7   7    4.50    1.20
  -8  -7  -7   69.39    3.30
  -8  -7  -7   64.99    3.00
   8   7   7   64.39    3.00
  -9  -7  -7    0.00    1.40
  -9  -7  -7    1.50    1.90
 -10  -7  -7   12.60    2.10
   7  -8  -7    0.10    1.60
   7  -8  -7   -0.60    1.00
  -7   8   7    0.20    1.90
  -7   8   7    1.80    1.50
   6  -8  -7    1.30    0.90
   6  -8  -7    0.10    1.40
  -6   8   7   -0.60    1.60
  -6   8   7    0.80    1.20
   5  -8  -7   -0.60    0.70
   5  -8  -7   -0.20    1.20
  -5   8   7    0.70    1.00
  -5   8   7    0.00    1.40
   4  -8  -7   30.30    2.00
   4  -8  -7   29.90    1.50
  -4   8   7   28.30    1.70
   3  -8  -7  111.09    3.80
   3  -8  -7  106.29    3.40
  -3   8   7  104.89    3.50
   2  -8  -7   20.50    1.50
   2  -8  -7   19.20    1.10
  -2   8   7   17.80    1.20
   1  -8  -7    9.70    0.90
   1  -8  -7   11.00    1.20
   1  -8  -7    9.00    1.10
  -1   8   7   11.50    0.90
   0  -8  -7   71.79    2.60
   0  -8  -7   71.29    2.70
   0  -8  -7   72.39    2.40
   0   8   7   78.19    2.40
  -1  -8  -7   13.70    1.20
  -1  -8  -7   13.20    0.90
  -1  -8  -7   10.40    1.00
   1   8   7   12.20    0.90
  -2  -8  -7  178.88    5.40
  -2  -8  -7  179.88    5.70
  -2  -8  -7  174.58    5.30
   2   8   7  177.98    5.20
  -3  -8  -7   24.90    1.40
  -3  -8  -7   24.50    1.70
  -3  -8  -7   26.00    1.30
   3   8   7   24.40    1.40
   3   8   7   24.40    1.20
  -4  -8  -7   10.40    1.10
  -4  -8  -7   12.20    1.60
  -4  -8  -7    9.30    1.00
   4   8   7   10.30    0.90
   4   8   7    9.30    1.00
  -5  -8  -7    6.90    1.50
  -5  -8  -7    8.20    1.10
   5   8   7    6.80    1.10
   5   8   7    8.00    0.90
  -6  -8  -7  154.88    5.30
  -6  -8  -7  150.88    4.90
   6   8   7  150.68    4.90
  -7  -8  -7    0.60    1.10
  -7  -8  -7    1.00    1.50
  -8  -8  -7   33.60    2.30
  -8  -8  -7   31.30    2.80
  -9  -8  -7   13.80    1.90
  -9  -8  -7   17.00    2.40
   7  -9  -7   -1.10    1.10
   7  -9  -7   -0.90    1.70
   6  -9  -7    2.80    1.60
   6  -9  -7    6.40    1.10
  -6   9   7    4.40    1.40
   5  -9  -7   33.70    2.40
  -5   9   7   36.10    2.10
   4  -9  -7    7.40    1.00
   4  -9  -7    7.80    1.40
  -4   9   7   10.20    1.10
   3  -9  -7    0.70    1.00
   3  -9  -7    0.30    0.70
  -3   9   7    1.50    0.90
   2  -9  -7   81.99    2.80
   2  -9  -7   82.79    3.10
  -2   9   7   80.29    2.80
   1  -9  -7   22.10    1.50
   1  -9  -7   23.40    1.50
   1  -9  -7   22.90    1.30
  -1   9   7   20.80    1.30
   0  -9  -7   79.89    2.70
   0  -9  -7   80.09    3.00
   0  -9  -7   78.39    2.90
   0   9   7   79.89    2.60
  -1  -9  -7    3.30    1.10
  -1  -9  -7    3.00    0.80
  -1  -9  -7    4.40    0.70
   1   9   7    3.70    0.60
  -2  -9  -7   17.40    1.20
  -2  -9  -7   17.10    1.70
  -2  -9  -7   15.20    1.20
   2   9   7   16.00    1.00
  -3  -9  -7   54.09    2.20
  -3  -9  -7   55.49    2.50
  -3  -9  -7   54.29    2.10
   3   9   7   57.29    2.20
   3   9   7   55.09    2.00
  -4  -9  -7  191.88    5.90
  -4  -9  -7  193.88    6.30
  -4  -9  -7  191.18    5.90
   4   9   7  196.98    5.80
   4   9   7  201.58    6.00
  -5  -9  -7    7.30    1.70
  -5  -9  -7    5.30    1.00
   5   9   7    4.90    1.10
  -6  -9  -7   35.00    2.00
  -6  -9  -7   30.50    2.60
  -7  -9  -7   84.09    3.90
  -7  -9  -7   81.99    3.40
  -8  -9  -7    0.40    1.70
  -8  -9  -7    0.80    1.40
  -9  -9  -7    2.50    2.30
   6 -10  -7    3.20    1.80
   5 -10  -7   -0.30    1.00
   5 -10  -7    0.80    1.40
   4 -10  -7   30.60    2.20
   4 -10  -7   32.50    1.80
  -4  10   7   35.30    2.00
   3 -10  -7    8.00    1.00
   3 -10  -7    6.20    1.30
  -3  10   7    8.00    1.10
   2 -10  -7   28.20    2.00
  -2  10   7   24.50    1.60
   1 -10  -7   17.30    1.50
   1 -10  -7   15.80    1.30
   1 -10  -7   14.00    1.50
  -1  10   7   18.10    1.20
   0 -10  -7   10.80    1.10
   0 -10  -7   11.10    1.30
   0 -10  -7   13.10    1.50
   0  10   7   10.70    1.10
  -1 -10  -7   71.39    2.60
  -1 -10  -7   71.39    2.70
  -1 -10  -7   65.89    2.90
   1  10   7   72.79    2.40
  -2 -10  -7  190.18    6.10
  -2 -10  -7  188.98    5.70
  -2 -10  -7  186.98    5.70
   2  10   7  179.78    5.50
  -3 -10  -7    7.80    1.50
  -3 -10  -7    6.20    1.00
  -3 -10  -7    7.70    1.10
   3  10   7    8.20    1.10
   3  10   7    7.50    0.90
  -4 -10  -7    8.50    1.20
  -4 -10  -7    8.80    1.50
  -5 -10  -7  175.38    5.50
  -5 -10  -7  168.08    6.00
  -6 -10  -7    1.30    1.20
  -6 -10  -7   -0.80    1.70
  -7 -10  -7   14.30    1.80
  -7 -10  -7   19.20    2.50
  -8 -10  -7   15.80    2.60
   6 -11  -7   10.70    1.50
   6 -11  -7    7.10    2.00
   5 -11  -7    0.90    1.10
   5 -11  -7    1.40    1.90
   4 -11  -7    5.70    1.10
   4 -11  -7    5.30    1.50
   3 -11  -7   26.00    1.70
   3 -11  -7   26.00    2.10
   2 -11  -7    1.00    1.10
   2 -11  -7    2.30    0.90
  -2  11   7    0.90    1.00
   1 -11  -7   50.49    2.20
   1 -11  -7   50.59    2.40
   1 -11  -7   47.00    2.50
  -1  11   7   51.69    2.10
   0 -11  -7   90.09    3.20
   0 -11  -7   87.69    3.50
   0 -11  -7   96.49    3.40
   0  11   7   95.09    3.10
  -1 -11  -7    4.70    1.00
  -1 -11  -7    2.90    1.20
  -1 -11  -7    6.70    1.10
   1  11   7    4.50    1.20
  -2 -11  -7    2.40    1.00
  -2 -11  -7    1.30    1.40
  -3 -11  -7  168.58    5.90
  -3 -11  -7  173.18    5.40
  -4 -11  -7   -0.20    1.50
  -4 -11  -7   -1.30    1.00
  -5 -11  -7   23.20    1.90
  -5 -11  -7   29.60    2.60
  -6 -11  -7   45.40    3.00
  -6 -11  -7   45.20    2.60
  -7 -11  -7    0.80    2.30
  -8 -11  -7    8.40    2.70
   5 -12  -7    7.00    1.40
   5 -12  -7    6.90    1.90
   4 -12  -7    0.10    1.10
   4 -12  -7    1.70    1.50
   3 -12  -7   22.40    2.20
   3 -12  -7   16.50    1.70
   2 -12  -7    7.50    1.20
   2 -12  -7    7.10    1.50
   1 -12  -7   -0.10    1.10
   1 -12  -7    1.30    1.50
   1 -12  -7   -0.40    1.00
   0 -12  -7   10.50    1.30
   0 -12  -7   12.70    1.80
  -1 -12  -7   77.59    3.00
  -1 -12  -7   79.69    3.50
  -2 -12  -7    1.90    1.60
  -2 -12  -7    2.40    1.10
  -3 -12  -7   11.90    1.90
  -3 -12  -7   15.90    1.50
  -4 -12  -7   57.49    3.20
  -4 -12  -7   62.69    2.80
  -5 -12  -7    0.70    1.80
  -5 -12  -7    0.40    1.30
  -6 -12  -7   22.10    2.70
  -7 -12  -7    0.70    2.60
   4 -13  -7   -0.10    1.30
   4 -13  -7    2.10    1.80
   3 -13  -7    2.00    1.20
   3 -13  -7    1.50    1.50
   2 -13  -7   10.80    1.40
   1 -13  -7   12.70    1.50
   1 -13  -7   14.70    2.10
   0 -13  -7    9.20    1.90
   0 -13  -7   13.50    1.50
  -1 -13  -7   11.70    2.10
  -1 -13  -7   11.80    1.50
  -2 -13  -7   58.59    2.70
  -2 -13  -7   50.89    3.20
  -3 -13  -7    0.70    1.70
  -3 -13  -7    1.80    1.30
  -4 -13  -7   17.20    2.60
  -4 -13  -7   21.90    2.10
  -5 -13  -7    1.00    2.30
  -6 -13  -7    1.10    2.30
   3 -14  -7   -0.20    1.30
   2 -14  -7    9.80    1.70
   1 -14  -7    5.90    1.50
   1 -14  -7    6.80    2.10
   0 -14  -7   40.40    3.10
   0 -14  -7   46.50    2.60
  -1 -14  -7    1.90    1.40
  -1 -14  -7    3.10    2.00
  -2 -14  -7    3.70    1.90
  -2 -14  -7    5.80    1.60
  -3 -14  -7   10.60    2.50
  -4 -14  -7    1.20    2.30
   1 -15  -7    0.40    1.60
   0 -15  -7    2.30    1.70
   0 -15  -7    0.30    2.30
  -1 -15  -7   17.70    2.60
  -2 -15  -7    2.60    2.40
   2  -9   8    6.80    1.60
   3  -9   8    0.70    1.50
   1   8  -8    6.50    1.90
  -1  -8   8    3.90    2.40
  -1  -8   8    8.80    1.40
  -1  -8   8    7.90    2.30
   0   8  -8   19.10    2.40
   0  -8   8   16.30    2.80
   0  -8   8   19.50    1.80
  -1   8  -8   -0.20    1.70
   1  -8   8    1.50    1.10
   1  -8   8    3.00    2.40
  -2   8  -8   10.30    1.90
   2  -8   8    4.30    2.20
   2  -8   8    6.40    1.20
  -3   8  -8   14.20    2.00
   3  -8   8   10.40    2.70
   3  -8   8   10.70    1.40
  -4   8  -8    2.60    1.70
   4  -8   8    4.10    1.30
   4  -8   8    2.50    2.20
  -5   8  -8    0.80    1.70
   5  -8   8   -0.20    1.30
   5  -8   8   -0.90    2.20
   6  -8   8   14.40    1.80
   3   7  -8    4.90    2.30
  -3  -7   8    1.10    2.40
  -3  -7   8    4.00    1.30
   2   7  -8   32.50    3.10
  -2  -7   8   29.50    2.00
  -2  -7   8   29.10    3.10
  -2  -7   8   33.30    3.30
   1   7  -8    2.30    1.60
  -1  -7   8    3.80    2.10
  -1  -7   8    4.40    2.00
  -1  -7   8    3.30    1.00
   0   7  -8   16.70    2.00
   0  -7   8   16.40    2.20
   0  -7   8   16.70    1.40
  -1   7  -8    0.80    1.50
   1  -7   8    1.00    1.00
   1  -7   8    1.40    2.10
  -2   7  -8   10.60    1.80
   2  -7   8   10.90    2.30
   2  -7   8    9.10    1.20
  -3   7  -8    1.10    1.50
   3  -7   8   -0.50    2.00
   3  -7   8    0.10    1.00
  -4   7  -8   41.00    2.60
   4  -7   8   36.90    2.00
   4  -7   8   37.90    2.90
  -5   7  -8    4.40    1.60
   5  -7   8    6.50    2.10
   5  -7   8    5.50    1.30
  -6   7  -8    0.60    1.60
   6  -7   8   -0.70    2.30
   6  -7   8    1.90    1.40
  -7   7  -8    0.70    0.70
   7  -7   8    0.90    1.60
   7  -7   8    1.40    2.50
  -4  -6   8   25.80    1.90
  -4  -6   8   26.00    2.90
   3   6  -8    0.80    1.90
  -3  -6   8    1.10    2.00
  -3  -6   8   -0.60    1.10
   2   6  -8   19.50    2.30
  -2  -6   8   19.70    2.40
  -2  -6   8   20.10    1.60
  -2  -6   8   15.40    2.10
   1   6  -8    1.90    1.50
  -1  -6   8    1.30    1.60
  -1  -6   8   -0.30    1.70
  -1  -6   8    3.20    0.90
   0   6  -8   31.00    2.30
   0  -6   8   32.60    1.60
   0  -6   8   32.50    2.70
  -1   6  -8    1.70    1.30
   1  -6   8    2.40    1.80
   1  -6   8    1.10    0.80
  -2   6  -8   56.29    2.80
   2  -6   8   57.19    2.20
   2  -6   8   56.99    3.20
  -3   6  -8   20.50    2.10
   3  -6   8   24.50    2.60
   3  -6   8   20.60    1.40
  -4   6  -8    2.00    1.30
   4  -6   8    1.80    1.00
   4  -6   8    0.90    1.80
  -5   6  -8   16.70    2.00
   5  -6   8   16.40    2.40
   5  -6   8   16.00    1.60
  -6   6  -8   -0.20    0.50
  -6   6  -8    0.60    1.40
   6  -6   8    0.40    1.90
   6  -6   8   -0.10    1.20
  -7   6  -8    5.80    1.60
  -7   6  -8    5.50    0.80
   7  -6   8    5.30    2.50
   7  -6   8    2.40    1.40
  -8   6  -8    2.00    0.90
   8  -6   8    1.00    2.60
   8  -6   8    3.50    1.60
  -5  -5   8    0.90    1.30
  -5  -5   8    2.30    2.40
  -4  -5   8    5.90    2.20
  -4  -5   8    8.80    1.20
   3   5  -8   10.00    2.00
  -3  -5   8   11.50    1.20
  -3  -5   8   14.30    2.30
   2   5  -8   43.00    2.90
  -2  -5   8   42.60    1.90
  -2  -5   8   43.70    3.00
  -2  -5   8   45.00    2.80
   1   5  -8   10.90    1.60
  -1  -5   8    9.40    1.90
  -1  -5   8    9.20    0.90
   0   5  -8   58.59    2.80
   0  -5   8   59.89    2.90
   0  -5   8   56.99    2.00
  -1   5  -8   43.00    2.40
   1  -5   8   51.49    1.80
   1  -5   8   47.50    2.80
  -2   5  -8    1.90    1.30
   2  -5   8    3.80    0.70
   2  -5   8    2.00    1.40
  -3   5  -8   69.49    3.00
   3  -5   8   66.19    2.40
   3  -5   8   70.19    3.40
  -4   5  -8    0.80    1.20
   4  -5   8    1.30    1.70
   4  -5   8    1.80    0.90
  -5   5  -8   17.80    1.90
   5  -5   8   16.20    1.50
   5  -5   8   15.90    2.10
  -6   5  -8   12.30    0.80
  -6   5  -8   13.80    1.70
  -6   5  -8   14.40    2.10
   6  -5   8   11.70    1.30
   6  -5   8   10.60    2.00
  -7   5  -8    9.90    2.20
  -7   5  -8    7.50    0.80
  -7   5  -8    8.30    1.60
   7  -5   8    8.00    1.40
   7  -5   8    6.90    1.70
   7  -5   8    5.30    2.10
  -8   5  -8    8.50    1.70
  -8   5  -8    7.50    2.30
  -8   5  -8    7.20    1.00
   8  -5   8    7.70    2.00
   8  -5   8    7.80    2.40
   8  -5   8    8.20    1.70
  -5  -4   8   10.60    1.30
  -5  -4   8   11.50    2.50
  -4  -4   8    8.60    1.10
  -4  -4   8    9.80    2.10
   3   4  -8   10.50    1.80
  -3  -4   8    9.30    1.00
  -3  -4   8   12.80    2.00
   2   4  -8   55.59    2.80
  -2  -4   8   55.19    2.00
  -2  -4   8   51.59    2.90
  -2  -4   8   54.89    2.90
   1   4  -8   71.19    3.10
  -1  -4   8   69.59    2.30
  -1  -4   8   75.39    3.20
  -1  -4   8   71.59    3.20
   0   4  -8    1.60    1.10
   0  -4   8    1.20    0.60
   0  -4   8    1.80    1.20
  -1   4  -8   75.09    3.10
   1  -4   8   81.69    2.50
   1  -4   8   83.69    3.40
  -2   4  -8    1.30    1.10
   2  -4   8    0.90    0.60
   2  -4   8    0.40    1.30
  -3   4  -8   44.10    2.50
  -3   4  -8   46.60    2.30
   3  -4   8   45.90    2.50
   3  -4   8   43.50    1.70
  -4   4  -8   66.09    2.80
  -4   4  -8   65.69    3.10
   4  -4   8   70.19    2.40
   4  -4   8   61.19    3.00
  -5   4  -8   19.10    1.80
  -5   4  -8   28.10    2.40
   5  -4   8   21.80    1.50
   5  -4   8   24.70    1.80
   5  -4   8   22.30    2.50
  -6   4  -8   18.60    1.90
  -6   4  -8   19.40    2.30
  -6   4  -8   16.30    0.90
   6  -4   8   18.90    2.30
   6  -4   8   17.00    2.00
   6  -4   8   18.50    1.60
  -7   4  -8    1.80    1.20
  -7   4  -8   -0.50    1.70
  -7   4  -8    0.60    0.60
   7  -4   8    0.90    1.20
   7  -4   8   -0.90    1.30
   7  -4   8    0.90    2.10
  -8   4  -8    4.60    2.10
  -8   4  -8    3.20    0.90
  -8   4  -8    4.70    1.60
   8  -4   8    5.40    1.70
   8  -4   8    3.70    1.40
   8  -4   8    5.50    2.30
  -9   4  -8   -0.80    1.80
  -9   4  -8    0.00    1.00
   9  -4   8   -0.10    2.70
   9  -4   8    0.30    1.60
   9  -4   8    0.10    2.00
  -6  -3   8    0.30    1.30
  -6  -3   8    2.00    2.30
  -5  -3   8    3.00    1.10
  -5  -3   8    3.90    2.00
  -4  -3   8   18.40    2.30
  -4  -3   8   20.60    1.40
   3   3  -8   54.89    3.00
  -3  -3   8   60.19    2.10
  -3  -3   8   53.29    3.10
   2   3  -8    1.90    1.30
  -2  -3   8    2.70    1.40
  -2  -3   8    4.10    1.50
  -2  -3   8    3.10    0.70
   1   3  -8   48.50    2.40
  -1  -3   8   50.59    1.70
  -1  -3   8   48.60    2.40
  -1  -3   8   50.99    2.50
   0   3  -8   27.50    1.80
   0  -3   8   29.30    1.10
   0  -3   8   27.00    1.80
  -1   3  -8   30.70    1.80
   1  -3   8   29.10    2.10
   1  -3   8   31.80    1.20
  -2   3  -8  174.38    5.50
  -2   3  -8  176.08    5.70
   2  -3   8  174.38    5.70
   2  -3   8  168.08    5.00
  -3   3  -8   14.90    1.40
  -3   3  -8   13.70    1.70
   3  -3   8   12.90    1.00
   3  -3   8   12.80    1.80
   3  -3   8   13.60    1.30
  -4   3  -8   34.20    1.90
  -4   3  -8   37.50    2.20
   4  -3   8   35.80    1.90
   4  -3   8   36.20    2.30
   4  -3   8   34.80    1.60
  -5   3  -8    2.10    1.50
[truncated: 194,211 more chars]
