# Supplementary material for: Crystal structure, Hirshfeld surface analysis and DFT study of 6-bromo-3-(5-bromo­hex­yl)-2-[4-(di­methyl­amino)­phen­yl]-3H-imidazo[4,5-b]pyridine
Source: Acta Crystallogr E Crystallogr Commun. 2020 Jul 10;76(Pt 8):1234–8. doi: 10.1107/S2056989020008889 (PMC7405593; doi:10.1107/S2056989020008889)
Supplement: Supplementary file 2 [file e-76-01234-Isup2.hkl]

data_I                                                                          
_shelx_title ' JTM1237a_0m_a.res in P-1'                                        
_shelx_refln_list_code          4                                               
_shelx_F_calc_maximum      284.07                                               
_exptl_crystal_F_000       484.00                                               
_reflns_d_resolution_high  0.7279                                               
                                                                                
loop_                                                                           
 _space_group_symop_operation_xyz                                               
 'x, y, z'                                                                      
 '-x, -y, -z'                                                                   
                                                                                
_cell_length_a     8.1488                                                       
_cell_length_b    11.2243                                                       
_cell_length_c    12.6378                                                       
_cell_angle_alpha  64.049                                                       
_cell_angle_beta   74.184                                                       
_cell_angle_gamma  86.067                                                       
                                                                                
_shelx_F_squared_multiplier     1.000                                           
                                                                                
loop_                                                                           
 _refln_index_h                                                                 
 _refln_index_k                                                                 
 _refln_index_l                                                                 
 _refln_F_squared_calc                                                          
 _refln_F_squared_meas                                                          
 _refln_F_squared_sigma                                                         
 _refln_observed_status                                                         
   1   0   0        853.44        650.27        10.87 o                         
   2   0   0        320.98        143.17         5.11 o                         
   3   0   0        727.80        768.05         8.76 o                         
   4   0   0         76.85         46.23         1.97 o                         
   5   0   0        835.54        881.35        11.50 o                         
   6   0   0         59.97         45.90         3.41 o                         
   7   0   0        273.35        287.88        10.08 o                         
   8   0   0         49.25         44.89         6.99 o                         
   9   0   0         58.96         63.23         8.08 o                         
  10   0   0         32.20         28.40         8.89 o                         
 -10   1   0         32.11         22.75         8.89 o                         
  -9   1   0         73.48         67.66         8.26 o                         
  -8   1   0         52.79         58.95         6.82 o                         
  -7   1   0         59.88         60.06         7.64 o                         
  -6   1   0          1.19          2.58         2.89 o                         
  -5   1   0        387.26        361.12         8.64 o                         
  -4   1   0         17.74         31.08         2.16 o                         
  -3   1   0        859.57        769.89        15.20 o                         
  -2   1   0      80698.47      85886.71      1196.63 o                         
  -1   1   0          9.49          8.65         0.89 o                         
   0   1   0        874.90       1269.69        17.60 o                         
   1   1   0       2147.86       2612.88        32.33 o                         
   2   1   0        454.58        319.05         3.91 o                         
   3   1   0       1331.81       1492.71        16.27 o                         
   4   1   0         14.10          7.37         1.55 o                         
   5   1   0        518.32        495.63         7.53 o                         
   6   1   0          2.56          5.36         3.30 o                         
   7   1   0        389.24        396.55         9.63 o                         
   8   1   0        207.88        186.11         9.83 o                         
   9   1   0         81.03         85.31        20.11 o                         
  10   1   0         98.04         85.28        10.05 o                         
 -10   2   0         11.32         24.07         8.89 o                         
  -9   2   0          5.05          5.48         7.10 o                         
  -8   2   0          0.43          0.87         5.87 o                         
  -7   2   0         48.14         26.09         5.77 o                         
  -6   2   0         94.19         99.24         4.52 o                         
  -5   2   0         91.61         80.46         3.02 o                         
  -4   2   0      10243.63      11361.69       110.91 o                         
  -3   2   0        381.08        336.64         4.82 o                         
  -2   2   0       2745.29       3094.76        30.52 o                         
  -1   2   0       5667.66       6523.59        73.35 o                         
   0   2   0        161.92        109.52         1.73 o                         
   1   2   0        254.99        365.05         5.59 o                         
   2   2   0        164.79        205.04         3.49 o                         
   3   2   0       1098.12       1111.56        12.39 o                         
   4   2   0        243.70        235.08         5.13 o                         
   5   2   0        817.38        721.86        10.84 o                         
   6   2   0        693.40        681.89        12.52 o                         
   7   2   0        181.10        188.50         8.85 o                         
   8   2   0        498.99        502.91        13.75 o                         
   9   2   0         17.92          6.51         7.52 o                         
  10   2   0         16.97         23.84        10.95 o                         
 -10   3   0          1.63         -5.81         8.79 o                         
  -9   3   0          0.01          4.02         7.10 o                         
  -8   3   0         23.72         25.63         6.57 o                         
  -7   3   0          8.10         10.49         5.24 o                         
  -6   3   0       1367.91       1270.53        23.29 o                         
  -5   3   0        738.91        749.32         8.82 o                         
  -4   3   0        836.28        865.84         9.66 o                         
  -3   3   0       2758.38       2847.95        30.46 o                         
  -2   3   0         11.68          7.23         1.05 o                         
  -1   3   0        913.88        946.98        10.36 o                         
   0   3   0       3242.06       3336.51        35.01 o                         
   1   3   0       1823.02       1812.90        23.02 o                         
   2   3   0         93.83         74.55         1.82 o                         
   3   3   0        636.87        576.68         7.01 o                         
   4   3   0       1740.70       1872.93        20.57 o                         
   5   3   0         46.34         46.34         3.13 o                         
   6   3   0       1708.39       1743.34        26.66 o                         
   7   3   0        263.68        268.22         8.93 o                         
   8   3   0         47.96         54.79         8.42 o                         
   9   3   0         14.33          5.41         8.54 o                         
  10   3   0         10.41         21.71        13.01 o                         
 -10   4   0          1.84          4.13         9.23 o                         
  -9   4   0          3.31         11.65         7.45 o                         
  -8   4   0        155.14        110.25         8.68 o                         
  -7   4   0        270.10        331.40        11.16 o                         
  -6   4   0        282.32        242.65         7.43 o                         
  -5   4   0       1072.14       1083.62        13.97 o                         
  -4   4   0         27.03         35.04         2.25 o                         
  -3   4   0        426.50        411.89         6.10 o                         
  -2   4   0       3201.94       3183.99        33.75 o                         
  -1   4   0        473.17        402.21         6.78 o                         
   0   4   0         98.17         61.12         1.55 o                         
   1   4   0        179.96        181.93         2.62 o                         
   2   4   0       4549.25       5154.94        50.65 o                         
   3   4   0         42.54         47.85         2.34 o                         
   4   4   0       3430.56       3575.03        41.37 o                         
   5   4   0        910.98       1008.27        14.56 o                         
   6   4   0         30.80         32.90         5.87 o                         
   7   4   0        369.88        335.03        11.11 o                         
   8   4   0         12.23          7.82         7.84 o                         
   9   4   0          1.76         -8.29         8.42 o                         
  10   4   0         29.86         18.64        11.12 o                         
 -10   5   0          8.52         -7.52        13.14 o                         
  -9   5   0         11.00         15.44         8.56 o                         
  -8   5   0        102.49         73.55         8.07 o                         
  -7   5   0        380.94        424.77        10.81 o                         
  -6   5   0        120.39        133.64         6.77 o                         
  -5   5   0        116.73        109.78         6.08 o                         
  -4   5   0        832.38        826.06        10.15 o                         
  -3   5   0         13.92         11.09         1.80 o                         
  -2   5   0        449.49        363.29         4.97 o                         
  -1   5   0         41.44         46.60         1.90 o                         
   0   5   0       6859.42       7448.78        84.03 o                         
   1   5   0        167.66        159.66         3.94 o                         
   2   5   0       4172.64       4526.84        47.94 o                         
   3   5   0       1192.51       1302.68        14.85 o                         
   4   5   0         12.18          3.52         2.90 o                         
   5   5   0       2350.38       2330.59        34.63 o                         
   6   5   0         13.42         18.77         4.38 o                         
   7   5   0          1.28          3.04         5.95 o                         
   8   5   0        230.60        262.22        14.77 o                         
   9   5   0         14.10         30.82        10.15 o                         
  -9   6   0         77.76         91.96        12.64 o                         
  -8   6   0         63.41         96.38        11.42 o                         
  -7   6   0         34.04         33.94         6.73 o                         
  -6   6   0        182.57        183.65         8.39 o                         
  -5   6   0         45.31         70.42         4.30 o                         
  -4   6   0        116.29        101.50         4.05 o                         
  -3   6   0        100.51         91.34         5.28 o                         
  -2   6   0       2255.70       2328.62        25.32 o                         
  -1   6   0        166.62        140.15         3.99 o                         
   0   6   0       2978.05       3346.13        35.64 o                         
   1   6   0       1406.56       1329.66        34.50 o                         
   2   6   0          4.66          0.62         2.12 o                         
   3   6   0       4779.32       4841.84        61.20 o                         
   4   6   0          1.49          3.49         3.38 o                         
   5   6   0         17.52         17.39         4.32 o                         
   6   6   0       1356.11       1424.86        23.29 o                         
   7   6   0          7.13          3.32         6.28 o                         
   8   6   0         21.92         26.23         9.23 o                         
   9   6   0         37.95         28.86        10.96 o                         
  -9   7   0         10.84          9.64        12.35 o                         
  -8   7   0         76.77         97.89        12.05 o                         
  -7   7   0         55.35         93.65         8.79 o                         
  -6   7   0          8.76         20.91         5.80 o                         
  -5   7   0          8.11         19.27         4.45 o                         
  -4   7   0        322.74        310.49         8.63 o                         
  -3   7   0         81.97         74.00         3.38 o                         
  -2   7   0        761.59        768.35        10.47 o                         
  -1   7   0       1270.63       1273.23        15.73 o                         
   0   7   0        124.38        129.80         4.07 o                         
   1   7   0       4216.15       4157.22        58.85 o                         
   2   7   0          8.99          7.57         2.83 o                         
   3   7   0        252.97        247.15         6.12 o                         
   4   7   0       3785.57       3777.30        54.36 o                         
   5   7   0         29.29         27.15         4.69 o                         
   6   7   0         48.77         42.56         5.84 o                         
   7   7   0         42.07         30.19         8.42 o                         
   8   7   0        176.89        170.82        14.22 o                         
  -9   8   0         12.66         16.84        15.30 o                         
  -8   8   0          4.43         20.60        11.36 o                         
  -7   8   0          2.15         11.90         6.85 o                         
  -6   8   0         23.32         18.35         6.33 o                         
  -5   8   0          5.87          3.98         4.74 o                         
  -4   8   0         94.11         77.07         5.21 o                         
  -3   8   0        386.43        381.29         7.60 o                         
  -2   8   0        138.86        143.11         4.85 o                         
  -1   8   0       2390.17       2329.87        34.18 o                         
   0   8   0        349.04        300.37         9.42 o                         
   1   8   0        607.97        583.37        10.69 o                         
   2   8   0       4097.47       4062.75        58.17 o                         
   3   8   0        123.12        101.28         5.18 o                         
   4   8   0         39.28         28.60         4.33 o                         
   5   8   0         26.87         27.80         5.27 o                         
   6   8   0        505.85        516.86        12.45 o                         
   7   8   0          8.63          5.83         8.54 o                         
   8   8   0        117.40         99.73        12.22 o                         
  -8   9   0          0.09         -9.58        11.72 o                         
  -7   9   0          1.15         -2.17         7.51 o                         
  -6   9   0         16.55          9.49         6.85 o                         
  -5   9   0         40.28         45.62         5.82 o                         
  -4   9   0         23.93         15.88         4.90 o                         
  -3   9   0        784.94        745.23        13.62 o                         
  -2   9   0        637.09        603.43        11.49 o                         
  -1   9   0        202.77        202.53         6.81 o                         
   0   9   0       2239.04       2193.14        32.82 o                         
   1   9   0        118.95         93.28         5.15 o                         
   2   9   0          8.01          8.55         4.04 o                         
   3   9   0        385.51        353.66         8.63 o                         
   4   9   0        778.51        804.43        13.99 o                         
   5   9   0         12.73         16.37         5.81 o                         
   6   9   0        139.53        132.13        10.54 o                         
   7   9   0        209.51        181.55        13.94 o                         
  -7  10   0          2.36          9.56         8.77 o                         
  -6  10   0         12.45         10.33         7.78 o                         
  -5  10   0        178.81        164.67        11.29 o                         
  -4  10   0        232.07        268.65        10.69 o                         
  -3  10   0          6.31          5.08         5.39 o                         
  -2  10   0        789.34        814.33        14.92 o                         
  -1  10   0        152.19        127.05         7.12 o                         
   0  10   0          0.84          5.95         4.41 o                         
   1  10   0        423.43        408.03         9.86 o                         
   2  10   0        634.75        668.53        13.46 o                         
   3  10   0         22.65         20.08         4.98 o                         
   4  10   0         12.63         12.36         5.16 o                         
   5  10   0        475.44        498.70        30.63 o                         
   6  10   0          7.96         15.62         9.45 o                         
  -7  11   0         24.55         14.26        12.07 o                         
  -6  11   0         37.20         63.45        13.01 o                         
  -5  11   0         10.38          0.93        13.01 o                         
  -4  11   0        134.33        109.12         8.38 o                         
  -3  11   0        131.85        141.50         9.45 o                         
  -2  11   0         16.77         11.26         6.09 o                         
  -1  11   0        222.64        242.63        19.35 o                         
   0  11   0        205.99        220.63         9.71 o                         
   1  11   0          1.40         -1.97         4.96 o                         
   2  11   0         20.04         20.31         5.53 o                         
   3  11   0        514.22        515.39        13.28 o                         
   4  11   0          2.13          0.75         8.54 o                         
   5  11   0        376.73        394.64        32.29 o                         
   6  11   0        126.26        105.83        27.80 o                         
  -5  12   0         30.93         56.19        10.11 o                         
  -4  12   0          3.67          3.23         7.83 o                         
  -3  12   0        123.77        155.05        14.56 o                         
  -2  12   0          1.99         -1.50         7.14 o                         
  -1  12   0          8.53          9.77         7.16 o                         
   0  12   0         18.94          6.73         7.84 o                         
   1  12   0        298.34        312.59        17.49 o                         
   2  12   0          1.40          5.10         8.74 o                         
   3  12   0        251.05        253.80        14.65 o                         
   4  12   0        302.62        332.02        30.49 o                         
  -4  13   0          5.70         24.17        10.73 o                         
  -3  13   0          4.96         -7.74         9.62 o                         
  -2  13   0         12.64         24.49         9.78 o                         
  -1  13   0         90.09         96.96        10.59 o                         
   0  13   0          0.50          1.32         9.45 o                         
   1  13   0         96.00        101.48        11.23 o                         
   2  13   0        331.33        341.72        19.73 o                         
  -1 -13   1          0.07          0.00        15.24 o                         
   0 -13   1          3.04         -0.51         8.97 o                         
   1 -13   1         86.21         86.92        16.59 o                         
   2 -13   1         10.86         18.24         9.63 o                         
   3 -13   1         25.83         39.52        14.17 o                         
  -4 -12   1         22.71         14.35        24.22 o                         
  -3 -12   1          9.20         -4.89        20.63 o                         
  -2 -12   1         50.65         57.81         9.63 o                         
  -1 -12   1        169.80        184.01        10.39 o                         
   0 -12   1         21.12         28.01         7.58 o                         
   1 -12   1         11.14         16.05         6.88 o                         
   2 -12   1        384.33        423.43        15.20 o                         
   3 -12   1         56.98         62.89         8.48 o                         
   4 -12   1         25.54         29.85         8.38 o                         
   5 -12   1          8.57          3.01         8.65 o                         
  -5 -11   1          9.35          7.42         9.70 o                         
  -4 -11   1        194.32        204.11        13.04 o                         
  -3 -11   1        129.03        142.37         7.83 o                         
  -2 -11   1          1.03          3.84         5.11 o                         
  -1 -11   1          1.48         -1.93         5.29 o                         
   0 -11   1        735.44        682.99        13.95 o                         
   1 -11   1          7.02          5.23         5.29 o                         
   2 -11   1        169.09        180.59        12.19 o                         
   3 -11   1        171.24        148.49        15.34 o                         
   4 -11   1         15.27          9.97         7.14 o                         
   5 -11   1          6.64          5.97         7.60 o                         
   6 -11   1         15.82          3.73         9.69 o                         
  -6 -10   1        185.08        185.64        17.04 o                         
  -5 -10   1         20.17         21.61         6.98 o                         
  -4 -10   1         29.89         36.40         6.51 o                         
  -3 -10   1          9.78         14.79         4.89 o                         
  -2 -10   1        948.58        924.03        16.65 o                         
  -1 -10   1          0.22          7.21         4.27 o                         
   0 -10   1        437.51        406.31        10.02 o                         
   1 -10   1        565.95        521.57        11.24 o                         
   2 -10   1          0.09          2.35         4.45 o                         
   3 -10   1         84.11         86.27         5.95 o                         
   4 -10   1         73.26         61.19         6.99 o                         
   5 -10   1         14.77         11.22         6.44 o                         
   6 -10   1         15.27         11.04         9.05 o                         
   7 -10   1         61.66        111.77        12.26 o                         
  -7  -9   1          0.12          1.98        11.61 o                         
  -6  -9   1         25.22         22.96         7.40 o                         
  -5  -9   1         65.73         65.44         6.69 o                         
  -4  -9   1        607.77        622.11        12.08 o                         
  -3  -9   1         34.50         36.97         4.66 o                         
  -2  -9   1        545.52        488.23        10.73 o                         
  -1  -9   1       1071.42       1065.25        17.83 o                         
   0  -9   1         27.62         28.84         4.21 o                         
   1  -9   1        155.68        161.10         6.46 o                         
   2  -9   1        444.67        409.05         9.49 o                         
   3  -9   1        171.66        156.88         8.03 o                         
   4  -9   1         78.86         69.01         6.05 o                         
   5  -9   1        270.02        368.77        10.49 o                         
   6  -9   1          2.74          0.44         6.85 o                         
   7  -9   1          3.34          6.65         8.03 o                         
   8  -9   1         42.32         68.13        10.25 o                         
  -7  -8   1         42.01         39.76        10.04 o                         
  -6  -8   1        180.17        191.08        10.22 o                         
  -5  -8   1         72.24         69.46         6.03 o                         
  -4  -8   1        205.65        189.99         6.97 o                         
  -3  -8   1       1580.14       1650.81        23.29 o                         
  -2  -8   1          3.17          1.21         3.51 o                         
  -1  -8   1         37.88         46.69         3.96 o                         
   0  -8   1       1096.75       1026.77        17.06 o                         
   1  -8   1        279.80        242.14         6.68 o                         
   2  -8   1        679.20        704.27        12.58 o                         
   3  -8   1        300.68        311.05         9.76 o                         
   4  -8   1         28.38         29.07         4.03 o                         
   5  -8   1          6.32         13.23         5.20 o                         
   6  -8   1        319.71        407.21        12.64 o                         
   7  -8   1          3.79          3.82         6.98 o                         
   8  -8   1         50.54         63.31         9.21 o                         
   9  -8   1         14.34          3.59        17.94 o                         
  -8  -7   1         25.73         19.58        10.15 o                         
  -7  -7   1         32.94         20.46         6.89 o                         
  -6  -7   1         10.19          8.55         5.82 o                         
  -5  -7   1       1289.22       1411.33        32.87 o                         
  -4  -7   1        187.64        164.43         6.25 o                         
  -3  -7   1         11.90          8.37         3.31 o                         
  -2  -7   1       1666.09       1639.04        24.96 o                         
  -1  -7   1         53.70         68.43         3.81 o                         
   0  -7   1       2343.33       2304.53        33.49 o                         
   1  -7   1         24.23         23.35         2.97 o                         
   2  -7   1        138.55        119.71         4.24 o                         
   3  -7   1          6.69          5.77         2.78 o                         
   4  -7   1       1356.86       1355.67        19.07 o                         
   5  -7   1         12.20          8.86         3.71 o                         
   6  -7   1         90.31         92.30         6.82 o                         
   7  -7   1        148.50        161.69        10.18 o                         
   8  -7   1         32.86         26.46         8.03 o                         
   9  -7   1          2.52          1.92        11.72 o                         
  -9  -6   1         12.77          8.97        23.32 o                         
  -8  -6   1          0.12         -7.87         8.64 o                         
  -7  -6   1        502.70        570.35        19.24 o                         
  -6  -6   1        224.78        195.45         9.16 o                         
  -5  -6   1          4.88          6.82         4.20 o                         
  -4  -6   1       1830.25       1888.25        28.56 o                         
  -3  -6   1         17.25         26.66         3.12 o                         
  -2  -6   1       2909.46       2854.62        41.02 o                         
  -1  -6   1         87.03         88.30         4.65 o                         
   0  -6   1        261.19        217.11         4.95 o                         
   1  -6   1        367.40        330.96         5.55 o                         
   2  -6   1       2483.97       2342.47        27.58 o                         
   3  -6   1        138.92        112.13         3.86 o                         
   4  -6   1        245.83        240.59         5.72 o                         
   5  -6   1       1003.32       1040.74        15.45 o                         
   6  -6   1         30.63         23.16         5.33 o                         
   7  -6   1          9.63          7.80         6.17 o                         
   8  -6   1         83.71         76.75         8.39 o                         
   9  -6   1         29.29         20.52        10.73 o                         
  -9  -5   1         96.87        104.63        15.70 o                         
  -8  -5   1        105.69         75.59         9.34 o                         
  -7  -5   1          2.33         -1.43         5.89 o                         
  -6  -5   1       1125.19       1119.09        21.80 o                         
  -5  -5   1         62.88         59.45         4.66 o                         
  -4  -5   1       1418.79       1415.11        21.71 o                         
  -3  -5   1        526.85        506.13         8.34 o                         
  -2  -5   1        414.05        361.82         8.69 o                         
  -1  -5   1        632.27        585.11         8.47 o                         
   0  -5   1       1437.80       1314.89        19.73 o                         
   1  -5   1        616.23        595.67         7.92 o                         
   2  -5   1        275.19        258.92         5.11 o                         
   3  -5   1       3861.52       3821.53        40.82 o                         
   4  -5   1         29.14         34.15         2.70 o                         
   5  -5   1        133.98        137.35         4.60 o                         
   6  -5   1        496.93        526.39        15.82 o                         
   7  -5   1         79.82         53.92         6.73 o                         
   8  -5   1         50.84         47.78        11.36 o                         
   9  -5   1         14.37         22.31        10.09 o                         
  10  -5   1          1.13          0.90        12.05 o                         
  -9  -4   1          8.30          0.87         8.74 o                         
  -8  -4   1        366.68        369.68        12.89 o                         
  -7  -4   1         31.40         26.09         5.82 o                         
  -6  -4   1        306.76        288.94         9.42 o                         
  -5  -4   1       1252.62       1205.69        19.23 o                         
  -4  -4   1        122.59        107.94         4.87 o                         
  -3  -4   1        222.88        176.47         3.46 o                         
  -2  -4   1        154.94        140.11         3.14 o                         
  -1  -4   1       1842.78       1733.30        24.99 o                         
   0  -4   1        121.96        105.85         2.87 o                         
   1  -4   1       8343.92       8495.90        95.81 o                         
   2  -4   1        441.03        544.38         6.67 o                         
   3  -4   1       1043.85       1089.00        12.49 o                         
   4  -4   1       1949.46       1922.66        21.30 o                         
   5  -4   1         27.78         20.58         2.64 o                         
   6  -4   1        201.87        183.37         9.97 o                         
   7  -4   1          1.00         -0.44         4.78 o                         
   8  -4   1          1.83          1.81         6.72 o                         
   9  -4   1         13.33         16.20         9.91 o                         
  10  -4   1         31.91         49.10        12.90 o                         
 -10  -3   1         97.03         84.31        24.22 o                         
  -9  -3   1          6.10         -2.24         9.23 o                         
  -8  -3   1         45.29         25.38         6.34 o                         
  -7  -3   1        931.25        996.10        20.37 o                         
  -6  -3   1          3.78          6.55         3.81 o                         
  -5  -3   1         42.60         46.11         3.34 o                         
  -4  -3   1        105.07         98.32         3.51 o                         
  -3  -3   1       2363.17       2331.61        27.15 o                         
  -2  -3   1       1151.94       1065.81        12.80 o                         
  -1  -3   1       7163.75       7701.18       106.28 o                         
   0  -3   1       1990.10       2330.06        29.12 o                         
   1  -3   1       2599.82       2838.44        32.46 o                         
   2  -3   1       5765.28       6149.81        76.05 o                         
   3  -3   1         38.98         68.59         2.04 o                         
   4  -3   1        579.87        582.14         9.45 o                         
   5  -3   1        178.22        157.80         4.58 o                         
   6  -3   1          3.78          1.14         2.91 o                         
   7  -3   1          7.15          6.04         4.28 o                         
   8  -3   1        101.06        115.55         8.41 o                         
   9  -3   1         15.45         39.77         8.07 o                         
  10  -3   1          6.39          7.22        11.72 o                         
 -10  -2   1         16.95         12.56        11.12 o                         
  -9  -2   1        237.27        261.15        15.43 o                         
  -8  -2   1          0.15          0.20         5.67 o                         
  -7  -2   1         21.58         20.72         4.48 o                         
  -6  -2   1        369.27        351.71         8.29 o                         
  -5  -2   1        809.68        767.90        11.59 o                         
  -4  -2   1        549.48        477.76         6.93 o                         
  -3  -2   1       4437.39       4821.88        54.80 o                         
  -2  -2   1       2177.15       2310.93        26.66 o                         
  -1  -2   1        943.09       1262.09        18.16 o                         
   0  -2   1      10955.62      12029.90       165.25 o                         
   1  -2   1       1178.02       1500.05        19.01 o                         
   2  -2   1       1550.46       1801.64        18.03 o                         
   3  -2   1       1838.79       1954.76        21.21 o                         
   4  -2   1        445.92        390.23         5.41 o                         
   5  -2   1          6.35          5.74         2.01 o                         
   6  -2   1        142.72        134.26         4.52 o                         
   7  -2   1         16.11         33.70         4.67 o                         
   8  -2   1          4.19          1.34         5.77 o                         
   9  -2   1        287.90        326.67        13.21 o                         
  10  -2   1         31.79         28.01         8.96 o                         
 -10  -1   1          1.25         -4.74        10.76 o                         
  -9  -1   1          4.10          8.57         7.36 o                         
  -8  -1   1        218.08        231.35         8.81 o                         
  -7  -1   1         89.16         80.04         5.21 o                         
  -6  -1   1        149.22        134.54         5.72 o                         
  -5  -1   1       1122.57       1141.73        18.65 o                         
  -4  -1   1       1265.44       1252.58        15.30 o                         
  -3  -1   1        386.98        560.04         7.30 o                         
  -2  -1   1      10182.61      11429.21       140.47 o                         
  -1  -1   1       1740.53       2180.30        24.71 o                         
   0  -1   1       1709.14       2089.31        28.92 o                         
   1  -1   1       5728.68       6601.54        74.21 o                         
   2  -1   1       1198.08        882.59         9.68 o                         
   3  -1   1         94.09         56.91         1.87 o                         
   4  -1   1        456.39        428.10         6.88 o                         
   5  -1   1         29.29         21.97         3.27 o                         
   6  -1   1         62.35         54.21         3.42 o                         
   7  -1   1       1143.87       1227.41        20.39 o                         
   8  -1   1        130.17        135.08         8.93 o                         
   9  -1   1         18.46         11.22         7.34 o                         
  10  -1   1         94.32        111.53        10.19 o                         
 -10   0   1         46.50         35.67         8.91 o                         
  -9   0   1          6.47          2.68         7.10 o                         
  -8   0   1         34.10         33.62         5.73 o                         
  -7   0   1         71.75         51.35         4.91 o                         
  -6   0   1        412.69        379.57         8.55 o                         
  -5   0   1        292.60        333.55         6.43 o                         
  -4   0   1       4587.26       5142.28        54.29 o                         
  -3   0   1        965.29       1107.60        14.58 o                         
  -2   0   1        277.36        433.01         6.00 o                         
  -1   0   1       3773.50       4673.50        64.35 o                         
   0   0   1        589.64        772.31        15.53 o                         
   1   0   1        875.69        902.58        11.39 o                         
   2   0   1       1767.89       1715.61        18.26 o                         
   3   0   1         22.88         26.68         1.32 o                         
   4   0   1        385.49        284.49         4.24 o                         
   5   0   1       2708.25       2718.34        29.59 o                         
   6   0   1        433.44        415.92         7.41 o                         
   7   0   1         56.02         46.42         4.98 o                         
   8   0   1        631.43        662.74        19.27 o                         
   9   0   1         32.40         24.64         7.51 o                         
  10   0   1          4.32          4.40         8.61 o                         
 -10   1   1          6.54          6.21         8.68 o                         
  -9   1   1          2.79         -5.86         7.02 o                         
  -8   1   1         55.31         53.46         6.67 o                         
  -7   1   1         76.70         72.30         8.57 o                         
  -6   1   1       1034.43       1034.60        20.04 o                         
  -5   1   1       1051.32       1067.02        15.15 o                         
  -4   1   1        495.56        573.59         8.09 o                         
  -3   1   1       2278.91       2540.99        27.12 o                         
  -2   1   1       1744.83       1934.20        24.46 o                         
  -1   1   1         43.91         17.50         1.55 o                         
   0   1   1         27.48         45.60         2.07 o                         
   1   1   1        122.96        135.14         2.75 o                         
   2   1   1        762.38        636.63         7.21 o                         
   3   1   1       3319.76       3314.85        35.11 o                         
   4   1   1       2314.95       2414.68        26.10 o                         
   5   1   1         17.23         33.44         2.21 o                         
   6   1   1       1820.62       1897.36        31.80 o                         
   7   1   1        176.82        168.70         6.86 o                         
   8   1   1         40.82         46.41         7.56 o                         
   9   1   1        175.49        164.46        13.61 o                         
  10   1   1          0.08         10.07         8.51 o                         
 -10   2   1         11.06         10.62         9.00 o                         
  -9   2   1          3.54          3.22         7.10 o                         
  -8   2   1         95.00         77.51         7.45 o                         
  -7   2   1        483.52        514.69        11.23 o                         
  -6   2   1        320.45        299.58         7.75 o                         
  -5   2   1        984.57       1021.48        14.50 o                         
  -4   2   1       1139.33       1245.29        13.60 o                         
  -3   2   1        926.37        816.55         9.23 o                         
  -2   2   1       4088.33       3889.25        44.12 o                         
  -1   2   1         38.13         72.52         1.36 o                         
   0   2   1        600.94        594.66         6.49 o                         
   1   2   1        973.98       1143.30        11.45 o                         
   2   2   1       9731.93      10723.71       111.53 o                         
   3   2   1         12.54         34.57         2.12 o                         
   4   2   1       3774.68       4057.72        43.05 o                         
   5   2   1        649.85        682.36         8.69 o                         
   6   2   1         42.98         46.91         3.34 o                         
   7   2   1       1064.72       1111.18        18.81 o                         
   8   2   1          3.32          2.52         5.51 o                         
   9   2   1          7.59          4.60         6.75 o                         
  10   2   1         11.48         11.76        11.21 o                         
 -10   3   1          9.97          2.77         9.06 o                         
  -9   3   1        102.10        113.83         9.32 o                         
  -8   3   1         84.79         77.33         8.08 o                         
  -7   3   1        228.47        246.83        12.07 o                         
  -6   3   1        521.86        542.07        21.66 o                         
  -5   3   1         58.31         55.94         3.62 o                         
  -4   3   1       3430.42       3338.52        39.80 o                         
  -3   3   1        479.06        358.20         4.82 o                         
  -2   3   1          1.62          2.18         1.02 o                         
  -1   3   1        552.79        431.71         5.40 o                         
   0   3   1       8072.59       8984.55        93.27 o                         
   1   3   1        121.69        140.19         2.07 o                         
   2   3   1       6549.25       7553.99        73.73 o                         
   3   3   1       2892.46       3148.14        33.46 o                         
   4   3   1        130.55         90.25         2.84 o                         
   5   3   1       3203.67       3499.64        40.82 o                         
   6   3   1         17.76         23.98         3.54 o                         
   7   3   1        134.49        111.28         6.32 o                         
   8   3   1         25.65         35.58         6.67 o                         
   9   3   1         38.29         43.49         8.96 o                         
  10   3   1          8.65          9.33        10.45 o                         
 -10   4   1         12.32          0.88         9.16 o                         
  -9   4   1         23.77         31.57         8.03 o                         
  -8   4   1        124.99        106.28        10.46 o                         
  -7   4   1         19.47         19.73         5.71 o                         
  -6   4   1       1276.98       1450.84        22.96 o                         
  -5   4   1        124.89        101.74         4.42 o                         
  -4   4   1         13.83         17.43         1.85 o                         
  -3   4   1        879.39        844.84         9.87 o                         
  -2   4   1       2076.81       2157.25        23.20 o                         
  -1   4   1        392.87        413.88         5.03 o                         
   0   4   1       4728.60       5591.15        58.50 o                         
   1   4   1       5747.54       6485.14        67.70 o                         
   2   4   1       1460.77       1368.88        13.99 o                         
   3   4   1       5749.11       6380.54        66.98 o                         
   4   4   1         64.38         62.30         2.49 o                         
   5   4   1        431.43        396.09         6.68 o                         
   6   4   1        615.48        635.30        10.72 o                         
   7   4   1        214.36        219.32         9.85 o                         
   8   4   1          0.07          0.86         8.52 o                         
   9   4   1         64.76         41.07        10.29 o                         
  10   4   1         47.81         37.27        10.59 o                         
 -10   5   1         21.25         11.66        15.25 o                         
  -9   5   1          5.02         11.19         8.26 o                         
  -8   5   1        242.35        334.06        15.95 o                         
  -7   5   1          1.96          8.52         5.77 o                         
  -6   5   1          0.55          2.95         4.21 o                         
  -5   5   1        389.22        430.62        13.98 o                         
  -4   5   1        502.74        464.30        10.90 o                         
  -3   5   1        607.49        604.94         7.73 o                         
  -2   5   1        816.68        958.52        12.39 o                         
  -1   5   1       3054.28       3302.46        35.11 o                         
   0   5   1        621.45        634.66         8.09 o                         
   1   5   1       6928.55       7706.47        80.49 o                         
   2   5   1        378.88        320.99         4.15 o                         
   3   5   1        638.00        672.89         8.26 o                         
   4   5   1       1795.92       1798.45        21.77 o                         
   5   5   1        279.90        243.80         9.71 o                         
   6   5   1        102.44        103.08         5.61 o                         
   7   5   1        116.90         98.59         7.90 o                         
   8   5   1        276.41        273.38        14.60 o                         
   9   5   1         12.64          4.43         9.62 o                         
  10   5   1         92.71         78.11        25.56 o                         
  -9   6   1         12.09         29.89         9.32 o                         
  -8   6   1          6.62         10.59         7.45 o                         
  -7   6   1        134.19        205.57        10.25 o                         
  -6   6   1         69.99         63.55         5.45 o                         
  -5   6   1        296.84        272.25         7.58 o                         
  -4   6   1        111.72         91.94         3.38 o                         
  -3   6   1       1235.04       1228.62        14.18 o                         
  -2   6   1         21.50         24.13         1.90 o                         
  -1   6   1       3312.72       3519.17        37.48 o                         
   0   6   1       1030.30        998.77        11.41 o                         
   1   6   1        445.69        443.64         5.95 o                         
   2   6   1       2617.13       2442.21        26.38 o                         
   3   6   1          2.46          3.19         2.18 o                         
   4   6   1        174.82        149.13         9.97 o                         
   5   6   1         50.26         41.04         4.38 o                         
   6   6   1        679.19        663.17        13.26 o                         
   7   6   1         28.72         15.96         7.46 o                         
   8   6   1        271.69        255.29        18.84 o                         
   9   6   1         32.95         46.17        11.27 o                         
  -9   7   1         29.21         33.70        12.00 o                         
  -8   7   1          0.09          4.35         8.49 o                         
  -7   7   1         35.63         28.05         6.72 o                         
  -6   7   1         23.09          3.94         4.78 o                         
  -5   7   1        403.06        409.02        10.23 o                         
  -4   7   1         47.51         48.13         3.73 o                         
  -3   7   1        583.06        554.45         8.35 o                         
  -2   7   1       1006.05        989.18        14.24 o                         
  -1   7   1        157.78        147.58         3.25 o                         
   0   7   1       2567.93       2255.63        24.55 o                         
   1   7   1        473.74        466.04         7.59 o                         
   2   7   1          5.08          5.65         2.50 o                         
   3   7   1         28.38         43.70         4.15 o                         
   4   7   1        916.35        888.55        20.07 o                         
   5   7   1         30.65         34.49         5.56 o                         
   6   7   1        439.99        425.26        10.87 o                         
   7   7   1        244.62        214.18        12.92 o                         
   8   7   1          1.96          0.43         9.78 o                         
   9   7   1        186.60        154.19        14.25 o                         
  -9   8   1          0.62         -4.48        19.73 o                         
  -8   8   1          6.75         -2.39        10.45 o                         
  -7   8   1         55.10         55.56        10.45 o                         
  -6   8   1         50.16         54.06         7.67 o                         
  -5   8   1        105.19         84.36         6.69 o                         
  -4   8   1        566.81        585.39        10.50 o                         
  -3   8   1         23.98         29.78         3.21 o                         
  -2   8   1       1111.36       1030.22        13.53 o                         
  -1   8   1        874.16        871.45        14.32 o                         
   0   8   1          0.26          0.78         2.50 o                         
   1   8   1        469.93        395.74         8.73 o                         
   2   8   1        865.93        894.05        14.97 o                         
   3   8   1        124.01        125.17         5.40 o                         
   4   8   1        385.23        377.88         9.18 o                         
   5   8   1        590.46        581.35        12.23 o                         
   6   8   1         30.96         35.46         7.05 o                         
   7   8   1        427.82        412.38        17.22 o                         
   8   8   1        196.03        236.52        25.11 o                         
  -8   9   1          6.66          3.42        11.72 o                         
  -7   9   1         39.43         38.87        10.45 o                         
  -6   9   1        265.04        318.03        12.50 o                         
  -5   9   1          7.36          5.47         6.17 o                         
  -4   9   1        177.57        177.26         7.56 o                         
  -3   9   1        357.63        399.41        10.87 o                         
  -2   9   1         34.85         25.11         3.85 o                         
  -1   9   1        807.05        710.78        12.63 o                         
   0   9   1        307.47        312.08         7.52 o                         
   1   9   1        301.72        300.97         7.50 o                         
   2   9   1        179.68        173.48         6.52 o                         
   3   9   1        655.21        680.37        11.86 o                         
   4   9   1         27.92         33.88         4.72 o                         
   5   9   1        482.50        472.56        13.86 o                         
   6   9   1        699.74        699.37        17.55 o                         
   7   9   1          0.00         20.63        11.66 o                         
   8   9   1         91.82         64.58        16.14 o                         
  -7  10   1          2.56          8.52        11.42 o                         
  -6  10   1         21.95         22.30         7.86 o                         
  -5  10   1        107.60        124.64         8.56 o                         
  -4  10   1         44.38         53.49         6.82 o                         
  -3  10   1        318.25        350.70        10.90 o                         
  -2  10   1          7.09          8.48         4.97 o                         
  -1  10   1        137.03        136.18         6.38 o                         
   0  10   1         20.11         21.21         4.41 o                         
   1  10   1        482.42        484.50        10.40 o                         
   2  10   1         75.96         79.76         5.55 o                         
   3  10   1        184.08        190.74         7.47 o                         
   4  10   1        968.82        933.04        26.34 o                         
   5  10   1          1.99         -7.02         8.42 o                         
   6  10   1        357.32        377.16        26.91 o                         
   7  10   1         26.19         26.01        13.45 o                         
  -7  11   1         38.48         50.23        13.62 o                         
  -6  11   1         14.87         32.79        10.56 o                         
  -5  11   1         52.21         70.69         9.69 o                         
  -4  11   1          2.69          8.84         8.64 o                         
  -3  11   1         17.23         18.70         6.37 o                         
  -2  11   1         23.86         27.16         6.19 o                         
  -1  11   1        164.55        161.22         9.25 o                         
   0  11   1        441.04        402.85        21.74 o                         
   1  11   1         14.67         10.76         7.04 o                         
   2  11   1        762.62        691.30        19.61 o                         
   3  11   1          0.12          1.10         7.61 o                         
   4  11   1        560.57        555.16        18.90 o                         
   5  11   1        133.22        127.16        11.61 o                         
   6  11   1         50.43         49.90        11.06 o                         
  -6  12   1          3.47          2.85        10.73 o                         
  -5  12   1          2.51          2.08         9.69 o                         
  -4  12   1         19.71         31.42         7.99 o                         
  -3  12   1         19.41         12.78         7.29 o                         
  -2  12   1        280.04        275.51        22.87 o                         
  -1  12   1          3.11          1.69        13.45 o                         
   0  12   1        474.50        472.15        25.07 o                         
   1  12   1         28.56         37.37         8.64 o                         
   2  12   1        385.84        354.43        15.59 o                         
   3  12   1        211.64        196.10        16.14 o                         
   4  12   1         75.03         87.67        11.06 o                         
   5  12   1        132.78        133.82        13.03 o                         
  -4  13   1         66.85         61.38        11.94 o                         
  -3  13   1          4.58         -8.27         9.62 o                         
  -2  13   1        145.34        145.97        13.57 o                         
  -1  13   1         65.20         79.78        10.45 o                         
   0  13   1        186.01        179.55        13.43 o                         
   1  13   1        214.26        194.48        16.14 o                         
   2  13   1         51.64         44.36        10.25 o                         
   3  13   1        148.44        167.65        14.41 o                         
  -2  14   1         61.61         55.81        12.09 o                         
  -1  14   1        169.08        203.73        15.59 o                         
   0  14   1          2.71          9.57        11.66 o                         
  -3 -12   2          5.18         11.02        12.68 o                         
  -2 -12   2        429.73        449.63        12.03 o                         
  -1 -12   2         19.22         13.58         6.37 o                         
   0 -12   2         24.16         17.59         6.30 o                         
   1 -12   2        232.69        225.79        11.91 o                         
   2 -12   2          0.45         -1.04         7.24 o                         
   3 -12   2        166.33        194.29        14.03 o                         
   4 -12   2          2.44         -1.13         8.12 o                         
  -4 -11   2        309.03        326.15        15.10 o                         
  -3 -11   2         15.58         17.57         6.12 o                         
  -2 -11   2         18.91          6.77         5.34 o                         
  -1 -11   2        702.37        732.05        15.03 o                         
   0 -11   2         16.88         23.80         5.51 o                         
   1 -11   2        344.06        340.69        14.11 o                         
   2 -11   2         40.03         48.99         5.86 o                         
   3 -11   2          6.41         15.42         6.70 o                         
   4 -11   2         92.59         96.55         8.45 o                         
   5 -11   2         98.01        170.63        15.80 o                         
   6 -11   2          0.46         -0.45         9.62 o                         
  -5 -10   2         24.52         25.83         6.86 o                         
  -4 -10   2          0.89         -2.73         5.46 o                         
  -3 -10   2       1041.58       1095.69        19.31 o                         
  -2 -10   2         23.63         35.33         5.12 o                         
  -1 -10   2        414.67        403.64        10.22 o                         
   0 -10   2        309.64        336.57         9.07 o                         
   1 -10   2         15.19         14.04         5.05 o                         
   2 -10   2        308.22        287.19         8.82 o                         
   3 -10   2        106.67        120.01        15.41 o                         
   4 -10   2          0.71         -5.95         5.95 o                         
   5 -10   2        107.93        108.21         8.31 o                         
   6 -10   2         59.83         68.70         9.69 o                         
   7 -10   2          4.19          6.41        10.11 o                         
  -6  -9   2          2.82          1.69         7.42 o                         
  -5  -9   2        673.35        696.62        24.73 o                         
  -4  -9   2          9.32         18.50         4.94 o                         
  -3  -9   2        305.48        301.28         8.47 o                         
  -2  -9   2       1166.91       1177.00        19.67 o                         
  -1  -9   2         62.34         62.48         4.82 o                         
   0  -9   2        462.86        435.92        13.44 o                         
   1  -9   2          8.78          8.10         4.10 o                         
   2  -9   2          5.90          7.59         4.14 o                         
   3  -9   2        110.50        105.04         5.93 o                         
   4  -9   2        307.04        339.06         9.44 o                         
   5  -9   2         69.23         62.01         6.99 o                         
   6  -9   2          2.42         10.01         7.33 o                         
   7  -9   2         66.75         75.30         9.10 o                         
   8  -9   2         32.75         31.82         9.63 o                         
  -7  -8   2        255.12        265.49        12.68 o                         
  -6  -8   2          4.66         -2.01         6.71 o                         
  -5  -8   2        100.90         92.06         6.57 o                         
  -4  -8   2       1440.26       1440.33        25.03 o                         
  -3  -8   2         82.22         80.35         5.60 o                         
  -2  -8   2        760.03        756.25        13.69 o                         
  -1  -8   2        159.47        173.49         6.11 o                         
   0  -8   2        152.66        132.83         5.50 o                         
   1  -8   2         14.12          9.81         3.48 o                         
   2  -8   2       1038.76        982.10        18.38 o                         
   3  -8   2        207.04        160.47         6.15 o                         
   4  -8   2         23.23         21.97         4.23 o                         
   5  -8   2        417.91        436.74         9.43 o                         
   6  -8   2        160.93        137.91        10.10 o                         
   7  -8   2         17.37         16.49         7.51 o                         
   8  -8   2          8.24         -2.10         8.03 o                         
  -8  -7   2         42.13         28.70        23.32 o                         
  -7  -7   2         19.44         22.00         7.12 o                         
  -6  -7   2        650.65        656.43        16.70 o                         
  -5  -7   2         39.43         37.12         5.07 o                         
  -4  -7   2        874.35        860.51        14.05 o                         
  -3  -7   2        770.49        793.38        12.95 o                         
  -2  -7   2        313.19        298.34         7.30 o                         
  -1  -7   2         16.23         22.40         3.38 o                         
   0  -7   2       1982.78       1839.18        27.43 o                         
   1  -7   2        350.56        283.15         6.68 o                         
   2  -7   2        276.21        245.10         6.42 o                         
   3  -7   2       1609.63       1568.14        22.10 o                         
   4  -7   2        539.99        470.33        11.51 o                         
   5  -7   2        111.40        107.79         5.21 o                         
   6  -7   2         64.98         59.75         5.82 o                         
   7  -7   2          1.58         -6.33         6.33 o                         
   8  -7   2         19.54         19.99         7.65 o                         
   9  -7   2          0.23          7.15         9.08 o                         
  -8  -6   2        170.34        129.28        15.61 o                         
  -7  -6   2          1.22          7.46         6.14 o                         
  -6  -6   2        458.07        444.45        12.54 o                         
  -5  -6   2        658.30        634.38        13.85 o                         
  -4  -6   2         89.83         96.51         4.90 o                         
  -3  -6   2        116.17        128.15         4.95 o                         
  -2  -6   2       1395.51       1370.63        21.02 o                         
  -1  -6   2        825.73        745.84        16.49 o                         
   0  -6   2        443.71        373.85         7.23 o                         
   1  -6   2       2687.78       2566.64        36.98 o                         
   2  -6   2        843.07        790.30        11.57 o                         
   3  -6   2        203.42        197.84         5.12 o                         
   4  -6   2        981.09        985.67        16.24 o                         
   5  -6   2         17.26         11.17         3.61 o                         
   6  -6   2        130.64        137.20         8.52 o                         
   7  -6   2          0.67         11.44         6.17 o                         
   8  -6   2         41.19         66.50         8.25 o                         
   9  -6   2          2.32          7.30         8.56 o                         
  -9  -5   2          7.14         10.76        23.32 o                         
  -8  -5   2        123.13        106.57         8.65 o                         
  -7  -5   2        218.50        185.02         9.70 o                         
  -6  -5   2          1.52          3.60         4.93 o                         
  -5  -5   2        180.13        166.49         6.63 o                         
  -4  -5   2        153.57        188.95         6.04 o                         
  -3  -5   2       1062.15       1044.13        14.96 o                         
  -2  -5   2         97.69         82.85         3.62 o                         
  -1  -5   2       2795.57       2764.75        35.44 o                         
   0  -5   2       1040.52       1089.38        19.88 o                         
   1  -5   2          8.31         10.27         1.69 o                         
   2  -5   2       5095.80       5478.77        62.61 o                         
   3  -5   2        145.33        125.52         3.89 o                         
   4  -5   2        366.49        335.27         6.52 o                         
   5  -5   2          8.84          7.87         3.15 o                         
   6  -5   2        179.90        213.04         6.40 o                         
   7  -5   2         29.65         36.29         6.33 o                         
   8  -5   2         34.27         53.84         7.41 o                         
   9  -5   2         22.71         32.88         8.10 o                         
  10  -5   2          5.21          8.78        11.72 o                         
  -9  -4   2         60.14         37.76        10.85 o                         
  -8  -4   2         27.38         21.90         6.76 o                         
  -7  -4   2         58.72         47.37         6.09 o                         
  -6  -4   2          0.68          1.72         4.50 o                         
  -5  -4   2        490.79        459.85        11.25 o                         
  -4  -4   2         42.91         42.23         5.96 o                         
  -3  -4   2       1752.80       1839.42        24.29 o                         
  -2  -4   2       1527.76       1666.38        30.43 o                         
  -1  -4   2         97.92         85.60         2.55 o                         
   0  -4   2      10481.23      11465.46       128.89 o                         
   1  -4   2        239.63        257.49         4.33 o                         
   2  -4   2        782.24        786.61         9.92 o                         
   3  -4   2       1099.77       1145.13        14.27 o                         
   4  -4   2        450.31        394.09         6.32 o                         
   5  -4   2         25.18         26.98         2.87 o                         
   6  -4   2         92.74        136.01         5.03 o                         
   7  -4   2        111.26        109.44        13.32 o                         
   8  -4   2          0.67         -0.37         6.03 o                         
   9  -4   2         79.40         92.74        10.66 o                         
  10  -4   2         51.36         45.29        12.05 o                         
  -9  -3   2         11.49         -1.39        13.01 o                         
  -8  -3   2          2.07          4.55         6.63 o                         
  -7  -3   2         50.30         46.50         5.89 o                         
  -6  -3   2         26.76         28.08         7.25 o                         
  -5  -3   2        642.86        685.79        14.06 o                         
  -4  -3   2       1054.66       1057.67        14.74 o                         
  -3  -3   2         14.42          7.33         1.47 o                         
  -2  -3   2      12094.06      13419.61       150.92 o                         
  -1  -3   2        108.44        134.11         3.91 o                         
   0  -3   2        370.57        432.46         6.10 o                         
   1  -3   2       7187.79       7811.78        96.51 o                         
   2  -3   2       1119.60       1045.75        11.86 o                         
   3  -3   2          7.45         11.30         1.40 o                         
   4  -3   2          3.35          6.74         1.71 o                         
   5  -3   2        704.89        664.07         8.80 o                         
   6  -3   2         24.35         24.59         2.85 o                         
   7  -3   2        272.78        299.69        10.12 o                         
   8  -3   2        202.78        238.34        10.85 o                         
   9  -3   2         45.27         47.37        10.73 o                         
  10  -3   2         96.32         93.98        20.63 o                         
  -9  -2   2          0.41          6.50         9.23 o                         
  -8  -2   2          0.62          5.27         6.44 o                         
  -7  -2   2        151.94        166.99        12.30 o                         
  -6  -2   2        216.87        205.63         6.77 o                         
  -5  -2   2          0.27          0.87         2.73 o                         
  -4  -2   2       5634.50       6003.59        75.00 o                         
  -3  -2   2        923.05       1008.35        13.57 o                         
  -2  -2   2         95.94        116.36         3.12 o                         
  -1  -2   2       8470.45       9489.23       106.61 o                         
   0  -2   2       2751.69       2632.57        27.65 o                         
   1  -2   2         28.15         46.35         1.69 o                         
   2  -2   2       1384.66       1457.64        18.84 o                         
   3  -2   2       2410.76       2326.75        23.42 o                         
   4  -2   2         59.37         52.56         2.21 o                         
   5  -2   2       1033.09       1026.30        12.24 o                         
   6  -2   2        424.15        449.25         9.20 o                         
   7  -2   2         72.38         65.43         6.17 o                         
   8  -2   2        738.41        862.98        19.47 o                         
   9  -2   2         33.33          5.72         9.18 o                         
  10  -2   2          2.46         -0.57        10.34 o                         
 -10  -1   2          6.94         -2.87        12.56 o                         
  -9  -1   2         28.84         12.80         8.79 o                         
  -8  -1   2         15.92         15.63         5.48 o                         
  -7  -1   2          4.05          5.13         4.28 o                         
  -6  -1   2       1261.29       1170.90        19.00 o                         
  -5  -1   2       1132.53       1156.18        18.13 o                         
  -4  -1   2        105.90        125.29         3.44 o                         
  -3  -1   2       5120.39       5433.33        61.70 o                         
  -2  -1   2        800.42        754.18         9.07 o                         
  -1  -1   2         30.53         54.24         1.27 o                         
   0  -1   2       5432.15       5829.33        60.73 o                         
   1  -1   2       3239.07       3365.32        37.96 o                         
   2  -1   2         98.40         58.18         1.86 o                         
   3  -1   2       1028.97        950.06        11.06 o                         
   4  -1   2        912.33       1087.86        12.44 o                         
   5  -1   2        121.59         92.55         5.77 o                         
   6  -1   2       3658.16       3934.59        45.95 o                         
   7  -1   2        209.44        155.79         7.98 o                         
   8  -1   2          4.79          5.96         5.48 o                         
   9  -1   2          1.65         -3.14         8.88 o                         
  10  -1   2         27.89         22.52        11.21 o                         
  11  -1   2          0.48        -12.56        20.63 o                         
 -10   0   2          1.37         -8.37         9.78 o                         
  -9   0   2         12.50          2.67         6.99 o                         
  -8   0   2        196.57        163.99         8.46 o                         
  -7   0   2        395.67        457.62        10.52 o                         
  -6   0   2         38.92         38.07         4.17 o                         
  -5   0   2       2130.72       2087.60        33.14 o                         
  -4   0   2        254.41        244.32         4.28 o                         
  -3   0   2        167.84        159.81         3.30 o                         
  -2   0   2       1977.24       2063.77        23.61 o                         
  -1   0   2       4283.90       4627.70        45.15 o                         
   0   0   2          3.65          6.52         1.04 o                         
   1   0   2       2093.63       2024.12        22.94 o                         
   2   0   2       1818.56       2420.83        30.32 o                         
   3   0   2        125.06         80.28         2.17 o                         
   4   0   2      13376.03      14559.54       163.80 o                         
   5   0   2       1421.80       1580.05        19.28 o                         
   6   0   2         46.26         37.31         2.81 o                         
   7   0   2         46.78         39.31         5.00 o                         
   8   0   2        162.27        136.22         9.10 o                         
   9   0   2         23.62         29.41         7.67 o                         
  10   0   2         16.44         16.47         8.77 o                         
  11   0   2         14.19         35.88        17.94 o                         
 -10   1   2         31.23         18.46         9.08 o                         
  -9   1   2         85.78         79.95         9.69 o                         
  -8   1   2          5.64         -0.57         4.84 o                         
  -7   1   2        427.07        435.57        10.85 o                         
  -6   1   2        493.93        561.21        10.99 o                         
  -5   1   2        211.27        177.13         5.50 o                         
  -4   1   2       1189.83       1114.76        15.30 o                         
  -3   1   2       1151.09       1262.43        16.68 o                         
  -2   1   2        344.51        393.07         9.64 o                         
  -1   1   2       5151.66       4916.98        60.73 o                         
   0   1   2       4747.48       5605.22        67.53 o                         
   1   1   2        953.55        936.44        11.87 o                         
   2   1   2      28437.47      31744.31       356.78 o                         
   3   1   2       7865.44       9050.25        94.43 o                         
   4   1   2        224.83        183.11         3.95 o                         
   5   1   2        690.79        688.86         8.70 o                         
   6   1   2        229.18        261.67         5.04 o                         
   7   1   2         62.81         57.28         5.31 o                         
   8   1   2          2.25          1.22         5.34 o                         
   9   1   2         46.51         44.59         7.51 o                         
  10   1   2          7.15         -2.25         8.51 o                         
  11   1   2          1.90          2.65        10.86 o                         
 -10   2   2          6.53          6.98         8.91 o                         
  -9   2   2         44.77         47.89         8.08 o                         
  -8   2   2        151.13        219.18        10.38 o                         
  -7   2   2        143.75        117.17         6.60 o                         
  -6   2   2        616.75        630.61        16.87 o                         
  -5   2   2         44.43         43.57         4.29 o                         
  -4   2   2         60.26         61.35         3.40 o                         
  -3   2   2        665.80        578.45         9.28 o                         
  -2   2   2       8122.07       8386.68       115.81 o                         
  -1   2   2       7452.62       6857.50        84.39 o                         
   0   2   2      18955.82      21871.70       301.31 o                         
   1   2   2      11564.33      14233.99       196.31 o                         
   2   2   2          0.85         12.36         0.96 o                         
   3   2   2       5463.04       5981.58        62.71 o                         
   4   2   2        231.66        357.60         4.96 o                         
   5   2   2          1.89          2.28         1.72 o                         
   6   2   2        409.86        384.08         6.94 o                         
   7   2   2         86.42         76.65         5.45 o                         
   8   2   2         15.86          7.40         5.57 o                         
   9   2   2          7.72         -4.45         6.57 o                         
  10   2   2        177.38        228.40        16.98 o                         
 -10   3   2         28.83         39.30        10.40 o                         
  -9   3   2         60.95         73.79         8.68 o                         
  -8   3   2        135.62        182.90        17.53 o                         
  -7   3   2          5.60          8.19         4.63 o                         
  -6   3   2          0.60          0.32         3.77 o                         
  -5   3   2        120.92        108.61         4.98 o                         
  -4   3   2       2321.78       2233.24        24.25 o                         
  -3   3   2       1809.72       1628.54        17.81 o                         
  -2   3   2       8491.79       9277.86        96.66 o                         
  -1   3   2       3498.25       4174.81        43.78 o                         
   0   3   2         25.71         97.91         1.72 o                         
   1   3   2      11661.08      13223.75       137.39 o                         
   2   3   2        780.54        952.67        10.50 o                         
   3   3   2          9.40         13.69         1.64 o                         
   4   3   2       2906.76       2949.39        31.57 o                         
   5   3   2        248.63        156.76         3.66 o                         
   6   3   2         77.04         84.16         4.48 o                         
   7   3   2          8.43         14.88         5.33 o                         
   8   3   2        576.80        593.64        23.67 o                         
   9   3   2          1.03         -2.42         6.82 o                         
  10   3   2        169.08        186.99        16.59 o                         
 -10   4   2         15.36         23.72        11.21 o                         
  -9   4   2          3.80          8.90         7.99 o                         
  -8   4   2          4.90         16.48         6.67 o                         
  -7   4   2         20.68         24.92         5.04 o                         
  -6   4   2        160.99        111.84         5.86 o                         
  -5   4   2        106.67         95.09         4.54 o                         
  -4   4   2       2300.86       2337.16        26.47 o                         
  -3   4   2        876.62        953.68        11.53 o                         
  -2   4   2        113.57        130.48         2.90 o                         
  -1   4   2       6133.79       6794.40        70.95 o                         
   0   4   2       2400.70       2397.84        25.47 o                         
   1   4   2        326.05        371.16         4.53 o                         
   2   4   2       8358.00       8972.33        87.52 o                         
   3   4   2        257.12        152.22         4.72 o                         
   4   4   2        485.45        514.70         6.71 o                         
   5   4   2        205.00        203.59         4.38 o                         
   6   4   2       1424.19       1390.08        17.87 o                         
   7   4   2          0.56         -5.04         5.04 o                         
   8   4   2        512.57        545.12        16.09 o                         
   9   4   2        127.19        106.94        10.98 o                         
  10   4   2         18.27          6.71        10.11 o                         
 -10   5   2          4.42          2.69        14.35 o                         
  -9   5   2          0.62          0.89         7.99 o                         
  -8   5   2          3.70          4.85         6.56 o                         
  -7   5   2          5.52         -5.51         5.51 o                         
  -6   5   2        299.61        257.29         8.12 o                         
  -5   5   2        135.73        136.68         5.12 o                         
  -4   5   2        343.78        324.24         8.49 o                         
  -3   5   2       2468.60       2497.12        27.07 o                         
  -2   5   2       1743.69       1650.89        18.11 o                         
  -1   5   2         21.86         11.17         1.23 o                         
   0   5   2       7343.50       7724.16        80.63 o                         
   1   5   2        385.18        426.62         5.26 o                         
   2   5   2       1053.63       1128.27        11.02 o                         
   3   5   2        899.90        887.68        10.30 o                         
   4   5   2       2997.86       2987.24        32.25 o                         
   5   5   2         59.46         59.06         5.15 o                         
   6   5   2        400.91        401.51        13.31 o                         
   7   5   2        436.88        379.53        12.13 o                         
   8   5   2        112.14        112.82        10.76 o                         
   9   5   2         85.42         76.31        13.90 o                         
  10   5   2         31.60         20.02        11.61 o                         
  -9   6   2          0.88          3.21         8.53 o                         
  -8   6   2         14.81         -2.52         6.91 o                         
  -7   6   2          4.34         -0.72         6.13 o                         
  -6   6   2        176.35        154.70         8.43 o                         
  -5   6   2        767.79        711.92        16.79 o                         
  -4   6   2        859.97        858.39        11.58 o                         
  -3   6   2         12.52         11.93         1.95 o                         
  -2   6   2       2407.04       2373.24        25.76 o                         
  -1   6   2       2019.16       2004.45        21.83 o                         
   0   6   2        748.18        710.40         8.41 o                         
   1   6   2       1658.79       1653.41        19.16 o                         
   2   6   2       3312.46       3559.45        33.41 o                         
   3   6   2        476.98        484.72         6.10 o                         
   4   6   2         14.05         22.04         2.54 o                         
   5   6   2       1513.75       1527.01        23.86 o                         
   6   6   2        180.15        167.36         8.54 o                         
   7   6   2        323.34        300.37        12.66 o                         
   8   6   2        190.11        188.36        24.22 o                         
   9   6   2         20.05         28.16        11.66 o                         
  -9   7   2          0.31          1.09         8.53 o                         
  -8   7   2         28.85         13.68         7.50 o                         
  -7   7   2        124.22         95.82         8.03 o                         
  -6   7   2        229.47        274.86        11.30 o                         
  -5   7   2         44.30         48.06         5.83 o                         
  -4   7   2        771.08        752.96        10.72 o                         
  -3   7   2       1145.45       1143.91        13.50 o                         
  -2   7   2        433.81        405.97         5.94 o                         
  -1   7   2       1558.87       1524.94        18.36 o                         
   0   7   2       1119.39       1255.72        14.18 o                         
   1   7   2        394.50        397.58         5.48 o                         
   2   7   2        105.36         70.80         2.50 o                         
   3   7   2       3937.61       4204.81        48.70 o                         
   4   7   2        129.48        106.89         7.85 o                         
   5   7   2        443.77        473.07        10.24 o                         
   6   7   2        694.95        739.39        16.83 o                         
   7   7   2         93.56         96.51         8.27 o                         
   8   7   2        396.66        404.47        17.41 o                         
   9   7   2         40.44         56.51        16.14 o                         
  -9   8   2          6.64          3.82        11.78 o                         
  -8   8   2         33.69         45.48         8.93 o                         
  -7   8   2         56.20         58.43         8.03 o                         
  -6   8   2        193.51        214.66        15.29 o                         
  -5   8   2        395.64        487.16        13.07 o                         
  -4   8   2         66.95         51.67         5.35 o                         
  -3   8   2        532.77        517.81         9.13 o                         
  -2   8   2        218.62        228.99         5.28 o                         
  -1   8   2         44.26         45.76         2.94 o                         
   0   8   2        181.51        170.18         4.09 o                         
   1   8   2       3705.15       3949.91        50.21 o                         
   2   8   2        126.03         98.32         4.16 o                         
   3   8   2        632.04        693.04        11.11 o                         
   4   8   2       1698.37       1715.35        26.55 o                         
   5   8   2        277.89        267.74         8.94 o                         
   6   8   2        886.89        912.98        20.10 o                         
   7   8   2        187.87        208.12        15.70 o                         
   8   8   2         30.84         20.63        12.56 o                         
   9   8   2          1.55          4.48        14.35 o                         
  -8   9   2         18.18         11.82        12.35 o                         
  -7   9   2        104.26        132.93        12.99 o                         
  -6   9   2          9.40          9.56         7.05 o                         
  -5   9   2        119.60        139.60        12.55 o                         
  -4   9   2         40.22         24.71         4.52 o                         
  -3   9   2          6.10         12.10         3.71 o                         
  -2   9   2         56.60         76.32         4.19 o                         
  -1   9   2        921.28        954.56        14.08 o                         
   0   9   2        122.96        108.05         4.57 o                         
   1   9   2        780.76        795.05        13.59 o                         
   2   9   2       2656.99       2527.46        38.19 o                         
   3   9   2        314.20        302.01         7.60 o                         
   4   9   2        750.67        765.93        14.91 o                         
   5   9   2        483.76        464.76        15.30 o                         
   6   9   2         37.85         35.78         8.96 o                         
   7   9   2         70.59         94.06        10.95 o                         
   8   9   2        101.18         82.52        15.25 o                         
  -7  10   2         18.19         27.59        11.72 o                         
  -6  10   2          3.77         12.11         9.51 o                         
  -5  10   2          1.20          9.70         8.54 o                         
  -4  10   2          1.86         11.74         5.35 o                         
  -3  10   2         98.32         97.36         6.06 o                         
  -2  10   2         71.45         75.29         5.93 o                         
  -1  10   2        244.61        222.53         8.79 o                         
   0  10   2       2057.52       2060.04        36.20 o                         
   1  10   2         43.44         60.36        10.95 o                         
   2  10   2        520.79        518.30        18.84 o                         
   3  10   2        811.98        766.82        20.90 o                         
   4  10   2        114.49        139.51        10.95 o                         
   5  10   2        303.17        323.30        14.60 o                         
   6  10   2        102.71         90.91        11.66 o                         
   7  10   2          9.66         -9.11        10.73 o                         
  -7  11   2         14.83         15.23        13.54 o                         
  -6  11   2          0.08         -4.27        10.73 o                         
  -5  11   2         18.38         31.39        14.35 o                         
  -4  11   2         43.80         56.78         8.24 o                         
  -3  11   2         27.93         13.44         6.04 o                         
  -2  11   2        664.22        697.09        16.12 o                         
  -1  11   2          5.77         12.03         6.64 o                         
   0  11   2        449.83        417.05        39.02 o                         
   1  11   2        810.75        753.96        20.43 o                         
   2  11   2        170.09        200.94        17.04 o                         
   3  11   2        390.43        385.33        15.26 o                         
   4  11   2         20.80         20.47         8.28 o                         
   5  11   2         54.61         50.25        10.04 o                         
   6  11   2         62.26         73.87        11.41 o                         
   7  11   2         61.76         81.62        41.26 o                         
  -4  12   2        150.51        158.75        17.04 o                         
  -3  12   2         14.69         26.19         8.96 o                         
  -2  12   2        230.56        199.76        12.44 o                         
  -1  12   2        324.42        330.56        17.94 o                         
   0  12   2         33.52         51.24         8.52 o                         
   1  12   2        391.35        401.10        14.87 o                         
   2  12   2          7.32          4.42         7.94 o                         
   3  12   2        198.07        229.85        14.25 o                         
   4  12   2        119.94        148.83        12.92 o                         
   5  12   2         21.36         24.17        10.85 o                         
  -4  13   2         69.00         62.78        14.35 o                         
  -3  13   2         42.81         58.21        11.12 o                         
  -2  13   2          1.18          1.27         8.79 o                         
  -1  13   2        253.79        259.97        14.77 o                         
   0  13   2         58.08         57.93         9.91 o                         
   1  13   2        193.08        232.55        25.11 o                         
   2  13   2         62.70         71.12        10.59 o                         
   3  13   2          2.26          0.73        10.25 o                         
   4  13   2         84.34         79.10        12.22 o                         
  -3  14   2         52.31         54.35        12.76 o                         
  -2  14   2         40.95         54.12        12.09 o                         
  -1  14   2         33.51         40.64        10.85 o                         
   0  14   2         28.34         30.46        16.59 o                         
   1  14   2          2.28          5.25        10.04 o                         
   2  14   2         66.46         75.68        13.52 o                         
  -1 -12   3        125.38        133.70         8.69 o                         
   0 -12   3         59.91         49.10         7.03 o                         
   1 -12   3          4.76          8.59         6.43 o                         
   2 -12   3          4.38          8.28         6.46 o                         
   3 -12   3          5.10         11.98         8.57 o                         
  -3 -11   3         53.46         43.10         6.49 o                         
  -2 -11   3        229.21        240.37         9.60 o                         
  -1 -11   3          1.05          6.86         5.29 o                         
   0 -11   3         37.87         35.17         6.12 o                         
   1 -11   3          6.71          8.08         5.96 o                         
   2 -11   3         23.93         27.43         5.84 o                         
   3 -11   3          0.25          6.82         6.73 o                         
   4 -11   3        116.23        144.95        12.18 o                         
   5 -11   3         32.36         29.26         8.33 o                         
  -5 -10   3          4.23         -3.02         7.17 o                         
  -4 -10   3        341.39        346.11        13.66 o                         
  -3 -10   3         16.84         19.00         6.29 o                         
  -2 -10   3        110.01         98.68         5.99 o                         
  -1 -10   3          4.74          3.78         4.54 o                         
   0 -10   3        187.06        170.11         8.41 o                         
   1 -10   3         14.33         21.35         4.82 o                         
   2 -10   3        202.70        214.40         8.15 o                         
   3 -10   3         87.22         86.16         6.34 o                         
   4 -10   3         42.19         46.15         5.93 o                         
   5 -10   3        137.26        151.35        10.22 o                         
   6 -10   3         35.33         17.76         8.03 o                         
  -6  -9   3        257.12        274.21        29.23 o                         
  -5  -9   3         25.31         25.65         6.98 o                         
  -4  -9   3         72.79         72.31         5.96 o                         
  -3  -9   3        120.70        129.58         6.53 o                         
  -2  -9   3        241.78        216.19         7.47 o                         
  -1  -9   3        109.04        114.35         6.86 o                         
   0  -9   3        403.37        401.25         9.36 o                         
   1  -9   3        370.48        327.22         8.60 o                         
   2  -9   3          0.22          3.15         3.97 o                         
   3  -9   3        722.19        714.59        13.79 o                         
   4  -9   3         47.95         39.86         8.53 o                         
   5  -9   3         33.42         27.45         5.44 o                         
   6  -9   3        211.97        249.45        11.34 o                         
   7  -9   3         13.23          2.33         8.96 o                         
   8  -9   3          2.36          0.90        16.14 o                         
  -6  -8   3         19.74         16.21         6.98 o                         
  -5  -8   3        205.07        202.48        17.60 o                         
  -4  -8   3        131.75        137.20         6.41 o                         
  -3  -8   3        199.75        179.76         7.41 o                         
  -2  -8   3        317.06        279.55         8.54 o                         
  -1  -8   3        761.26        723.07        13.10 o                         
   0  -8   3         51.54         57.66         4.32 o                         
   1  -8   3       1983.65       1918.16        29.07 o                         
   2  -8   3         66.23         56.25         4.66 o                         
   3  -8   3         43.07         32.48         4.27 o                         
   4  -8   3        845.11        852.81        15.33 o                         
   5  -8   3         25.41         11.52         4.72 o                         
   6  -8   3         57.01         50.30         6.25 o                         
   7  -8   3         28.83         39.24         7.60 o                         
   8  -8   3          3.74         14.30         8.43 o                         
  -7  -7   3        132.13        114.09        13.28 o                         
  -6  -7   3         48.30         56.25         6.81 o                         
  -5  -7   3         89.94         69.67         7.33 o                         
  -4  -7   3         32.86         26.23         4.28 o                         
  -3  -7   3        562.30        592.51        10.72 o                         
  -2  -7   3         90.71        105.03         5.10 o                         
  -1  -7   3       2867.95       2757.55        40.31 o                         
   0  -7   3        376.76        339.83        10.74 o                         
   1  -7   3         94.56         81.09         5.70 o                         
   2  -7   3       1537.70       1486.08        22.90 o                         
   3  -7   3         53.07         54.20         4.18 o                         
   4  -7   3        482.89        439.22         8.66 o                         
   5  -7   3          0.87          2.57         3.78 o                         
   6  -7   3         84.33        119.73         6.12 o                         
   7  -7   3          0.41         -4.42         6.19 o                         
   8  -7   3         40.32         49.34        13.32 o                         
   9  -7   3          1.62          7.41         8.84 o                         
  -8  -6   3          4.97          1.24         8.27 o                         
  -7  -6   3         19.33         13.80         6.46 o                         
  -6  -6   3         15.91         15.15         5.60 o                         
  -5  -6   3        279.52        290.60         9.86 o                         
  -4  -6   3         43.92         47.70         4.09 o                         
  -3  -6   3       1414.38       1533.40        21.49 o                         
  -2  -6   3       1383.89       1323.99        20.53 o                         
  -1  -6   3         81.40         68.82         4.01 o                         
   0  -6   3       2190.23       2117.35        31.13 o                         
   1  -6   3        104.33        118.49         4.37 o                         
   2  -6   3        831.04        750.49        12.68 o                         
   3  -6   3        272.18        240.26         7.61 o                         
   4  -6   3        313.64        291.20         8.07 o                         
   5  -6   3         23.59         26.53         4.00 o                         
   6  -6   3         92.91         99.21         5.46 o                         
   7  -6   3         12.35         23.37         6.19 o                         
   8  -6   3         89.96        102.81         8.56 o                         
   9  -6   3         35.22         41.39         8.93 o                         
  -8  -5   3         33.27         25.36         7.69 o                         
  -7  -5   3        135.89        148.40        17.43 o                         
  -6  -5   3          2.75         -0.20         5.33 o                         
  -5  -5   3        168.25        188.12         7.78 o                         
  -4  -5   3       1514.63       1505.89        36.77 o                         
  -3  -5   3         30.01         18.38         3.01 o                         
  -2  -5   3       2933.87       2945.57        37.93 o                         
  -1  -5   3        365.07        368.77         7.01 o                         
   0  -5   3        338.96        343.17         8.75 o                         
   1  -5   3       1685.15       1661.89        21.79 o                         
   2  -5   3        559.26        454.58         9.21 o                         
   3  -5   3        227.52        203.28         6.16 o                         
   4  -5   3         62.27         65.17         3.47 o                         
   5  -5   3        135.85        129.47         5.19 o                         
   6  -5   3        225.29        246.52         8.51 o                         
   7  -5   3        183.97        207.80         9.36 o                         
   8  -5   3         63.14         50.80         9.65 o                         
   9  -5   3          4.24          9.07         7.80 o                         
  10  -5   3         17.46         12.29         9.73 o                         
  -8  -4   3          0.24          0.98         7.17 o                         
  -7  -4   3          1.58          6.07         5.51 o                         
  -6  -4   3        842.39        871.05        24.47 o                         
  -5  -4   3          0.33         -1.06         3.82 o                         
  -4  -4   3       1967.59       1983.33        29.44 o                         
  -3  -4   3        561.01        568.50        13.00 o                         
  -2  -4   3        111.57        141.25         4.01 o                         
  -1  -4   3       3808.80       3921.69        61.15 o                         
   0  -4   3        622.24        535.17         6.94 o                         
   1  -4   3         74.45         67.07         3.01 o                         
   2  -4   3         11.66         10.82         1.56 o                         
   3  -4   3        210.98        146.58         3.58 o                         
   4  -4   3         19.43         21.35         2.38 o                         
   5  -4   3        810.45        800.03        11.31 o                         
   6  -4   3        731.92        743.57        13.26 o                         
   7  -4   3         14.32         20.20         5.65 o                         
   8  -4   3        126.48        133.61         9.52 o                         
   9  -4   3         22.17         19.83         7.73 o                         
  10  -4   3         14.29         12.93         9.29 o                         
  -9  -3   3          1.58          5.12         8.05 o                         
  -8  -3   3        308.09        328.22        12.35 o                         
  -7  -3   3         17.01         16.35         5.51 o                         
  -6  -3   3        544.38        552.30        12.98 o                         
  -5  -3   3        357.23        343.74         8.98 o                         
  -4  -3   3         97.05        110.03         4.71 o                         
  -3  -3   3       3909.38       4044.21        46.62 o                         
  -2  -3   3          2.40          8.38         1.30 o                         
  -1  -3   3        185.53        183.56         3.00 o                         
   0  -3   3         79.21         53.62         1.49 o                         
   1  -3   3         28.22         37.02         2.04 o                         
   2  -3   3        740.93        664.66         9.84 o                         
   3  -3   3       2107.49       2058.49        22.56 o                         
   4  -3   3       3824.28       3705.33        39.76 o                         
   5  -3   3         23.09         27.25         2.68 o                         
   6  -3   3        887.55        868.09        12.25 o                         
   7  -3   3         35.01         31.86         4.30 o                         
   8  -3   3         28.77         27.05         6.37 o                         
   9  -3   3         53.69         39.40         7.93 o                         
  10  -3   3          3.96          8.97         8.80 o                         
  -9  -2   3          9.54          3.27         7.52 o                         
  -8  -2   3        115.46         97.26        10.69 o                         
  -7  -2   3        217.22        233.43        14.64 o                         
  -6  -2   3         69.50         81.33         5.95 o                         
  -5  -2   3       1451.53       1403.13        28.86 o                         
  -4  -2   3        444.24        434.48         7.28 o                         
  -3  -2   3        120.95        109.83         2.73 o                         
  -2  -2   3        519.49        443.99         5.17 o                         
  -1  -2   3         49.88         31.51         1.16 o                         
   0  -2   3       1665.25       1652.56        20.92 o                         
   1  -2   3       1952.03       2120.27        21.12 o                         
   2  -2   3       7318.24       7461.26        78.06 o                         
   3  -2   3          5.25         15.35         1.46 o                         
   4  -2   3       4416.14       4408.95        54.75 o                         
   5  -2   3        461.19        475.60        11.69 o                         
   6  -2   3         14.90         18.17         3.30 o                         
   7  -2   3        300.26        257.72         7.30 o                         
   8  -2   3         13.07          5.58         5.57 o                         
   9  -2   3         19.00         11.88         7.77 o                         
  10  -2   3          1.37          9.12        11.36 o                         
  -9  -1   3        104.58        105.47         9.90 o                         
  -8  -1   3         33.59         19.63         6.34 o                         
  -7  -1   3        261.95        245.39         8.48 o                         
  -6  -1   3        421.02        386.67         8.93 o                         
  -5  -1   3         16.68         19.47         3.20 o                         
  -4  -1   3       1258.60       1213.30        16.41 o                         
  -3  -1   3        127.40        110.28         3.08 o                         
  -2  -1   3        140.49        138.71         2.95 o                         
  -1  -1   3        704.98        822.20         9.93 o                         
   0  -1   3       6022.66       6368.96        71.83 o                         
   1  -1   3          1.19         19.85         1.15 o                         
   2  -1   3      10072.00      10693.34       120.22 o                         
   3  -1   3       3604.38       4022.19        45.95 o                         
   4  -1   3          5.75          2.11         1.41 o                         
   5  -1   3       1290.37       1314.99        15.10 o                         
   6  -1   3        142.94        126.39         4.73 o                         
   7  -1   3         77.21         82.32         5.48 o                         
   8  -1   3         15.27         14.95         6.07 o                         
   9  -1   3          7.01          8.86         6.82 o                         
  10  -1   3          0.70         -3.14        14.80 o                         
  11  -1   3         51.58         52.52        20.22 o                         
  -9   0   3         61.17         65.59         9.78 o                         
  -8   0   3        175.47        175.83         8.46 o                         
  -7   0   3          2.42          1.58         4.20 o                         
  -6   0   3        587.19        587.50        11.50 o                         
  -5   0   3         16.07         21.96         3.06 o                         
  -4   0   3         32.58         30.30         2.69 o                         
  -3   0   3         24.26          9.74         1.32 o                         
  -2   0   3       4213.40       4353.04        45.57 o                         
  -1   0   3        571.37        679.92         7.58 o                         
   0   0   3       7456.46       8904.92       141.71 o                         
   1   0   3       9544.96      11060.60       124.07 o                         
   2   0   3        483.36        326.49         4.29 o                         
   3   0   3       4632.99       5124.14        58.16 o                         
   4   0   3       1575.61       1712.77        18.88 o                         
   5   0   3        370.07        323.90         8.21 o                         
   6   0   3        192.74        178.87         4.71 o                         
   7   0   3        156.14        155.15         5.73 o                         
   8   0   3         19.98         15.31         6.17 o                         
   9   0   3         91.88         80.73        13.32 o                         
  10   0   3        138.00        125.93        13.62 o                         
  11   0   3          6.59         11.15        13.27 o                         
 -10   1   3         50.34         40.36        23.32 o                         
  -9   1   3          1.31          6.84         7.14 o                         
  -8   1   3        125.34        137.34         7.36 o                         
  -7   1   3          0.19          0.69         4.25 o                         
  -6   1   3         41.18         40.93         4.07 o                         
  -5   1   3        125.56        132.95         5.26 o                         
  -4   1   3       1403.76       1372.10        20.72 o                         
  -3   1   3        446.27        501.90         7.44 o                         
  -2   1   3       1865.01       2332.40        29.35 o                         
  -1   1   3      11127.06      12634.25       155.23 o                         
   0   1   3       1029.42        858.28        14.50 o                         
   1   1   3       7031.43       8480.51        84.65 o                         
   2   1   3       5451.76       5953.17        73.64 o                         
   3   1   3        703.54        469.30         6.21 o                         
   4   1   3       2024.43       2001.03        21.79 o                         
   5   1   3        860.99        809.41         9.92 o                         
   6   1   3         86.90         88.30         3.82 o                         
   7   1   3         99.52         71.89         5.19 o                         
   8   1   3        587.09        630.94        15.66 o                         
   9   1   3         37.59         27.62        10.76 o                         
  10   1   3         73.06         61.94        11.62 o                         
  11   1   3          4.29          1.68        12.90 o                         
 -10   2   3         34.76         47.54        18.84 o                         
  -9   2   3          3.59         11.02         7.34 o                         
  -8   2   3         12.18         15.91         5.48 o                         
  -7   2   3         17.94         31.03         5.59 o                         
  -6   2   3        199.95        227.59         8.74 o                         
  -5   2   3         33.23         35.52         4.43 o                         
  -4   2   3        146.81        160.94         5.42 o                         
  -3   2   3       6593.08       6968.15        96.86 o                         
  -2   2   3        769.70        807.83        10.90 o                         
  -1   2   3       1972.29       2476.37        28.25 o                         
   0   2   3       3277.70       4018.90        41.94 o                         
   1   2   3         19.11          4.87         0.91 o                         
   2   2   3       8236.14       9097.19       102.34 o                         
   3   2   3        828.10        823.91         9.39 o                         
   4   2   3        104.35        121.81         2.97 o                         
   5   2   3         64.88         51.14         3.03 o                         
   6   2   3       1814.47       1805.42        22.21 o                         
   7   2   3         52.80         42.66         4.22 o                         
   8   2   3        282.60        286.01         9.40 o                         
   9   2   3         72.99         75.04         8.74 o                         
  10   2   3         12.79         24.52        11.21 o                         
  11   2   3         42.83         57.41        13.78 o                         
 -10   3   3          4.19          8.97        17.94 o                         
  -9   3   3          0.22          3.13         7.76 o                         
  -8   3   3         20.31         18.67         5.64 o                         
  -7   3   3          0.57         -0.59         4.50 o                         
  -6   3   3          2.29         -3.29         3.77 o                         
  -5   3   3       1574.22       1564.61        34.57 o                         
  -4   3   3       1491.53       1536.49        20.60 o                         
  -3   3   3        253.58        300.97         5.33 o                         
  -2   3   3       3049.72       3290.74        41.23 o                         
  -1   3   3        375.34        359.47         5.20 o                         
   0   3   3       7452.88       8806.85       108.46 o                         
   1   3   3         18.35         20.94         1.23 o                         
   2   3   3         83.25         73.17         1.67 o                         
   3   3   3         63.85         87.91         2.09 o                         
   4   3   3       2689.76       2714.89        29.20 o                         
   5   3   3        276.45        258.62         6.06 o                         
   6   3   3       1002.89        909.81        15.93 o                         
   7   3   3        415.57        409.35         8.71 o                         
   8   3   3          2.93          9.11         5.99 o                         
   9   3   3        208.69        215.32        11.33 o                         
  10   3   3         39.48         17.54         8.36 o                         
  -9   4   3          0.29         -1.28         7.76 o                         
  -8   4   3          0.15         10.18         6.84 o                         
  -7   4   3        226.51        220.98        14.34 o                         
  -6   4   3        574.83        618.42        12.13 o                         
  -5   4   3          6.52          5.13         3.30 o                         
  -4   4   3       2905.70       3044.04        39.06 o                         
  -3   4   3        324.64        327.93         4.61 o                         
  -2   4   3       2171.07       2263.86        26.24 o                         
  -1   4   3         70.48         77.53         3.01 o                         
   0   4   3        827.65        754.89        10.32 o                         
   1   4   3       1914.31       2001.35        21.31 o                         
   2   4   3        852.52        851.93         9.58 o                         
   3   4   3       1450.02       1505.35        16.56 o                         
   4   4   3       2750.15       2765.36        29.88 o                         
   5   4   3       1718.43       1826.38        20.43 o                         
   6   4   3        153.50        140.09         6.87 o                         
   7   4   3        472.02        455.41        15.12 o                         
   8   4   3        354.41        358.10        12.03 o                         
   9   4   3         55.01         60.30         8.20 o                         
  10   4   3          8.00        -10.45        10.45 o                         
  -9   5   3         26.28         15.83         8.45 o                         
  -8   5   3        132.74        110.23         9.96 o                         
  -7   5   3         10.40         19.41         5.64 o                         
  -6   5   3       1131.94       1245.98        20.56 o                         
  -5   5   3         74.30         79.18         4.78 o                         
  -4   5   3        918.47        915.13        13.44 o                         
  -3   5   3        627.73        629.87         9.45 o                         
  -2   5   3        417.48        373.75         5.07 o                         
  -1   5   3       1620.33       1568.78        17.04 o                         
   0   5   3        143.13        117.23         5.24 o                         
   1   5   3       1904.97       2172.96        23.29 o                         
   2   5   3       2686.08       3246.02        30.36 o                         
   3   5   3       4059.66       4422.98        46.83 o                         
   4   5   3        275.98        244.12         4.16 o                         
   5   5   3        678.23        652.42         8.65 o                         
   6   5   3       1350.41       1383.10        19.72 o                         
   7   5   3          6.46         13.90         5.03 o                         
   8   5   3        207.53        185.40        12.71 o                         
   9   5   3         11.71         24.50         9.91 o                         
  10   5   3         17.39         21.82        11.41 o                         
  -9   6   3          0.49         -1.67         8.45 o                         
  -8   6   3        235.94        277.32        20.04 o                         
  -7   6   3          3.13          1.60         5.82 o                         
  -6   6   3        307.43        339.14         9.34 o                         
  -5   6   3        426.26        506.54        10.38 o                         
  -4   6   3         15.75         15.25         3.34 o                         
  -3   6   3        480.49        462.32         6.94 o                         
  -2   6   3         53.07         40.75         2.01 o                         
  -1   6   3        769.70        889.84        11.10 o                         
   0   6   3        205.45        343.28         4.68 o                         
   1   6   3       5216.67       5436.40        57.19 o                         
   2   6   3         16.05         18.89         1.39 o                         
   3   6   3        786.69        859.39        10.16 o                         
   4   6   3       3244.69       3304.63        35.64 o                         
   5   6   3        126.80         99.40         4.17 o                         
   6   6   3       1027.39       1002.96        20.15 o                         
   7   6   3        168.91        229.50        10.16 o                         
   8   6   3         42.68         53.05         9.87 o                         
   9   6   3          2.18          8.94        10.09 o                         
  10   6   3         36.26         40.36        16.14 o                         
  -9   7   3          0.52          4.98         9.40 o                         
  -8   7   3         58.59         56.73        10.20 o                         
  -7   7   3         87.58        119.78         8.68 o                         
  -6   7   3          8.28         20.81         6.19 o                         
  -5   7   3        151.22        169.22         7.07 o                         
  -4   7   3         19.82         34.50         3.71 o                         
  -3   7   3        206.04        219.62         5.41 o                         
  -2   7   3          9.07         22.83         2.06 o                         
  -1   7   3       2775.24       2690.08        29.05 o                         
   0   7   3         79.67         76.30         2.56 o                         
   1   7   3        508.84        612.11         7.92 o                         
   2   7   3       3968.21       4040.33        37.87 o                         
   3   7   3        174.96        133.17         3.24 o                         
   4   7   3       2097.37       2002.18        26.70 o                         
   5   7   3        430.19        442.67        11.50 o                         
   6   7   3         82.10         96.07         7.51 o                         
   7   7   3         66.56         89.25         8.03 o                         
   8   7   3         52.07         34.08        12.56 o                         
   9   7   3         45.45         51.12        15.25 o                         
  -8   8   3          4.14          3.25         8.31 o                         
  -7   8   3         50.67         59.79         8.03 o                         
  -6   8   3         53.63         83.54         7.51 o                         
  -5   8   3         11.49          9.25         5.33 o                         
  -4   8   3          3.63          1.90         4.60 o                         
  -3   8   3        690.30        608.24         9.15 o                         
  -2   8   3        224.42        226.82         5.80 o                         
  -1   8   3        191.88        216.55         4.16 o                         
   0   8   3       2283.11       2237.05        24.54 o                         
   1   8   3          6.32          6.19         1.92 o                         
   2   8   3       1379.20       1335.95        18.27 o                         
   3   8   3        806.10        737.62        10.47 o                         
   4   8   3         16.79         18.69         3.68 o                         
   5   8   3        184.82        166.31        10.66 o                         
   6   8   3         23.84         25.67         7.61 o                         
   7   8   3        116.12        135.90        10.95 o                         
   8   8   3         15.46         -6.28        12.56 o                         
   9   8   3        190.69        156.96        17.94 o                         
  -8   9   3          7.71         18.80         9.36 o                         
  -7   9   3          0.01         -0.62         7.65 o                         
  -6   9   3          2.20          3.68         6.85 o                         
  -5   9   3         39.50         23.87         6.17 o                         
  -4   9   3        187.31        213.80         9.29 o                         
  -3   9   3        143.24        133.30         5.67 o                         
  -2   9   3        991.57        895.96        15.42 o                         
  -1   9   3        141.46        128.74         4.72 o                         
   0   9   3        119.63        133.99         4.90 o                         
   1   9   3       1332.10       1235.36        17.38 o                         
   2   9   3        171.75        125.62         5.61 o                         
   3   9   3        199.90        163.43         9.26 o                         
   4   9   3          0.10          1.59         6.64 o                         
   5   9   3        360.29        349.94        14.22 o                         
   6   9   3         14.37         20.93         8.13 o                         
   7   9   3        322.75        331.30        15.70 o                         
   8   9   3         11.16          0.00        12.56 o                         
  -7  10   3          2.67          6.67         8.70 o                         
  -6  10   3         54.53         65.00         8.45 o                         
  -5  10   3         59.20         36.33         7.25 o                         
  -4  10   3        429.15        459.52        12.93 o                         
  -3  10   3        190.76        205.50         6.88 o                         
  -2  10   3         26.35         23.30         3.99 o                         
  -1  10   3        865.89        844.02        21.10 o                         
   0  10   3        430.11        390.82        12.32 o                         
   1  10   3        161.24        128.74         9.42 o                         
   2  10   3         64.78         50.15         7.62 o                         
   3  10   3        431.05        431.30        14.22 o                         
   4  10   3        125.87        125.91         9.91 o                         
   5  10   3        344.68        371.14        15.07 o                         
   6  10   3        130.13        133.04        11.78 o                         
   7  10   3         35.98         42.18        10.59 o                         
   8  10   3        226.45        209.88        21.53 o                         
  -7  11   3          1.81         -3.59        12.26 o                         
  -6  11   3        105.55        122.38        17.49 o                         
  -5  11   3        107.81        115.73        11.72 o                         
  -4  11   3          7.92         13.73         9.91 o                         
  -3  11   3        290.13        294.48        13.36 o                         
  -2  11   3        211.62        193.97        12.11 o                         
  -1  11   3         62.94         55.27         8.13 o                         
   0  11   3        195.96        191.72        10.56 o                         
   1  11   3        102.96        108.21         8.61 o                         
   2  11   3        142.82        153.31        10.76 o                         
   3  11   3        225.84        257.94        15.70 o                         
   4  11   3        486.16        494.39        17.67 o                         
   5  11   3          1.60          3.98         8.54 o                         
   6  11   3        357.53        359.40        17.87 o                         
   7  11   3         11.60          8.42        11.41 o                         
  -3  12   3         15.89         15.95        11.21 o                         
  -2  12   3        112.88        136.56        11.62 o                         
  -1  12   3          1.37          6.17        10.31 o                         
   0  12   3         56.31         54.94         8.96 o                         
   1  12   3          9.72         18.32         8.28 o                         
   2  12   3        605.89        548.66        18.10 o                         
   3  12   3          0.13          6.22         8.42 o                         
   4  12   3        439.14        475.94        18.72 o                         
   5  12   3         17.18         11.09         9.78 o                         
   6  12   3        102.56        104.70        17.04 o                         
  -3  13   3          0.57         -5.38        17.94 o                         
  -2  13   3          1.33          2.69         9.10 o                         
  -1  13   3         45.52         54.76         9.78 o                         
   0  13   3        281.36        275.57        14.22 o                         
   1  13   3          1.49         -3.12         8.79 o                         
   2  13   3        363.99        397.18        23.77 o                         
   3  13   3         41.90         33.53        10.73 o                         
   4  13   3         55.34         62.52        11.54 o                         
   5  13   3        448.82        465.87        38.52 o                         
  -3  14   3         35.29         49.33        34.98 o                         
  -2  14   3         93.37         95.91        16.59 o                         
  -1  14   3          0.01         -6.18        10.59 o                         
   0  14   3        114.92        108.24        12.61 o                         
   1  14   3         58.33         55.10        10.85 o                         
   2  14   3         36.43         32.27        11.27 o                         
   3  14   3        390.84        382.98        23.32 o                         
  -2 -11   4         68.63         61.32         6.17 o                         
  -1 -11   4         18.58         13.39         5.64 o                         
   0 -11   4        200.15        190.31        10.53 o                         
   1 -11   4        196.84        202.26         9.58 o                         
   2 -11   4         21.63         30.53         5.97 o                         
   3 -11   4        108.66         98.19         8.54 o                         
   4 -11   4         16.80         10.42         6.08 o                         
   5 -11   4         28.78         44.85        23.32 o                         
  -4 -10   4         82.54         83.41        10.33 o                         
  -3 -10   4         63.71         51.25         7.19 o                         
  -2 -10   4         88.96         86.98         6.13 o                         
  -1 -10   4        460.82        472.12        12.41 o                         
   0 -10   4         31.79         33.74         5.24 o                         
   1 -10   4        365.55        336.46         9.50 o                         
   2 -10   4         16.43         12.85         5.57 o                         
   3 -10   4         17.81         18.27         5.70 o                         
   4 -10   4        217.55        222.72         9.00 o                         
   5 -10   4          0.00         -3.79         6.07 o                         
   6 -10   4         32.51         28.75         8.43 o                         
  -5  -9   4         36.04         31.97         5.78 o                         
  -4  -9   4         15.77         23.04         5.41 o                         
  -3  -9   4        555.50        604.78        14.96 o                         
  -2  -9   4         65.36         74.75         6.52 o                         
  -1  -9   4        527.45        500.75        15.41 o                         
   0  -9   4         68.08         69.94         7.38 o                         
   1  -9   4         16.31         12.18         4.49 o                         
   2  -9   4        779.29        757.84        14.17 o                         
   3  -9   4          6.08          7.53         4.47 o                         
   4  -9   4        180.10        167.27         7.64 o                         
   5  -9   4         17.89         27.00         5.65 o                         
   6  -9   4          0.53          6.52         6.94 o                         
   7  -9   4          0.34         -2.31         8.61 o                         
  -6  -8   4          0.23          7.16         6.17 o                         
  -5  -8   4        349.76        356.73        19.18 o                         
  -4  -8   4         52.41         59.52         5.23 o                         
  -3  -8   4        355.62        354.20         8.62 o                         
  -2  -8   4        245.70        234.65         7.59 o                         
  -1  -8   4         13.84         13.24         4.14 o                         
   0  -8   4       1370.13       1305.58        23.17 o                         
   1  -8   4          6.78          9.64         3.65 o                         
   2  -8   4        432.89        416.15         9.29 o                         
   3  -8   4          3.26          2.30         3.92 o                         
   4  -8   4         11.86         12.61         4.35 o                         
   5  -8   4          2.60          6.45         4.73 o                         
   6  -8   4        177.75        253.29         9.51 o                         
   7  -8   4         77.63         78.03         9.62 o                         
   8  -8   4         20.67         35.44         9.62 o                         
  -7  -7   4         85.37        115.70        17.94 o                         
  -6  -7   4          9.62         10.50         5.91 o                         
  -5  -7   4        183.49        187.64         8.40 o                         
  -4  -7   4        452.35        420.19        10.35 o                         
  -3  -7   4          0.01         -0.33         3.72 o                         
  -2  -7   4       1061.13       1064.53        15.93 o                         
  -1  -7   4         51.19         44.40         3.83 o                         
   0  -7   4        633.56        597.80        11.02 o                         
   1  -7   4        234.63        271.38         6.82 o                         
   2  -7   4          5.30          4.11         3.25 o                         
   3  -7   4         54.00         48.66         4.27 o                         
   4  -7   4         76.21         78.62         5.04 o                         
   5  -7   4        243.11        231.07         7.07 o                         
   6  -7   4         30.82         34.43         4.88 o                         
   7  -7   4        120.34        158.12         8.70 o                         
   8  -7   4        105.87        117.95        11.41 o                         
   9  -7   4          1.59         -2.66        11.66 o                         
  -7  -6   4         65.83         77.39        13.68 o                         
  -6  -6   4        387.39        363.91        11.42 o                         
  -5  -6   4          0.03         -2.54         4.83 o                         
  -4  -6   4        485.10        504.94         9.83 o                         
  -3  -6   4        179.21        159.96         5.47 o                         
  -2  -6   4        428.59        407.51         7.80 o                         
  -1  -6   4       1344.73       1369.94        25.48 o                         
   0  -6   4          5.40          4.94         2.56 o                         
   1  -6   4        204.04        182.70         5.21 o                         
   2  -6   4         87.16         95.78         4.27 o                         
   3  -6   4        961.50        935.25        15.39 o                         
   4  -6   4         46.78         52.47         3.76 o                         
   5  -6   4        373.76        408.30         9.08 o                         
   6  -6   4        399.77        396.71         8.98 o                         
   7  -6   4          3.07         -0.49         5.53 o                         
   8  -6   4         76.62         89.95         8.45 o                         
   9  -6   4         21.73         13.27         8.56 o                         
  -8  -5   4        145.38        140.46        14.93 o                         
  -7  -5   4         15.60          6.81         6.35 o                         
  -6  -5   4        231.93        224.18         9.07 o                         
  -5  -5   4        130.34        110.51        13.91 o                         
  -4  -5   4        102.72        102.24         5.03 o                         
  -3  -5   4       1814.44       1850.87        25.18 o                         
  -2  -5   4          6.51         11.59         2.56 o                         
  -1  -5   4        119.12        107.50         3.24 o                         
   0  -5   4        911.31        918.84        12.76 o                         
   1  -5   4       2678.05       2544.94        36.51 o                         
   2  -5   4         49.58         48.02         3.19 o                         
   3  -5   4        397.45        355.62         6.67 o                         
   4  -5   4       1059.01       1004.75        14.62 o                         
   5  -5   4          1.38         -0.76         3.12 o                         
   6  -5   4        762.54        760.60        12.68 o                         
   7  -5   4        152.63        128.00         6.29 o                         
   8  -5   4          0.34         -1.08         6.33 o                         
   9  -5   4          1.17         -4.41         8.65 o                         
  10  -5   4          1.31         -1.31        13.11 o                         
  -8  -4   4         87.82         88.37         7.88 o                         
  -7  -4   4         40.85         26.72         6.26 o                         
  -6  -4   4         46.45         36.94         6.94 o                         
  -5  -4   4        964.43        941.03        18.35 o                         
  -4  -4   4         86.04         66.20         4.09 o                         
  -3  -4   4         15.94         22.42         3.32 o                         
  -2  -4   4       1807.69       1806.94        29.06 o                         
  -1  -4   4       2388.52       2423.83        55.90 o                         
   0  -4   4          0.50          3.36         1.15 o                         
   1  -4   4        324.97        279.61         4.78 o                         
   2  -4   4       2743.14       2663.21        30.99 o                         
   3  -4   4         69.74         51.91         2.99 o                         
   4  -4   4       2504.83       2518.50        30.07 o                         
   5  -4   4        624.42        603.72         9.29 o                         
   6  -4   4          9.95          1.00         3.24 o                         
   7  -4   4         91.92        103.39         5.51 o                         
   8  -4   4         20.26         37.81         6.69 o                         
   9  -4   4          0.19         -2.19         7.37 o                         
  10  -4   4          0.06         -0.97         8.93 o                         
  -8  -3   4         60.37         46.58         6.88 o                         
  -7  -3   4        294.45        280.99        21.50 o                         
  -6  -3   4        131.43        108.38         6.63 o                         
  -5  -3   4         11.34         16.01         3.86 o                         
  -4  -3   4       1201.79       1204.91        21.60 o                         
  -3  -3   4        460.44        493.13         7.15 o                         
  -2  -3   4         10.02         10.65         1.14 o                         
  -1  -3   4         89.59         85.09         3.40 o                         
   0  -3   4       6263.48       6304.16        78.21 o                         
   1  -3   4        370.64        351.47         6.22 o                         
   2  -3   4       3424.26       3523.98        37.57 o                         
   3  -3   4       2037.91       2211.69        24.10 o                         
   4  -3   4        127.62        107.01         5.31 o                         
   5  -3   4        945.56        975.49        13.09 o                         
   6  -3   4         55.54         77.67         4.73 o                         
   7  -3   4          0.40         -1.72         3.72 o                         
   8  -3   4          0.95          3.84         5.85 o                         
   9  -3   4         31.06         55.27         7.93 o                         
  10  -3   4          2.69          6.84         8.77 o                         
  -9  -2   4         46.97         42.31         8.19 o                         
  -8  -2   4        100.79        100.51         8.59 o                         
  -7  -2   4          0.23         -3.14         4.84 o                         
  -6  -2   4        438.15        427.13        24.13 o                         
  -5  -2   4         10.03         12.96         3.42 o                         
  -4  -2   4         49.55         51.71         3.88 o                         
  -3  -2   4         27.37         20.02         2.05 o                         
  -2  -2   4       5410.95       5513.82        62.73 o                         
  -1  -2   4         94.48         91.92         2.64 o                         
   0  -2   4       2938.86       3098.97        35.32 o                         
   1  -2   4       5464.00       6157.59        69.75 o                         
   2  -2   4        141.50        185.58         2.71 o                         
   3  -2   4       2296.07       2311.91        25.07 o                         
   4  -2   4          4.30         16.55         2.20 o                         
   5  -2   4         12.33         10.64         2.43 o                         
   6  -2   4         44.18         47.47         3.52 o                         
   7  -2   4        176.04        192.71         6.41 o                         
   8  -2   4          0.89         -4.36         5.65 o                         
   9  -2   4         75.37         76.80         7.96 o                         
  10  -2   4         41.38         61.67         9.45 o                         
  -9  -1   4         19.49         12.31         7.46 o                         
  -8  -1   4        112.92        117.31         8.52 o                         
  -7  -1   4          0.43          4.36         4.84 o                         
  -6  -1   4         29.09         29.30         5.31 o                         
  -5  -1   4         58.97         56.41         3.85 o                         
  -4  -1   4       1600.55       1590.90        23.72 o                         
  -3  -1   4         18.41         20.45         1.48 o                         
  -2  -1   4       1833.23       2049.84        23.96 o                         
  -1  -1   4       9012.74       9599.08       108.14 o                         
   0  -1   4         52.97         86.52         3.23 o                         
   1  -1   4       2533.20       2659.17        30.56 o                         
   2  -1   4        786.77        970.68        10.67 o                         
   3  -1   4          0.80          3.59         1.13 o                         
   4  -1   4       1035.87       1029.98        14.17 o                         
   5  -1   4        704.40        601.18         9.42 o                         
   6  -1   4         20.42         17.33         3.07 o                         
   7  -1   4         95.24         99.13         5.25 o                         
   8  -1   4        180.90        220.18         9.75 o                         
   9  -1   4          1.06          3.06         6.19 o                         
  10  -1   4        144.18        138.47        10.60 o                         
  11  -1   4         70.75         83.41        23.32 o                         
  -9   0   4          3.46          8.01         6.98 o                         
  -8   0   4          0.02         -5.56         5.56 o                         
  -7   0   4          9.31          7.34         4.32 o                         
  -6   0   4        297.89        262.52         7.44 o                         
  -5   0   4         17.99         16.46         3.01 o                         
  -4   0   4        505.17        558.72         9.87 o                         
  -3   0   4       4265.98       4484.72        64.03 o                         
  -2   0   4         31.13         54.17         3.55 o                         
  -1   0   4       3966.58       4074.51        42.95 o                         
   0   0   4       3795.36       4275.61        68.70 o                         
   1   0   4        275.54        199.01         4.00 o                         
   2   0   4       3619.45       3861.63        40.48 o                         
   3   0   4       1542.03       1365.31        16.15 o                         
   4   0   4          7.17          4.42         1.62 o                         
   5   0   4         17.25         19.89         2.17 o                         
   6   0   4       1120.17       1088.02        15.62 o                         
   7   0   4          8.72          4.49         3.43 o                         
   8   0   4        500.46        548.28        30.32 o                         
   9   0   4        240.02        274.29        12.05 o                         
  10   0   4          0.37          0.46         8.07 o                         
  11   0   4          0.73          2.63        12.90 o                         
  -9   1   4          0.80          4.77         6.38 o                         
  -8   1   4         30.19         12.27         5.37 o                         
  -7   1   4         56.62         64.17         5.44 o                         
  -6   1   4         94.48         94.65         6.85 o                         
  -5   1   4        918.60        873.22        14.59 o                         
  -4   1   4         31.25         40.68         3.98 o                         
  -3   1   4       2692.64       2736.36        36.99 o                         
  -2   1   4       5324.79       5820.14        60.77 o                         
  -1   1   4          9.66          2.42         0.58 o                         
   0   1   4       3846.45       4107.10        65.94 o                         
   1   1   4       2997.93       2967.76        41.70 o                         
   2   1   4          7.17          7.47         0.89 o                         
   3   1   4        820.58        788.87        10.74 o                         
   4   1   4       2856.65       2617.10        30.51 o                         
   5   1   4        119.85        123.72         3.37 o                         
   6   1   4       1083.00       1140.38        15.12 o                         
   7   1   4        832.64        875.99        13.69 o                         
   8   1   4          5.10         -4.64         5.85 o                         
   9   1   4         41.11         49.69         7.89 o                         
  10   1   4        106.58        101.96        15.70 o                         
  11   1   4          0.04         11.10        12.64 o                         
  -9   2   4         14.05         12.35         7.52 o                         
  -8   2   4         30.17         20.17         5.73 o                         
  -7   2   4        197.00        163.03         7.36 o                         
  -6   2   4         40.87         39.42         5.43 o                         
  -5   2   4        500.00        465.10         9.32 o                         
  -4   2   4       1954.51       2039.66        29.91 o                         
  -3   2   4        383.39        489.99         7.40 o                         
  -2   2   4       3981.96       4072.05        42.81 o                         
  -1   2   4        821.04        911.85        10.84 o                         
   0   2   4       1625.18       1457.45        16.84 o                         
   1   2   4       1382.35       1361.18        15.67 o                         
   2   2   4       3072.81       3079.33        34.91 o                         
   3   2   4        479.08        615.87         7.79 o                         
   4   2   4        573.25        663.03        10.53 o                         
   5   2   4       2938.50       3038.18        32.73 o                         
   6   2   4        151.62        168.53         4.58 o                         
   7   2   4        191.22        194.05         5.84 o                         
   8   2   4        338.72        367.30        18.50 o                         
   9   2   4          0.04         -4.73         7.06 o                         
  10   2   4         16.68         16.36        10.11 o                         
  11   2   4          0.22         -6.55        12.64 o                         
  -9   3   4         52.93         35.01         8.59 o                         
  -8   3   4         29.88         26.68         5.91 o                         
  -7   3   4         44.79         32.44         5.06 o                         
  -6   3   4        422.92        423.29        21.33 o                         
  -5   3   4        512.01        539.15        11.65 o                         
  -4   3   4       1616.01       1624.76        24.41 o                         
  -3   3   4         92.71         80.53         2.92 o                         
  -2   3   4       1887.88       1707.50        19.94 o                         
  -1   3   4       1698.94       1501.27        17.45 o                         
   0   3   4       1329.56       1535.82        17.70 o                         
   1   3   4       1914.39       2043.09        28.58 o                         
   2   3   4        124.30         73.31         3.28 o                         
   3   3   4       5659.17       6276.57        71.09 o                         
   4   3   4        530.40        669.66         8.17 o                         
   5   3   4        469.11        523.77         7.00 o                         
   6   3   4       1523.68       1602.38        19.95 o                         
   7   3   4          1.23          0.89         3.56 o                         
   8   3   4        151.68        145.15         9.97 o                         
   9   3   4          8.04         14.16         9.18 o                         
  10   3   4         41.37         42.55        11.21 o                         
  11   3   4          0.53         13.62        13.27 o                         
  -9   4   4          6.56          8.45         7.97 o                         
  -8   4   4         87.59         95.40         7.10 o                         
  -7   4   4        219.62        245.73         9.33 o                         
  -6   4   4        410.60        454.24        12.40 o                         
  -5   4   4        183.60        206.82         6.44 o                         
  -4   4   4        288.92        254.44         6.16 o                         
  -3   4   4       1850.44       1813.06        21.58 o                         
  -2   4   4        449.58        483.49         7.11 o                         
  -1   4   4       3166.41       3274.61        40.91 o                         
   0   4   4        310.44        241.64         3.81 o                         
   1   4   4       5013.68       6147.27        85.09 o                         
   2   4   4        130.87        165.71         3.36 o                         
   3   4   4        257.63        343.30         4.83 o                         
   4   4   4       6090.27       6453.09        67.85 o                         
   5   4   4          1.45          1.34         2.03 o                         
   6   4   4        477.78        471.37         7.71 o                         
   7   4   4        104.63        113.57         7.66 o                         
   8   4   4        163.85        166.82         8.27 o                         
   9   4   4         49.08         67.88        10.73 o                         
  10   4   4         99.96        110.98        15.30 o                         
  -9   5   4         49.06         51.06         8.93 o                         
  -8   5   4         86.89        115.64        10.37 o                         
  -7   5   4         51.90         80.28         6.29 o                         
  -6   5   4          3.29          1.53         4.10 o                         
  -5   5   4        563.17        589.52        11.32 o                         
  -4   5   4        124.64         95.72         4.57 o                         
  -3   5   4        478.94        506.73         7.32 o                         
  -2   5   4         51.96         39.56         2.09 o                         
  -1   5   4       2756.61       3173.51        36.43 o                         
   0   5   4        198.57        197.54         3.34 o                         
   1   5   4        114.79        139.32         2.46 o                         
   2   5   4      10191.18      11409.11       111.26 o                         
   3   5   4         38.49         29.38         1.77 o                         
   4   5   4       1093.38       1180.09        13.87 o                         
   5   5   4       1145.34       1186.01        23.54 o                         
   6   5   4        602.66        577.48        10.14 o                         
   7   5   4        262.42        288.23         7.66 o                         
   8   5   4        384.09        393.48        12.75 o                         
   9   5   4          2.72         14.35        14.35 o                         
  -9   6   4         20.16         47.57         9.63 o                         
  -8   6   4         13.21         26.74         7.34 o                         
  -7   6   4         41.28         49.34         6.77 o                         
  -6   6   4         17.19          3.43         4.40 o                         
  -5   6   4          5.16          7.93         3.88 o                         
  -4   6   4          0.31         -1.33         3.10 o                         
  -3   6   4        775.96        759.77        11.13 o                         
  -2   6   4        824.01        782.86        10.18 o                         
  -1   6   4        264.04        279.47         5.10 o                         
   0   6   4       4882.32       5351.14        56.22 o                         
   1   6   4         19.87          9.66         1.30 o                         
   2   6   4       1445.00       1510.14        15.52 o                         
   3   6   4       4116.22       4422.25        43.88 o                         
   4   6   4        815.38        807.81         9.91 o                         
   5   6   4        617.25        585.75         8.73 o                         
   6   6   4        897.08        867.54        15.13 o                         
   7   6   4          5.61          6.28         5.04 o                         
   8   6   4         13.06         -0.86         8.09 o                         
   9   6   4        217.52        256.52        22.42 o                         
  -9   7   4          0.26         -6.59        11.27 o                         
  -8   7   4          1.11         10.92         7.69 o                         
  -7   7   4         48.46         69.70         7.69 o                         
  -6   7   4          7.55          4.27         4.81 o                         
  -5   7   4         97.96         72.38         7.77 o                         
  -4   7   4        363.66        352.65         8.12 o                         
  -3   7   4        158.96        135.78         4.42 o                         
  -2   7   4       1829.94       1886.44        22.64 o                         
  -1   7   4        194.97        174.40         4.61 o                         
   0   7   4        747.36        713.03         8.66 o                         
   1   7   4       4444.10       4631.78        49.05 o                         
   2   7   4        431.95        431.75         5.48 o                         
   3   7   4       1001.51        948.94        13.52 o                         
   4   7   4        442.98        425.41         8.93 o                         
   5   7   4         75.70         97.98         8.32 o                         
   6   7   4          8.02          7.65         5.46 o                         
   7   7   4        482.04        536.01        17.62 o                         
   8   7   4        136.23        115.19        11.78 o                         
   9   7   4         41.52         31.39        14.35 o                         
  10   7   4        110.71        110.32        20.63 o                         
  -8   8   4         12.64          8.19         8.38 o                         
  -7   8   4         10.12          0.51         7.05 o                         
  -6   8   4         48.20         55.29         7.07 o                         
  -5   8   4         28.11         14.18         6.30 o                         
  -4   8   4        494.36        466.89        10.05 o                         
  -3   8   4        508.18        531.06         9.22 o                         
  -2   8   4        247.12        208.20         5.33 o                         
  -1   8   4       2144.73       2169.79        25.75 o                         
   0   8   4        117.44        123.02         5.62 o                         
   1   8   4        915.38        839.85        10.28 o                         
   2   8   4         52.93         37.32         2.43 o                         
   3   8   4        366.07        419.96         6.97 o                         
   4   8   4          2.30          2.56         3.98 o                         
   5   8   4        643.21        642.76        26.69 o                         
   6   8   4        521.43        527.30        16.98 o                         
   7   8   4          5.37         -2.04         8.79 o                         
   8   8   4        450.20        451.57        18.96 o                         
   9   8   4         11.06          0.90        13.45 o                         
  -8   9   4          4.89          5.61         9.10 o                         
  -7   9   4          6.93         -5.48         7.50 o                         
  -6   9   4         67.65         54.09         7.50 o                         
  -5   9   4        198.73        246.49        10.27 o                         
  -4   9   4         80.64         67.08         8.41 o                         
  -3   9   4        967.83       1040.06        20.97 o                         
  -2   9   4          0.52          1.49         3.04 o                         
  -1   9   4        323.24        251.02         5.38 o                         
   0   9   4        295.91        261.82         5.75 o                         
   1   9   4        528.38        583.61         9.57 o                         
   2   9   4        269.97        259.90        13.58 o                         
   3   9   4        368.34        404.91        10.72 o                         
   4   9   4       1498.01       1440.79        26.71 o                         
   5   9   4          4.14          5.02         7.46 o                         
   6   9   4       1096.54       1142.47        28.73 o                         
   7   9   4         33.13         31.21         9.62 o                         
   8   9   4         18.74          5.52        11.41 o                         
   9   9   4        151.05        139.02        18.84 o                         
  -7  10   4         16.70         27.89         8.96 o                         
  -6  10   4         14.33          5.31         7.51 o                         
  -5  10   4        337.02        392.04        12.72 o                         
  -4  10   4         46.70         65.19         6.69 o                         
  -3  10   4        163.52        151.09         9.11 o                         
  -2  10   4         95.70        119.81         7.37 o                         
  -1  10   4        283.30        286.72        12.04 o                         
   0  10   4        588.37        517.97        12.03 o                         
   1  10   4         96.17        108.11         7.07 o                         
   2  10   4       1744.98       1648.88        39.24 o                         
   3  10   4         20.86         18.71         5.74 o                         
   4  10   4       1484.67       1524.53        35.43 o                         
   5  10   4        147.01        157.49        11.61 o                         
   6  10   4          8.94         -0.64         8.61 o                         
   7  10   4        460.05        487.16        19.73 o                         
   8  10   4          3.23          1.79        14.35 o                         
  -7  11   4         56.06         67.99        14.80 o                         
  -6  11   4         21.29         32.54        10.09 o                         
  -5  11   4         86.79         84.88        10.09 o                         
  -4  11   4         27.09         53.26         8.81 o                         
  -3  11   4         14.52         13.48         6.29 o                         
  -2  11   4        219.60        227.06        12.26 o                         
  -1  11   4         59.74         57.87        11.10 o                         
   0  11   4        749.85        733.13        16.33 o                         
   1  11   4         50.10         53.79         6.67 o                         
   2  11   4        857.08        927.03        25.11 o                         
   3  11   4        494.69        493.23        40.32 o                         
   4  11   4         31.70         11.23        15.70 o                         
   5  11   4        786.38        794.27        22.99 o                         
   6  11   4         18.08         19.73        10.45 o                         
   7  11   4         12.37          9.11        11.27 o                         
  -6  12   4          8.53          5.16        11.62 o                         
  -5  12   4         10.61         18.68        11.09 o                         
  -4  12   4         38.60         31.39        13.45 o                         
  -2  12   4        185.36        196.42        19.73 o                         
  -1  12   4         14.75          2.69        12.56 o                         
   0  12   4        227.44        245.17        14.35 o                         
   1  12   4        486.51        491.16        17.02 o                         
   2  12   4         49.28         36.99         8.79 o                         
   3  12   4        878.79        859.58        23.62 o                         
   4  12   4          0.43          5.54         8.79 o                         
   5  12   4         17.63          9.81         9.62 o                         
   6  12   4         52.05         49.80        12.76 o                         
  -2  13   4         91.64         80.72        17.94 o                         
  -1  13   4        147.33        146.20        18.84 o                         
   0  13   4          8.76          2.87         8.96 o                         
   1  13   4        564.53        582.89        23.32 o                         
   2  13   4         86.31         93.60        10.73 o                         
   3  13   4         34.32         28.62         9.78 o                         
   4  13   4         88.40         61.54        11.94 o                         
   5  13   4         59.63         64.90        12.44 o                         
  -2  14   4          3.31         -9.87        18.84 o                         
  -1  14   4        207.21        232.30        26.91 o                         
   0  14   4        127.27        166.80        13.78 o                         
   1  14   4         34.54         29.30        10.95 o                         
   2  14   4        116.07        111.07        12.44 o                         
   3  14   4         19.28         17.34        10.95 o                         
   4  14   4         15.31         11.66        15.25 o                         
   0  15   4         79.27        104.43        14.77 o                         
   0 -11   5         55.02         52.05        10.60 o                         
   1 -11   5          0.95          1.69         5.16 o                         
   2 -11   5        189.90        204.53        17.35 o                         
   3 -11   5          1.29         -3.43         5.85 o                         
  -3 -10   5        221.32        247.53        13.38 o                         
  -2 -10   5         65.93         54.29         8.88 o                         
  -1 -10   5          1.34          1.82         8.21 o                         
   0 -10   5        520.16        532.11        16.34 o                         
   1 -10   5         49.02         45.05         5.09 o                         
   2 -10   5          0.27          2.37         5.79 o                         
   3 -10   5         36.14         23.37         7.12 o                         
   4 -10   5         61.26         68.33         6.43 o                         
   5 -10   5          2.08          4.24         6.00 o                         
  -4  -9   5        112.66        102.67        11.09 o                         
  -3  -9   5          2.06          4.19         7.88 o                         
  -2  -9   5        567.84        588.05        14.68 o                         
  -1  -9   5        171.14        191.27        11.02 o                         
   0  -9   5          1.10          2.67         3.71 o                         
   1  -9   5        252.14        242.70        10.74 o                         
   2  -9   5        136.14        129.52         6.20 o                         
   3  -9   5          3.94          7.79         4.64 o                         
   4  -9   5         10.36         14.41         5.27 o                         
   5  -9   5         72.09         75.08         6.33 o                         
   6  -9   5         30.64         27.52         6.40 o                         
   7  -9   5         19.37         44.85        22.42 o                         
  -5  -8   5          2.20        -10.59        10.59 o                         
  -4  -8   5        305.40        278.69        13.80 o                         
  -3  -8   5        271.67        287.62        11.34 o                         
  -2  -8   5         19.59         32.50         6.14 o                         
  -1  -8   5        750.36        752.25        17.41 o                         
   0  -8   5         63.57         54.05         4.15 o                         
   1  -8   5          0.39         -3.15         3.36 o                         
   2  -8   5          0.19          0.56         3.58 o                         
   3  -8   5        364.23        345.67         8.72 o                         
   4  -8   5         18.42         11.14         4.44 o                         
   5  -8   5         30.40         36.11         5.14 o                         
   6  -8   5        172.96        165.36        12.04 o                         
   7  -8   5         14.18         22.36         7.05 o                         
  -6  -7   5         98.63        102.81        13.43 o                         
  -5  -7   5        344.04        361.43        16.92 o                         
  -4  -7   5         20.10         23.96         7.72 o                         
  -3  -7   5        759.02        785.00        16.24 o                         
  -2  -7   5         11.38         11.00         5.00 o                         
  -1  -7   5          5.42          4.27         4.93 o                         
   0  -7   5        296.66        271.40         6.55 o                         
   1  -7   5       1110.17       1048.75        17.24 o                         
   2  -7   5          8.75          2.71         3.28 o                         
   3  -7   5         87.84         74.51         6.34 o                         
   4  -7   5        769.93        725.38        13.50 o                         
   5  -7   5          0.32          3.23         4.01 o                         
   6  -7   5         83.14         86.49         6.04 o                         
   7  -7   5         63.52         53.70         6.00 o                         
   8  -7   5         25.76         25.95         8.03 o                         
  -7  -6   5        257.00        280.73        24.22 o                         
  -6  -6   5          0.07         -3.38        10.04 o                         
  -5  -6   5        362.51        377.71        16.57 o                         
  -4  -6   5          0.23          2.01         6.51 o                         
  -3  -6   5          9.34          9.16         6.21 o                         
  -2  -6   5       1037.76        997.71        17.59 o                         
  -1  -6   5       1331.73       1255.52        23.52 o                         
   0  -6   5          0.51         -0.67         4.18 o                         
   1  -6   5        219.37        205.66         6.26 o                         
   2  -6   5       1948.64       1694.49        25.67 o                         
   3  -6   5         52.94         52.69         4.04 o                         
   4  -6   5        560.81        568.37        11.14 o                         
   5  -6   5        239.94        233.46         6.59 o                         
   6  -6   5         58.56         51.49         4.97 o                         
   7  -6   5          9.74          6.00         4.91 o                         
   8  -6   5         18.69         30.90         7.50 o                         
   9  -6   5          0.43          4.62         8.38 o                         
  -7  -5   5        115.14        122.30        13.27 o                         
  -6  -5   5         21.70          2.15         8.54 o                         
  -5  -5   5          0.10         -4.62        13.01 o                         
  -4  -5   5        764.11        756.87        20.90 o                         
  -3  -5   5        726.79        749.75        14.41 o                         
  -2  -5   5          6.02         11.74         3.85 o                         
  -1  -5   5        120.57        112.63        10.27 o                         
   0  -5   5       2687.43       2490.89        42.42 o                         
   1  -5   5          3.27          2.70         1.37 o                         
   2  -5   5       1826.96       1869.98        27.83 o                         
   3  -5   5        544.08        521.90         8.74 o                         
   4  -5   5          1.47          0.63         2.84 o                         
   5  -5   5        340.56        300.38         7.07 o                         
   6  -5   5         11.95         18.22         3.80 o                         
   7  -5   5          0.39         -1.27         4.14 o                         
   8  -5   5          0.06          1.17         6.46 o                         
   9  -5   5          5.23         10.10         7.92 o                         
  -8  -4   5         39.61         36.34         6.49 o                         
  -7  -4   5          5.51         -4.52         4.71 o                         
  -6  -4   5        241.26        206.21        10.59 o                         
  -5  -4   5        163.82        161.38         6.05 o                         
  -4  -4   5          0.75          3.27         5.53 o                         
  -3  -4   5          2.83          0.35         3.90 o                         
  -2  -4   5       1796.10       1739.21        26.63 o                         
  -1  -4   5        124.56        123.41         6.64 o                         
   0  -4   5       2383.27       2427.17        40.86 o                         
   1  -4   5       1496.70       1481.53        25.82 o                         
   2  -4   5         48.15         32.65         1.92 o                         
   3  -4   5       1598.57       1579.26        19.42 o                         
   4  -4   5          3.24          7.49         2.38 o                         
   5  -4   5         18.96         17.66         3.11 o                         
   6  -4   5         12.46         14.57         3.60 o                         
   7  -4   5          4.15          7.34         3.94 o                         
   8  -4   5         32.39         30.53         6.46 o                         
   9  -4   5         37.11         56.34         8.18 o                         
  10  -4   5         45.61         49.73         9.63 o                         
  -8  -3   5         67.75         41.19         5.98 o                         
  -7  -3   5          0.97          3.08         5.28 o                         
  -6  -3   5          1.54          2.04         3.84 o                         
  -5  -3   5          1.89          1.00         3.15 o                         
  -4  -3   5        933.60        986.68        24.12 o                         
  -3  -3   5        206.59        201.38         6.33 o                         
  -2  -3   5        745.81        839.18        14.03 o                         
  -1  -3   5       2823.96       2839.64        47.08 o                         
   0  -3   5          0.19          5.64         1.55 o                         
   1  -3   5       3380.45       3558.08        47.49 o                         
   2  -3   5         79.46        104.17         4.04 o                         
   3  -3   5        548.25        494.88         6.55 o                         
   4  -3   5        178.31        175.53         4.61 o                         
   5  -3   5        101.36        107.46         4.22 o                         
   6  -3   5         56.18         50.60         3.77 o                         
   7  -3   5        112.27        146.74         6.02 o                         
   8  -3   5        374.69        376.88        14.65 o                         
   9  -3   5         27.21         27.57         8.09 o                         
  10  -3   5          7.14          8.37         8.56 o                         
  -8  -2   5          0.73          4.48         6.03 o                         
  -7  -2   5          1.21          5.02         5.03 o                         
  -6  -2   5        356.90        370.82        29.08 o                         
  -5  -2   5        112.87        107.44         4.97 o                         
  -4  -2   5         63.42         66.62         3.16 o                         
  -3  -2   5       2315.86       2322.05        34.04 o                         
  -2  -2   5         70.18         93.13         4.83 o                         
  -1  -2   5       3937.21       4249.71        53.18 o                         
   0  -2   5        963.21       1000.23        12.11 o                         
   1  -2   5       1766.82       1639.29        19.38 o                         
   2  -2   5        529.60        502.38         9.63 o                         
   3  -2   5        379.95        424.50         7.94 o                         
   4  -2   5        243.66        214.41         4.84 o                         
   5  -2   5          2.69          3.99         2.43 o                         
   6  -2   5       1430.55       1373.21        21.92 o                         
   7  -2   5        169.27        178.81         6.48 o                         
   8  -2   5         42.22         35.45         5.83 o                         
   9  -2   5         72.15         72.05        11.28 o                         
  10  -2   5         28.71         18.63         8.62 o                         
  -9  -1   5          3.07          6.09         8.79 o                         
  -8  -1   5         72.87         72.61         7.83 o                         
  -7  -1   5         40.34         28.85         5.11 o                         
  -6  -1   5         14.35         12.13         4.22 o                         
  -5  -1   5       1049.58       1084.55        19.93 o                         
  -4  -1   5        141.22        149.06         4.44 o                         
  -3  -1   5       1225.66       1290.46        19.47 o                         
  -2  -1   5       2438.20       2520.84        29.33 o                         
  -1  -1   5        423.36        352.28         5.12 o                         
   0  -1   5       1192.01       1198.64        18.04 o                         
   1  -1   5        223.03        243.60         3.36 o                         
   2  -1   5       1161.76       1107.97        14.64 o                         
   3  -1   5       1253.36       1235.29        21.83 o                         
   4  -1   5       2946.76       2902.45        33.80 o                         
   5  -1   5        359.80        338.93         6.81 o                         
   6  -1   5        285.97        238.96         7.39 o                         
   7  -1   5        826.41        882.68        20.20 o                         
   8  -1   5         20.89         14.07         4.33 o                         
   9  -1   5         13.07         11.42         6.85 o                         
  10  -1   5         16.45         11.27         8.13 o                         
  11  -1   5          4.70          4.67        12.00 o                         
  -9   0   5          4.72          7.71         7.31 o                         
  -8   0   5          1.45         -1.33         5.78 o                         
  -7   0   5        250.63        269.81         9.68 o                         
  -6   0   5        199.66        205.38        11.65 o                         
  -5   0   5        230.39        215.41         6.82 o                         
  -4   0   5       1856.69       1866.64        24.33 o                         
  -3   0   5          2.24          1.13         2.22 o                         
  -2   0   5       1187.10       1216.99        14.81 o                         
  -1   0   5        372.07        353.01         4.50 o                         
   0   0   5       1894.12       1976.53        32.79 o                         
   1   0   5       2261.36       2306.16        32.85 o                         
   2   0   5       4797.02       4973.37        61.85 o                         
   3   0   5        359.91        358.59         4.97 o                         
   4   0   5        266.43        230.90         5.14 o                         
   5   0   5       3225.98       3353.65        42.91 o                         
   6   0   5         40.61         49.09         3.92 o                         
   7   0   5        209.75        199.80         6.31 o                         
   8   0   5        163.56        151.13         7.66 o                         
   9   0   5          1.40          3.57         6.57 o                         
  10   0   5          0.79         -4.85         7.89 o                         
  11   0   5          1.41         -0.38         9.85 o                         
  -9   1   5         30.23         16.68         6.94 o                         
  -8   1   5        120.62        114.58         8.93 o                         
  -7   1   5         67.06         47.86         5.02 o                         
  -6   1   5        811.54        843.07        14.93 o                         
  -5   1   5         28.55         29.96         4.77 o                         
  -4   1   5        311.54        262.29         5.81 o                         
  -3   1   5        649.47        612.87        10.35 o                         
  -2   1   5        313.59        317.41         5.15 o                         
  -1   1   5       1172.22       1201.34        14.19 o                         
   0   1   5       3998.85       4437.04        71.46 o                         
   1   1   5        818.89        884.50        15.52 o                         
   2   1   5         39.52         34.00         1.53 o                         
   3   1   5       6016.44       6671.75        75.43 o                         
   4   1   5        394.04        440.17         6.35 o                         
   5   1   5        816.43        714.92        12.90 o                         
   6   1   5       1171.89       1284.01        18.02 o                         
   7   1   5         16.62         17.41         3.83 o                         
   8   1   5         60.63         53.40         5.93 o                         
   9   1   5          1.80          1.75         6.69 o                         
  10   1   5          5.96          6.86         8.18 o                         
  11   1   5          3.11         -0.46         9.95 o                         
  -9   2   5         10.68          1.75         6.37 o                         
  -8   2   5        238.61        293.59        11.82 o                         
  -7   2   5         43.68         40.40         5.01 o                         
  -6   2   5        104.87         82.29         9.32 o                         
  -5   2   5        398.03        437.71        13.58 o                         
  -4   2   5         41.37         40.83         3.06 o                         
  -3   2   5        270.06        263.13         5.62 o                         
  -2   2   5        350.32        443.16         7.47 o                         
  -1   2   5        845.20        944.04        12.42 o                         
   0   2   5        295.41        234.53         3.40 o                         
   1   2   5       7547.84       8668.63       106.77 o                         
   2   2   5       2040.95       2423.51        25.80 o                         
   3   2   5        551.29        584.12         9.54 o                         
   4   2   5       4057.59       4561.25        52.17 o                         
   5   2   5        104.67         89.50         3.68 o                         
   6   2   5        973.86        951.52        18.39 o                         
   7   2   5          1.58          4.69         3.58 o                         
   8   2   5         30.58         45.83         5.68 o                         
   9   2   5          0.11         -2.19         6.89 o                         
  10   2   5        102.18        121.80        10.33 o                         
  11   2   5         11.49         11.66        11.85 o                         
  -9   3   5         27.22         32.19         7.89 o                         
  -8   3   5         64.19         56.05         6.14 o                         
  -7   3   5        121.58        182.43         7.80 o                         
  -6   3   5          4.09          2.49         3.85 o                         
  -5   3   5         29.47         23.82         3.61 o                         
  -4   3   5          2.24          2.85         3.24 o                         
  -3   3   5        252.51        275.47         9.79 o                         
  -2   3   5        326.62        262.28         3.66 o                         
  -1   3   5       6837.78       7564.74        78.84 o                         
   0   3   5       3029.95       3776.34        46.93 o                         
   1   3   5         43.10         74.01         1.61 o                         
   2   3   5       8233.25       9211.39        95.98 o                         
   3   3   5        310.98        285.29         5.12 o                         
   4   3   5       4191.59       4560.72        52.17 o                         
   5   3   5        188.63        223.82         4.58 o                         
   6   3   5        419.39        370.56        11.82 o                         
   7   3   5         71.43         65.64         4.49 o                         
   8   3   5        121.30        118.75        11.52 o                         
   9   3   5        109.16        105.78         8.45 o                         
  10   3   5         91.48         58.40        10.00 o                         
  11   3   5         12.68          6.55        12.50 o                         
  -9   4   5         25.82         45.54         8.38 o                         
  -8   4   5          3.87          4.31         5.77 o                         
  -7   4   5          6.41          5.40         4.48 o                         
  -6   4   5          5.90         10.53         4.14 o                         
  -5   4   5         60.81         70.04         4.48 o                         
  -4   4   5        128.52        118.87         4.57 o                         
  -3   4   5       1480.23       1469.83        21.94 o                         
  -2   4   5       1456.93       1778.50        22.85 o                         
  -1   4   5        230.75        252.47         4.08 o                         
   0   4   5      10499.05      11395.27       128.03 o                         
   1   4   5        132.08         95.47         2.63 o                         
   2   4   5       5139.15       6145.88        76.45 o                         
   3   4   5        529.46        539.17         6.60 o                         
   4   4   5        806.84        673.35         8.25 o                         
   5   4   5        776.35        666.71         9.31 o                         
   6   4   5         65.39         49.02         3.47 o                         
   7   4   5        764.81        735.95        13.99 o                         
   8   4   5        224.94        210.64        11.17 o                         
   9   4   5         81.96         77.43         8.39 o                         
  10   4   5          4.98          5.31        11.36 o                         
  -9   5   5          5.91          4.13         8.33 o                         
  -8   5   5          1.31          1.92         6.17 o                         
  -7   5   5          3.77         -3.36         4.98 o                         
  -6   5   5          6.07          1.23         4.31 o                         
  -5   5   5        111.38         85.93         7.82 o                         
  -4   5   5        574.47        600.46        16.44 o                         
  -3   5   5        172.51        133.74         5.57 o                         
  -2   5   5       5162.16       5381.08        93.53 o                         
  -1   5   5        185.48        204.00         3.94 o                         
   0   5   5       1622.05       2049.65        26.06 o                         
   1   5   5        694.72        596.65         8.47 o                         
   2   5   5        348.70        257.74         4.72 o                         
   3   5   5       1955.93       1895.60        19.37 o                         
   4   5   5         43.87         55.68         3.01 o                         
   5   5   5       1802.72       1695.52        20.73 o                         
   6   5   5        309.77        290.75         6.57 o                         
   7   5   5        483.88        446.87        10.50 o                         
   8   5   5         33.90         25.28         5.70 o                         
   9   5   5         15.87         17.04        12.56 o                         
  -9   6   5          1.93          1.79        20.63 o                         
  -8   6   5          0.01         -2.90         7.34 o                         
  -7   6   5          5.86          4.49         5.43 o                         
  -6   6   5        222.09        226.62         9.06 o                         
  -5   6   5         10.35          0.11         4.02 o                         
  -4   6   5       1253.21       1216.96        19.37 o                         
  -3   6   5        646.37        645.67        12.69 o                         
  -2   6   5        516.13        567.58         9.73 o                         
  -1   6   5       1477.15       1268.67        15.31 o                         
   0   6   5         23.38         20.49         1.65 o                         
   1   6   5        692.52        705.08        10.00 o                         
   2   6   5        763.12        686.14         8.14 o                         
   3   6   5       1342.29       1342.90        14.18 o                         
   4   6   5        153.38        180.23         4.05 o                         
   5   6   5       1212.23       1186.85        15.29 o                         
   6   6   5        519.46        476.00        11.75 o                         
   7   6   5          3.96          4.36         5.34 o                         
   8   6   5        401.79        368.36        19.94 o                         
  -8   7   5         63.15         61.62         8.86 o                         
  -7   7   5          6.11          1.49         6.51 o                         
  -6   7   5        336.72        351.81        16.83 o                         
  -5   7   5        374.92        419.58         9.77 o                         
  -4   7   5         84.68         78.27         7.64 o                         
  -3   7   5        880.64        805.92        13.53 o                         
  -2   7   5        107.49        110.39         3.81 o                         
  -1   7   5         69.83         70.42         2.81 o                         
   0   7   5       1103.17        964.93        16.24 o                         
   1   7   5        357.36        365.08         5.62 o                         
   2   7   5         56.35         78.29         4.19 o                         
   3   7   5        897.48        951.06        12.18 o                         
   4   7   5       2130.40       2064.48        27.34 o                         
   5   7   5          8.66          5.41         3.07 o                         
   6   7   5       1149.63       1174.69        19.47 o                         
   7   7   5        131.61        152.06        11.72 o                         
   8   7   5         16.67          7.18        14.35 o                         
  -8   8   5        128.24        146.89        15.60 o                         
  -7   8   5        110.99        131.50         9.31 o                         
  -6   8   5          5.25          1.55         5.95 o                         
  -5   8   5        170.61        182.57         7.66 o                         
  -4   8   5        172.08        195.59         6.99 o                         
  -3   8   5         81.81         74.23         4.92 o                         
  -2   8   5        712.41        653.10        10.16 o                         
  -1   8   5        120.93        124.11         4.22 o                         
   0   8   5         61.71         74.92         3.58 o                         
   1   8   5        131.73        137.67         4.12 o                         
   2   8   5       2773.15       2769.73        35.69 o                         
   3   8   5         72.36         61.26         3.05 o                         
   4   8   5       2640.17       2907.64        37.77 o                         
   5   8   5        378.85        361.95        10.40 o                         
   6   8   5          0.98          4.39         6.10 o                         
   7   8   5        488.89        534.47        27.80 o                         
   8   8   5          1.66         -6.28        15.25 o                         
  -8   9   5          0.71          9.13        18.39 o                         
  -7   9   5         23.16         32.23         8.31 o                         
  -6   9   5         83.95        114.21        15.29 o                         
  -5   9   5         41.87         48.28         6.46 o                         
  -4   9   5        220.11        260.37        10.43 o                         
  -3   9   5          0.39         -1.76         4.60 o                         
  -2   9   5          1.53          2.21         3.42 o                         
  -1   9   5          0.98          5.73         3.20 o                         
   0   9   5       1825.95       1893.43        28.12 o                         
   1   9   5         12.06         15.88         2.85 o                         
   2   9   5       2828.39       2980.55        38.49 o                         
   3   9   5        368.21        290.91         8.72 o                         
   4   9   5          1.24          2.28         4.87 o                         
   5   9   5       1176.98       1186.36        23.22 o                         
   6   9   5          1.13         -2.80         7.76 o                         
   7   9   5         33.22         43.95        17.94 o                         
   8   9   5         40.85         63.68        19.73 o                         
  -7  10   5          5.76         12.00         9.91 o                         
  -6  10   5         16.40         18.77        11.66 o                         
  -5  10   5         19.62         28.49         8.17 o                         
  -4  10   5         18.17         18.72         7.62 o                         
  -3  10   5         20.71         42.33         6.89 o                         
  -2  10   5        600.46        639.10        14.48 o                         
  -1  10   5         77.87         67.59         5.87 o                         
   0  10   5       1395.28       1401.45        25.67 o                         
   1  10   5        163.84        130.56         8.81 o                         
   2  10   5          5.86         14.26         6.32 o                         
   3  10   5       1251.79       1241.60        35.39 o                         
   4  10   5        135.62        110.22         7.45 o                         
   5  10   5         34.63         38.87        13.01 o                         
   6  10   5        128.29        134.99        11.21 o                         
   7  10   5        225.71        236.78        26.01 o                         
   8  10   5         58.97         82.52        23.32 o                         
  -7  11   5         10.51         14.49        11.78 o                         
  -6  11   5          5.54          3.50         9.26 o                         
  -5  11   5         19.46         41.29         9.45 o                         
  -4  11   5         51.29         42.82         7.76 o                         
  -3  11   5         76.24         79.41         8.54 o                         
  -2  11   5        431.37        414.93        12.20 o                         
  -1  11   5        230.24        210.01        30.05 o                         
   0  11   5         30.91         47.55        14.35 o                         
   1  11   5        393.91        418.94        15.25 o                         
   2  11   5        420.91        355.89        21.08 o                         
   3  11   5         25.55         20.70         5.99 o                         
   4  11   5        409.32        409.43        33.19 o                         
   5  11   5        237.67        234.83        13.78 o                         
   6  11   5         68.87         76.95        11.12 o                         
   7  11   5          6.19          3.68        11.78 o                         
  -6  12   5          0.12          3.59        17.94 o                         
  -5  12   5          5.42         -0.90        14.35 o                         
  -4  12   5         67.06         57.03         9.81 o                         
  -3  12   5        221.14        252.03        17.94 o                         
  -2  12   5         51.18         50.49         8.79 o                         
  -1  12   5         57.92         51.63        15.25 o                         
   0  12   5        431.34        421.52        20.18 o                         
   1  12   5          4.86          1.36         7.76 o                         
   2  12   5        558.80        523.70        27.80 o                         
   3  12   5         61.64         65.47        17.04 o                         
   4  12   5         20.19         21.53         9.26 o                         
   5  12   5         10.89         -1.11         9.91 o                         
   6  12   5        334.96        396.82        18.90 o                         
   7  12   5          5.04          2.53        13.27 o                         
  -5  13   5         58.07         51.12        16.14 o                         
  -4  13   5         10.47          8.07        12.56 o                         
  -3  13   5         25.18         22.42        12.56 o                         
  -2  13   5        308.50        358.56        23.32 o                         
  -1  13   5          1.03         -4.48        15.25 o                         
   0  13   5        244.99        276.25        25.11 o                         
   1  13   5          0.08         14.35        16.14 o                         
   2  13   5          3.06         -5.38        16.14 o                         
   3  13   5        116.48         87.90        20.63 o                         
   4  13   5        314.20        316.89        25.11 o                         
   5  13   5         21.56         20.77        11.61 o                         
   6  13   5         28.39         20.63        15.12 o                         
  -2  14   5         63.39         98.66        20.63 o                         
  -1  14   5         30.22         42.15        20.63 o                         
   0  14   5          1.33         -4.48        18.84 o                         
   1  14   5        116.11        119.29        20.63 o                         
   2  14   5        120.19        121.08        22.42 o                         
   3  14   5         15.00         18.84        18.84 o                         
   4  14   5         26.42         29.05        12.90 o                         
  -1  15   5         17.67         -1.79        19.73 o                         
   0  15   5         21.85         34.98        23.32 o                         
   1  15   5          0.43         -7.18        17.94 o                         
  -1 -10   6         62.77         69.63        10.16 o                         
   0 -10   6          1.71          2.60         8.79 o                         
   1 -10   6          5.46          6.97         8.45 o                         
   2 -10   6         33.83         37.23         9.08 o                         
   3 -10   6        214.79        249.89         8.91 o                         
   4 -10   6          2.77          4.10         5.74 o                         
  -3  -9   6        112.66        119.49        10.36 o                         
  -2  -9   6          0.87         -6.48         7.48 o                         
  -1  -9   6          5.89          1.73         7.64 o                         
   0  -9   6          4.65          2.25         7.14 o                         
   1  -9   6        513.08        579.82        15.93 o                         
   2  -9   6          0.52         -1.39         7.05 o                         
   3  -9   6         48.65         40.05         4.54 o                         
   4  -9   6         79.37         72.53         5.70 o                         
   5  -9   6          1.68         -0.90         5.49 o                         
   6  -9   6         85.57         87.19         7.27 o                         
  -4  -8   6          6.95         14.24         9.32 o                         
  -3  -8   6          0.68         -7.45         7.45 o                         
  -2  -8   6         85.56         76.97         7.43 o                         
  -1  -8   6        550.83        590.17        15.82 o                         
   0  -8   6          1.58         -0.09         7.63 o                         
   1  -8   6         28.60         28.69         6.71 o                         
   2  -8   6        584.32        614.72        15.63 o                         
   3  -8   6          0.21          3.11         3.71 o                         
   4  -8   6        223.38        223.96         7.65 o                         
   5  -8   6         17.91         15.04         4.80 o                         
   6  -8   6          1.12          0.60         5.41 o                         
   7  -8   6         39.67         33.77         6.63 o                         
  -5  -7   6          0.63        -10.73        10.73 o                         
  -4  -7   6        154.20        168.40        11.34 o                         
  -3  -7   6        290.06        327.64        11.35 o                         
  -2  -7   6         14.44         17.70         5.77 o                         
  -1  -7   6          1.96          0.00         5.56 o                         
   0  -7   6       1448.23       1504.44        28.14 o                         
   1  -7   6          3.55         -2.40         5.78 o                         
   2  -7   6        448.78        443.18        21.28 o                         
   3  -7   6         70.38         66.23         6.21 o                         
   4  -7   6         16.81          9.96         3.92 o                         
   5  -7   6        205.20        222.86         7.94 o                         
   6  -7   6          1.33          0.63         4.72 o                         
   7  -7   6         11.48         15.32         5.69 o                         
   8  -7   6          1.20         -0.62         8.42 o                         
  -6  -6   6        121.94        129.55        19.28 o                         
  -5  -6   6         48.36         63.07        10.73 o                         
  -4  -6   6         40.37         50.97         7.72 o                         
  -3  -6   6          0.24         -5.72         5.72 o                         
  -2  -6   6       1554.28       1608.41        26.25 o                         
  -1  -6   6          0.65          0.76         4.88 o                         
   0  -6   6        474.08        469.04        15.44 o                         
   1  -6   6        285.94        293.13         9.34 o                         
   2  -6   6        122.80        106.65         6.82 o                         
   3  -6   6        400.98        363.95         7.89 o                         
   4  -6   6          1.87          3.67         3.39 o                         
   5  -6   6         21.96         20.83         4.92 o                         
   6  -6   6         73.72         71.45         4.97 o                         
   7  -6   6        119.93        140.02         7.04 o                         
   8  -6   6          1.64          7.52         6.79 o                         
   9  -6   6         17.42         10.76        17.94 o                         
  -6  -5   6         15.28         22.26         9.45 o                         
  -5  -5   6          5.83         -6.92         7.84 o                         
  -4  -5   6        913.37        987.17        41.26 o                         
  -3  -5   6        108.51         93.10         6.34 o                         
  -2  -5   6        157.67        189.36        10.23 o                         
  -1  -5   6        442.65        492.17        11.61 o                         
   0  -5   6        273.89        240.78        11.32 o                         
   1  -5   6        479.99        421.68        14.81 o                         
   2  -5   6        224.88        267.54         8.82 o                         
   3  -5   6        124.58        116.54         4.21 o                         
   4  -5   6        312.91        287.00         8.52 o                         
   5  -5   6        221.43        225.91         9.85 o                         
   6  -5   6          7.23          5.90         3.84 o                         
   7  -5   6         60.87         60.94         5.17 o                         
   8  -5   6         98.83        105.85         6.31 o                         
   9  -5   6          0.52          4.40         7.62 o                         
  -7  -4   6         15.20         12.13        11.27 o                         
  -6  -4   6        292.13        311.66        15.91 o                         
  -5  -4   6        319.60        333.92        14.25 o                         
  -4  -4   6         27.21         25.03         6.33 o                         
  -3  -4   6        402.83        421.98        13.19 o                         
  -2  -4   6        226.98        223.51         7.12 o                         
  -1  -4   6        307.12        285.67         9.62 o                         
   0  -4   6       1853.49       1882.05        32.73 o                         
   1  -4   6        476.29        450.47        10.28 o                         
   2  -4   6        844.44        791.47        15.67 o                         
   3  -4   6        222.81        198.72         3.79 o                         
   4  -4   6         46.13         45.26         3.21 o                         
   5  -4   6         54.60         51.10         3.52 o                         
   6  -4   6        475.01        484.41         9.73 o                         
   7  -4   6          1.27          5.13         4.27 o                         
   8  -4   6        185.84        223.60         8.89 o                         
   9  -4   6         61.96         57.37         9.31 o                         
  10  -4   6          4.26         -4.34        10.11 o                         
  -7  -3   6        155.83        162.93        13.27 o                         
  -6  -3   6          6.24         -7.04         8.13 o                         
  -5  -3   6        278.17        279.62        31.84 o                         
  -4  -3   6        218.05        224.41        18.39 o                         
  -3  -3   6        135.36        135.36         8.00 o                         
  -2  -3   6       2560.57       2561.42        37.75 o                         
  -1  -3   6        644.47        599.60        12.41 o                         
   0  -3   6       1905.40       1758.24        30.13 o                         
   1  -3   6          6.30          5.03         2.41 o                         
   2  -3   6        347.39        293.36         5.93 o                         
   3  -3   6         14.50         14.54         1.32 o                         
   4  -3   6       1843.81       1708.04        21.12 o                         
   5  -3   6         35.31         32.91         3.27 o                         
   6  -3   6        233.93        236.78         6.55 o                         
   7  -3   6        559.48        580.87        10.30 o                         
   8  -3   6         40.87         33.73         4.85 o                         
   9  -3   6          5.69         -3.22         6.72 o                         
  10  -3   6         14.46          6.20         9.53 o                         
  -8  -2   6          3.16         -0.67        11.54 o                         
  -7  -2   6        109.60        113.05        14.80 o                         
  -6  -2   6        183.94        163.09        14.80 o                         
  -5  -2   6         56.05         73.24        15.25 o                         
  -4  -2   6       1390.84       1391.01        31.16 o                         
  -3  -2   6        214.72        232.44         7.45 o                         
  -2  -2   6       1714.34       1685.90        25.49 o                         
  -1  -2   6        170.34        162.01         4.45 o                         
   0  -2   6        522.11        490.02         6.59 o                         
   1  -2   6         54.83         53.47         2.73 o                         
   2  -2   6       4090.47       3876.67        44.78 o                         
   3  -2   6         32.84         29.90         2.53 o                         
   4  -2   6        155.24        151.09         4.81 o                         
   5  -2   6       2277.84       2261.40        29.89 o                         
   6  -2   6         83.59         71.48         4.08 o                         
   7  -2   6        142.58        134.07         5.86 o                         
   8  -2   6         91.74        118.98         6.97 o                         
   9  -2   6         31.10         82.57         8.03 o                         
  10  -2   6         25.61         26.37         8.39 o                         
  -8  -1   6         62.72         47.62         6.74 o                         
  -7  -1   6         12.84          9.55         4.03 o                         
  -6  -1   6        541.80        531.65        20.18 o                         
  -5  -1   6         13.86          5.25         6.11 o                         
  -4  -1   6        694.25        717.53        35.43 o                         
  -3  -1   6        107.22        104.19         6.10 o                         
  -2  -1   6        406.33        404.16         9.74 o                         
  -1  -1   6        671.62        612.83         8.19 o                         
   0  -1   6       3665.01       3706.78        47.01 o                         
   1  -1   6        117.76         84.30         2.56 o                         
   2  -1   6        155.64        186.98         3.77 o                         
   3  -1   6       4289.49       4235.55        53.25 o                         
   4  -1   6         51.05         80.95         2.58 o                         
   5  -1   6        517.24        454.57         7.81 o                         
   6  -1   6        653.24        661.36        10.88 o                         
   7  -1   6          8.83         23.53         3.77 o                         
   8  -1   6        154.34        166.48         7.39 o                         
   9  -1   6         51.92         50.32         7.37 o                         
  10  -1   6         23.62         22.91         8.56 o                         
  -8   0   6        148.73        131.09         7.77 o                         
  -7   0   6        109.37        115.49         6.82 o                         
  -6   0   6        190.94        171.93        12.33 o                         
  -5   0   6         45.71         45.72         5.33 o                         
  -4   0   6        141.07        151.99         6.75 o                         
  -3   0   6        811.10        746.15        14.43 o                         
  -2   0   6       1055.20       1059.29        13.14 o                         
  -1   0   6        489.44        416.71         5.97 o                         
   0   0   6         40.86         93.61         5.31 o                         
   1   0   6       3993.71       3996.39        56.28 o                         
   2   0   6        522.72        648.95        10.17 o                         
   3   0   6        942.47        879.81        12.23 o                         
   4   0   6       2210.48       2268.21        26.70 o                         
   5   0   6          4.47         10.54         2.39 o                         
   6   0   6        403.96        434.50        10.44 o                         
   7   0   6         68.55         71.39         4.34 o                         
   8   0   6         62.58         61.56         7.86 o                         
   9   0   6          0.01         -6.07         6.07 o                         
  10   0   6         37.73         43.40         8.16 o                         
  11   0   6         12.17         17.70        11.72 o                         
  -8   1   6         55.42         47.44         6.42 o                         
  -7   1   6         31.17         36.43         4.78 o                         
  -6   1   6          0.21          1.43         3.45 o                         
  -5   1   6        292.68        302.42        16.18 o                         
  -4   1   6        277.21        298.75         8.45 o                         
  -3   1   6        599.41        531.37        13.64 o                         
  -2   1   6         44.93         15.64         1.75 o                         
  -1   1   6       1548.37       1603.30        18.96 o                         
   0   1   6       2447.52       2666.50        43.84 o                         
   1   1   6        748.73        800.00        14.48 o                         
   2   1   6       5516.60       6035.76        68.34 o                         
   3   1   6        103.76        154.09         3.10 o                         
   4   1   6        472.20        512.03         8.49 o                         
   5   1   6         16.95         12.77         2.20 o                         
   6   1   6        108.08         93.39         4.40 o                         
   7   1   6         24.96         31.50         3.84 o                         
   8   1   6        237.11        232.02         7.32 o                         
   9   1   6         99.30         84.76         8.18 o                         
  10   1   6          3.15          5.84         7.78 o                         
  11   1   6         33.70         32.57        10.16 o                         
  -9   2   6          6.46          9.87        14.35 o                         
  -8   2   6         15.77         17.78         5.31 o                         
  -7   2   6         78.88         71.95         5.51 o                         
  -6   2   6         39.29         35.16         5.57 o                         
  -5   2   6        200.71        205.08         8.12 o                         
  -4   2   6          9.11          8.64         1.69 o                         
  -3   2   6        577.23        535.33        13.73 o                         
  -2   2   6       2053.31       2037.85        23.85 o                         
  -1   2   6         20.27         34.02         1.56 o                         
   0   2   6       8807.00       9786.79       135.21 o                         
   1   2   6       1254.71       1468.72        21.16 o                         
   2   2   6        632.87        734.20         9.17 o                         
   3   2   6        457.01        361.98         5.88 o                         
   4   2   6        601.43        533.25         7.60 o                         
   5   2   6        331.77        360.00         6.39 o                         
   6   2   6        292.67        241.83         8.31 o                         
   7   2   6        450.70        401.38         8.37 o                         
   8   2   6         13.50          7.72         4.57 o                         
   9   2   6        167.94        190.63        13.01 o                         
  10   2   6         33.01         28.48         8.56 o                         
  11   2   6          6.94          5.33        10.12 o                         
  -9   3   6         16.76         25.11        11.36 o                         
  -8   3   6          1.20          7.99         5.67 o                         
  -7   3   6         12.12         16.77         4.60 o                         
  -6   3   6          9.07          0.92         3.88 o                         
  -5   3   6        251.82        231.22        16.32 o                         
  -4   3   6        770.57        724.40        12.15 o                         
  -3   3   6         68.01         63.54         4.75 o                         
  -2   3   6       4326.38       4358.80        64.96 o                         
  -1   3   6       3198.24       3544.83        44.35 o                         
   0   3   6       1480.57       1617.85        20.68 o                         
   1   3   6        663.33        603.18         8.28 o                         
   2   3   6       1424.49       1425.04        14.48 o                         
   3   3   6        666.44        717.80         8.48 o                         
   4   3   6         38.45         35.34         4.15 o                         
   5   3   6       1150.87       1099.79        15.46 o                         
   6   3   6         32.36         26.65         3.14 o                         
   7   3   6        690.96        668.14        11.75 o                         
   8   3   6         86.43         90.31         6.67 o                         
   9   3   6         11.89          0.71         6.69 o                         
  10   3   6        215.93        290.85        13.76 o                         
  11   3   6          0.15          3.14        12.68 o                         
  -9   4   6          0.84         -5.38        16.14 o                         
  -8   4   6          5.49          1.85         5.74 o                         
  -7   4   6         60.79         35.84         5.37 o                         
  -6   4   6        199.46        188.58         7.27 o                         
  -5   4   6          1.26          1.77         3.28 o                         
  -4   4   6       1062.83        955.98        15.60 o                         
  -3   4   6       1685.74       1749.00        30.17 o                         
  -2   4   6        932.89       1014.99        12.35 o                         
  -1   4   6        700.07        721.15         8.29 o                         
   0   4   6        204.40        218.35         3.54 o                         
   1   4   6        447.96        471.13         6.61 o                         
   2   4   6        160.06        177.12         6.86 o                         
   3   4   6       2326.57       2387.23        25.70 o                         
   4   4   6         45.82         50.04         3.52 o                         
   5   4   6       1045.23        984.95        20.11 o                         
   6   4   6        270.26        287.91        11.03 o                         
   7   4   6         20.89         16.69         3.67 o                         
   8   4   6       1183.78       1326.80        25.11 o                         
   9   4   6          0.47         -7.39         7.91 o                         
  10   4   6          9.46          9.81        10.45 o                         
  -8   5   6         32.68         29.89         6.34 o                         
  -7   5   6         18.45         16.94         5.08 o                         
  -6   5   6        189.34        156.10        16.44 o                         
  -5   5   6        520.28        577.65        14.24 o                         
  -4   5   6        249.24        237.84         6.44 o                         
  -3   5   6        624.11        620.27        20.01 o                         
  -2   5   6        139.71        128.08         4.35 o                         
  -1   5   6        134.49        126.91         2.90 o                         
   0   5   6        710.69        730.02         9.11 o                         
   1   5   6       2817.63       2972.13        52.83 o                         
   2   5   6         48.13         50.63         2.31 o                         
   3   5   6        806.44        864.54        12.19 o                         
   4   5   6        955.53       1075.56        16.53 o                         
   5   5   6          2.13          2.61         2.53 o                         
   6   5   6       3128.85       3254.45        42.10 o                         
   7   5   6         26.90         48.97         6.22 o                         
   8   5   6         19.45         18.14         6.69 o                         
   9   5   6        164.68        188.45        13.62 o                         
  10   5   6         13.21         25.55        10.45 o                         
  -8   6   6         23.81         12.73         6.81 o                         
  -7   6   6        119.73        145.98         7.90 o                         
  -6   6   6         83.02         77.27         5.81 o                         
  -5   6   6        293.07        317.57         8.62 o                         
  -4   6   6        134.08        141.78         5.53 o                         
  -3   6   6          7.48          5.56         3.69 o                         
  -2   6   6        923.91        949.57        13.92 o                         
  -1   6   6        716.63        735.16        10.51 o                         
   0   6   6          5.93          3.53         1.48 o                         
   1   6   6        973.84        992.89        17.68 o                         
   2   6   6       3041.38       3327.31        47.30 o                         
   3   6   6        199.89        177.41         4.60 o                         
   4   6   6       3392.18       3596.43        51.33 o                         
   5   6   6        406.28        435.53         8.86 o                         
   6   6   6         52.49         57.12         4.48 o                         
   7   6   6        908.58        913.30        19.12 o                         
   8   6   6         63.65         61.56         7.34 o                         
   9   6   6          6.37          0.00         8.88 o                         
  -8   7   6         37.91         42.69        10.27 o                         
  -7   7   6         90.34        119.51         7.44 o                         
  -6   7   6         46.16         70.68         6.09 o                         
  -5   7   6          5.87          6.55         4.07 o                         
  -4   7   6        308.07        347.02         9.84 o                         
  -3   7   6          7.34          8.91         3.80 o                         
  -2   7   6        131.55        109.74         4.16 o                         
  -1   7   6        720.42        659.30         9.92 o                         
   0   7   6       3930.35       3842.82        54.26 o                         
   1   7   6        413.48        351.51         6.90 o                         
   2   7   6       1891.09       2097.16        30.70 o                         
   3   7   6       1440.55       1474.88        19.95 o                         
   4   7   6          4.41          3.31         2.83 o                         
   5   7   6       2595.81       2609.89        38.43 o                         
   6   7   6         81.87         71.91         6.49 o                         
   7   7   6         38.22         29.46         6.10 o                         
   8   7   6          1.52         16.14         9.26 o                         
  -8   8   6         23.14         33.66         9.84 o                         
  -7   8   6         12.79          6.93         7.21 o                         
  -6   8   6         26.86         28.28         5.62 o                         
  -5   8   6         29.82         54.51         5.38 o                         
  -4   8   6         92.95        110.77         5.70 o                         
  -3   8   6        165.11        126.90         5.55 o                         
  -2   8   6       1423.83       1381.29        21.28 o                         
  -1   8   6         74.52         42.08         3.42 o                         
   0   8   6       1119.82       1126.98        17.47 o                         
   1   8   6       2216.92       2172.02        31.71 o                         
   2   8   6         56.33         53.43         3.50 o                         
   3   8   6       2819.49       2873.66        37.12 o                         
   4   8   6         11.61          9.67         3.34 o                         
   5   8   6        278.80        249.84         9.21 o                         
   6   8   6         83.75        107.10         9.26 o                         
   7   8   6        140.12        148.45        12.26 o                         
   8   8   6          0.11         -1.86         9.18 o                         
  -7   9   6         29.84         58.06         8.52 o                         
  -6   9   6         26.78         42.05         7.45 o                         
  -5   9   6         36.58         11.67         5.51 o                         
  -4   9   6        245.90        240.74        11.62 o                         
  -3   9   6          1.79          0.16         4.19 o                         
  -2   9   6        368.41        315.04         7.67 o                         
  -1   9   6       1454.46       1474.64        22.74 o                         
   0   9   6          4.67          0.31         2.96 o                         
   1   9   6       1565.32       1562.63        23.72 o                         
   2   9   6         82.65         77.12         9.19 o                         
   3   9   6        389.00        364.91         8.35 o                         
   4   9   6        234.67        207.39         9.34 o                         
   5   9   6         48.64         55.11         7.96 o                         
   6   9   6          0.65          2.33         7.76 o                         
   7   9   6         46.46         47.70        11.21 o                         
   8   9   6        228.79        261.00        26.01 o                         
  -7  10   6          7.71          3.59         9.45 o                         
  -6  10   6         44.89         47.75         9.26 o                         
  -5  10   6          3.30         -1.79         7.30 o                         
  -4  10   6         34.15         20.76         6.46 o                         
  -3  10   6        363.43        391.31        10.81 o                         
  -2  10   6         41.58         45.83         4.49 o                         
  -1  10   6        768.49        752.55        13.40 o                         
   0  10   6        447.35        413.38        13.33 o                         
   1  10   6         75.82         79.55         4.59 o                         
   2  10   6        146.27        144.58         6.24 o                         
   3  10   6         57.71         51.03         7.46 o                         
   4  10   6          0.22          8.97         7.46 o                         
   5  10   6          0.29         -3.93         7.96 o                         
   6  10   6        703.19        758.51        23.24 o                         
   7  10   6          9.82          7.18        17.94 o                         
   8  10   6         51.27         35.88        21.53 o                         
  -6  11   6          3.16          0.90        16.14 o                         
  -5  11   6         51.81         67.27        16.14 o                         
  -4  11   6         22.16         28.63         8.17 o                         
  -3  11   6        210.90        191.74        11.36 o                         
  -2  11   6        500.53        544.44        16.94 o                         
  -1  11   6         28.06         31.84         5.77 o                         
   0  11   6        113.16        115.39         7.55 o                         
   1  11   6        141.96        122.94        13.45 o                         
   2  11   6          9.09         32.15         9.87 o                         
   3  11   6         93.21         80.99        10.76 o                         
   4  11   6        868.00        876.34        33.19 o                         
   5  11   6         16.29          6.28         8.96 o                         
   6  11   6         23.24         27.80        17.94 o                         
   7  11   6        357.21        389.26        31.39 o                         
   8  11   6          9.01          9.87        23.32 o                         
  -6  12   6          2.87         10.79        10.56 o                         
  -5  12   6         24.82          6.06         9.05 o                         
  -4  12   6        151.71        183.24        13.14 o                         
  -3  12   6         44.59         58.61         8.81 o                         
  -2  12   6        166.13        177.50        10.67 o                         
  -1  12   6         66.54         74.94         9.26 o                         
   0  12   6         12.57         18.01         7.53 o                         
   1  12   6        114.09        139.02        10.76 o                         
   2  12   6        494.64        484.45        31.35 o                         
   3  12   6          7.44          1.92         8.28 o                         
   4  12   6          1.36          3.59        16.14 o                         
   5  12   6        674.49        687.84        36.77 o                         
   6  12   6          7.54         -3.59        17.04 o                         
   7  12   6        316.54        379.39        34.98 o                         
  -5  13   6         25.71         44.74        11.21 o                         
  -4  13   6         70.67         90.59        14.35 o                         
  -3  13   6         18.95         27.80        11.66 o                         
  -2  13   6          6.92         -1.79         9.87 o                         
  -1  13   6         47.65         61.19        10.29 o                         
   0  13   6        172.59        194.64        26.46 o                         
   1  13   6         24.58         21.99         9.45 o                         
   2  13   6          1.89          7.12         9.91 o                         
   3  13   6        442.30        371.32        25.11 o                         
   4  13   6          0.64         15.25        18.84 o                         
   5  13   6        465.40        587.38        36.77 o                         
   6  13   6        224.83        255.62        32.29 o                         
  -3  14   6         19.35         28.70        14.35 o                         
  -2  14   6         16.85         26.91        13.45 o                         
  -1  14   6         37.93         45.29        16.59 o                         
   0  14   6          4.20         11.66        17.94 o                         
   1  14   6        129.11        104.94        19.73 o                         
   2  14   6         22.52         37.67        17.94 o                         
   3  14   6        348.85        391.95        28.70 o                         
   4  14   6        531.96        562.27        36.77 o                         
  -1  15   6         41.17         34.08        20.63 o                         
   0  15   6         16.57         26.01        20.63 o                         
   1  15   6        108.09         71.75        21.53 o                         
   2  15   6        428.09        450.16        35.88 o                         
  -1  -9   7         15.61         18.71         8.13 o                         
   0  -9   7        318.39        352.12        23.80 o                         
   1  -9   7          0.44         -8.14         8.14 o                         
   2  -9   7        150.42        146.70        10.22 o                         
   3  -9   7        149.68        128.46        10.41 o                         
   4  -9   7          1.80          9.87         8.65 o                         
   5  -9   7          4.52         -0.59         6.99 o                         
  -3  -8   7          9.32          8.23         9.10 o                         
  -2  -8   7        373.21        405.59        13.36 o                         
  -1  -8   7          6.34          2.21         7.10 o                         
   0  -8   7        125.61        115.36         8.36 o                         
   1  -8   7        401.68        418.12        13.57 o                         
   2  -8   7         23.15         22.44         7.33 o                         
   3  -8   7        169.12        154.84        21.22 o                         
   4  -8   7          0.10         -6.10         7.33 o                         
   5  -8   7          3.44          2.75         4.46 o                         
   6  -8   7          1.12         -0.50         5.55 o                         
  -4  -7   7        221.56        239.43        16.37 o                         
  -3  -7   7         43.22         23.34         9.30 o                         
  -2  -7   7         55.56         55.89         7.01 o                         
  -1  -7   7        650.82        695.07        17.14 o                         
   0  -7   7         50.93         49.01         6.71 o                         
   1  -7   7        492.50        507.31        13.55 o                         
   2  -7   7         18.34         23.54         6.14 o                         
   3  -7   7         20.78         32.36         8.44 o                         
   4  -7   7         56.25         48.88         7.27 o                         
   5  -7   7         83.15         81.80         5.49 o                         
   6  -7   7         12.12          5.73         4.90 o                         
   7  -7   7         12.78         16.17         5.97 o                         
  -5  -6   7         59.48         64.26        11.54 o                         
  -4  -6   7         22.66         31.06         9.23 o                         
  -3  -6   7        753.90        820.80        24.79 o                         
  -2  -6   7         19.92         28.35         5.72 o                         
  -1  -6   7        327.54        330.49        10.81 o                         
   0  -6   7        140.94        135.60         7.78 o                         
   1  -6   7         26.12         25.64         6.01 o                         
   2  -6   7        490.01        445.22        14.25 o                         
   3  -6   7        114.48        108.23         7.60 o                         
   4  -6   7        272.00        264.32         6.71 o                         
   5  -6   7          3.45         -0.24         3.65 o                         
   6  -6   7         51.81         48.48         5.18 o                         
   7  -6   7         89.47         75.71         7.87 o                         
   8  -6   7         21.02         29.08         6.02 o                         
  -6  -5   7          4.82         -3.59        12.56 o                         
  -5  -5   7        466.05        531.65        19.25 o                         
  -4  -5   7          3.24         -0.60         7.22 o                         
  -3  -5   7        136.96        146.07         8.68 o                         
  -2  -5   7        403.07        422.95        10.73 o                         
  -1  -5   7         90.20         91.09         6.58 o                         
   0  -5   7       1184.37       1081.59        20.97 o                         
   1  -5   7         25.65         27.34         4.88 o                         
   2  -5   7        941.80        853.62        17.55 o                         
   3  -5   7         65.27         84.36         6.14 o                         
   4  -5   7        281.03        253.65         6.52 o                         
   5  -5   7        308.15        273.67         6.94 o                         
   6  -5   7         39.16         39.19         4.10 o                         
   7  -5   7        165.51        176.12         7.04 o                         
   8  -5   7         24.15         14.31         5.42 o                         
   9  -5   7          0.89          0.10         7.93 o                         
  -6  -4   7         19.54          9.79         9.91 o                         
  -5  -4   7         84.55         75.28         9.91 o                         
  -4  -4   7        562.77        578.10        18.06 o                         
  -3  -4   7        124.05        111.80         7.81 o                         
  -2  -4   7       1106.83       1077.67        18.68 o                         
  -1  -4   7          3.18          4.92         3.85 o                         
   0  -4   7        965.38        902.74        17.55 o                         
   1  -4   7        508.22        521.89        22.40 o                         
   2  -4   7        946.75        875.34        20.52 o                         
   3  -4   7        864.59        780.37        15.66 o                         
   4  -4   7         13.66         15.58         2.18 o                         
   5  -4   7        728.79        718.36        11.63 o                         
   6  -4   7         39.48         28.46         3.67 o                         
   7  -4   7         16.15         11.13         4.13 o                         
   8  -4   7         47.73         38.96         5.43 o                         
   9  -4   7          0.34         -6.90         7.28 o                         
  -7  -3   7         41.37         36.31        13.90 o                         
  -6  -3   7        306.50        327.48        26.01 o                         
  -5  -3   7         24.07         31.46         8.54 o                         
  -4  -3   7        648.05        659.98        18.72 o                         
  -3  -3   7         32.20         30.75         5.13 o                         
  -2  -3   7        452.62        474.02        12.78 o                         
  -1  -3   7        431.16        440.37        10.23 o                         
   0  -3   7       1028.11       1022.16        18.98 o                         
   1  -3   7       1035.99        966.07        18.15 o                         
   2  -3   7         19.69         17.94         2.97 o                         
   3  -3   7       2569.16       2487.18        32.94 o                         
   4  -3   7        217.11        208.09         4.29 o                         
   5  -3   7         98.40         86.57         4.28 o                         
   6  -3   7        210.32        211.26         6.15 o                         
   7  -3   7         25.18         30.99         4.27 o                         
   8  -3   7          4.80          2.42         4.62 o                         
   9  -3   7          3.01          0.52         7.17 o                         
  10  -3   7          1.00         -0.82         8.18 o                         
  -7  -2   7          1.19          5.00        11.21 o                         
  -6  -2   7        273.62        270.29        16.59 o                         
  -5  -2   7         60.05         63.14         8.54 o                         
  -4  -2   7         49.55         60.70         7.13 o                         
  -3  -2   7         17.45         16.50         4.38 o                         
  -2  -2   7        483.64        505.48        10.31 o                         
  -1  -2   7        723.10        694.73        13.33 o                         
   0  -2   7        356.11        318.59         5.15 o                         
   1  -2   7       4067.16       4043.66        51.40 o                         
   2  -2   7       1119.65       1110.44        15.65 o                         
   3  -2   7        306.01        294.37         6.37 o                         
   4  -2   7        767.08        775.42         9.65 o                         
   5  -2   7        142.32        132.71         4.25 o                         
   6  -2   7         99.24         89.24         4.60 o                         
   7  -2   7         42.69         41.64         4.27 o                         
   8  -2   7          9.11          4.77         4.22 o                         
   9  -2   7         14.45         12.63         6.72 o                         
  10  -2   7        101.57        138.59        10.38 o                         
  -8  -1   7         57.39         45.74        16.14 o                         
  -7  -1   7         31.45         31.90        10.04 o                         
  -6  -1   7         16.37          4.75         7.73 o                         
  -5  -1   7          5.12          2.30         8.52 o                         
  -4  -1   7         89.58        106.06         8.52 o                         
  -3  -1   7        668.81        675.49        43.95 o                         
  -2  -1   7        435.92        409.00         7.37 o                         
  -1  -1   7       2017.77       2126.87        25.11 o                         
   0  -1   7       2196.89       2178.81        28.55 o                         
   1  -1   7        642.46        652.47         8.88 o                         
   2  -1   7       2789.63       2859.96        33.48 o                         
   3  -1   7         63.23         37.76         2.94 o                         
   4  -1   7         88.76         79.61         2.35 o                         
   5  -1   7        136.04        170.17         4.84 o                         
   6  -1   7         95.97         87.65         4.30 o                         
   7  -1   7          2.59         -1.41         3.66 o                         
   8  -1   7        161.19        178.71         7.18 o                         
   9  -1   7         32.66         25.04         7.13 o                         
  10  -1   7         30.50         53.28         8.84 o                         
  -8   0   7         43.05         59.86        20.63 o                         
  -7   0   7          0.31          4.82         9.23 o                         
  -6   0   7         10.45          6.68         7.73 o                         
  -5   0   7        393.43        394.96        13.94 o                         
  -4   0   7        135.95        127.87         6.83 o                         
  -3   0   7        483.08        509.26        11.18 o                         
  -2   0   7       1767.33       1769.97        23.55 o                         
  -1   0   7        406.59        418.12         7.58 o                         
   0   0   7       4435.29       4731.55        66.71 o                         
   1   0   7        120.54        156.02         7.52 o                         
   2   0   7         36.00         39.67         1.84 o                         
   3   0   7        947.96       1055.78        14.46 o                         
   4   0   7        820.23        789.41        10.12 o                         
   5   0   7        109.23        101.65         4.96 o                         
   6   0   7         75.28         64.28         4.90 o                         
   7   0   7        385.28        366.26         7.99 o                         
   8   0   7         24.84         26.87         4.54 o                         
   9   0   7        117.37        109.71        15.29 o                         
  10   0   7         50.70         39.38         8.56 o                         
  -8   1   7          3.50          2.27        10.85 o                         
  -7   1   7         76.55         98.02        33.19 o                         
  -6   1   7         53.18         57.54         8.42 o                         
  -5   1   7         55.09         48.03         7.07 o                         
  -4   1   7       1095.21       1094.84        20.73 o                         
  -3   1   7        283.91        270.40         8.35 o                         
  -2   1   7       2791.19       2780.80        35.36 o                         
  -1   1   7        321.46        381.48         6.65 o                         
   0   1   7         78.27         79.63         4.30 o                         
   1   1   7       3794.62       3954.51        55.83 o                         
   2   1   7       2358.15       2334.29        27.19 o                         
   3   1   7        142.86        152.08         3.51 o                         
   4   1   7         18.00         10.70         1.50 o                         
   5   1   7       1622.00       1563.83        21.13 o                         
   6   1   7        157.05        140.53         4.96 o                         
   7   1   7        465.31        423.65         8.57 o                         
   8   1   7        462.91        467.85         9.82 o                         
   9   1   7         55.83         44.82         6.50 o                         
  10   1   7          8.08          3.90         7.78 o                         
  11   1   7          4.41         -0.10        11.21 o                         
  -8   2   7         17.42         15.95        11.25 o                         
  -7   2   7          1.72          0.58         3.79 o                         
  -6   2   7        403.96        395.95        15.27 o                         
  -5   2   7        149.72        161.38         9.71 o                         
  -4   2   7       1071.61       1057.09        25.52 o                         
  -3   2   7        372.12        399.52         9.48 o                         
  -2   2   7         88.66         70.19         2.87 o                         
  -1   2   7       3761.69       3666.84        45.96 o                         
   0   2   7       1656.13       1590.28        23.43 o                         
   1   2   7        337.98        395.05         8.39 o                         
   2   2   7          0.37          3.13         1.23 o                         
   3   2   7       3472.89       3448.97        53.53 o                         
   4   2   7       1183.61       1063.92        20.52 o                         
   5   2   7       1064.29        932.53        13.43 o                         
   6   2   7       1623.29       1590.51        21.77 o                         
   7   2   7        101.78         96.69         4.88 o                         
   8   2   7        148.32        141.04         7.51 o                         
   9   2   7         23.68         18.76         6.00 o                         
  10   2   7          5.73          7.17         7.51 o                         
  11   2   7          7.09         15.87        12.07 o                         
  -8   3   7         62.05         46.49         6.00 o                         
  -7   3   7         21.23         16.25         4.79 o                         
  -6   3   7        325.71        307.92        10.27 o                         
  -5   3   7        388.15        397.56        10.68 o                         
  -4   3   7        150.97        128.29         6.91 o                         
  -3   3   7       1254.00       1182.74        21.35 o                         
  -2   3   7        471.98        425.81        15.46 o                         
  -1   3   7        454.35        433.80         9.28 o                         
   0   3   7        355.60        274.36         4.19 o                         
   1   3   7       3063.32       3157.28        39.61 o                         
   2   3   7       1227.82       1217.01        14.67 o                         
   3   3   7       1284.12       1271.52        13.17 o                         
   4   3   7       3462.23       3818.41        43.93 o                         
   5   3   7         16.64         23.86         2.55 o                         
   6   3   7        868.36        856.34        12.92 o                         
   7   3   7        242.32        247.55         6.85 o                         
   8   3   7         40.20         25.63         4.76 o                         
   9   3   7         34.54         49.75         6.52 o                         
  10   3   7          4.26         16.06        10.09 o                         
  11   3   7          1.91          3.01        11.72 o                         
  -8   4   7         73.10         56.54         8.03 o                         
  -7   4   7        155.43        196.85         8.24 o                         
  -6   4   7        101.32         88.34         7.90 o                         
  -5   4   7        337.37        326.38         8.07 o                         
  -4   4   7          2.09         -0.56         2.74 o                         
  -3   4   7         80.26         54.26         3.36 o                         
  -2   4   7        536.73        433.52         9.99 o                         
  -1   4   7        986.85        959.98        13.11 o                         
   0   4   7        293.15        314.37         5.25 o                         
   1   4   7        415.66        497.54         7.23 o                         
   2   4   7       5559.05       6264.50        65.56 o                         
   3   4   7          0.52          2.33         1.22 o                         
   4   4   7       2435.14       2565.75        40.09 o                         
   5   4   7        779.73        783.68        11.57 o                         
   6   4   7         26.52         31.79         3.25 o                         
   7   4   7        253.30        293.36         7.30 o                         
   8   4   7          0.44          7.37         5.87 o                         
   9   4   7         18.10         15.51         7.45 o                         
  10   4   7          5.41         14.80        10.15 o                         
  -8   5   7         23.86         19.32         6.44 o                         
  -7   5   7        101.86        103.89        13.08 o                         
  -6   5   7         56.70         78.34         6.00 o                         
  -5   5   7         10.07          5.71         3.79 o                         
  -4   5   7        179.71        190.44        14.94 o                         
  -3   5   7        188.45        179.65         5.16 o                         
  -2   5   7         63.08         64.34         2.70 o                         
  -1   5   7          3.93          3.72         1.24 o                         
   0   5   7       4441.44       4872.34        55.34 o                         
   1   5   7         36.17         40.71         2.81 o                         
   2   5   7       4310.45       4799.06        59.91 o                         
   3   5   7       1484.34       1480.73        24.47 o                         
   4   5   7         30.36          9.35         2.55 o                         
   5   5   7        823.98        888.15        14.73 o                         
   6   5   7         83.66        108.79         5.62 o                         
   7   5   7         61.89         66.87         4.96 o                         
   8   5   7          6.85          3.04         6.19 o                         
   9   5   7         83.84         73.48         8.61 o                         
  10   5   7         72.93         84.92        12.05 o                         
  -8   6   7         32.04         46.76         7.04 o                         
  -7   6   7          6.65          0.42         5.64 o                         
  -6   6   7         60.09         94.01         6.29 o                         
  -5   6   7          4.10          2.18         3.90 o                         
  -4   6   7          5.23         -1.27         4.87 o                         
  -3   6   7          0.08          0.42         2.56 o                         
  -2   6   7       1321.86       1323.24        20.14 o                         
  -1   6   7          1.37          0.69         1.77 o                         
   0   6   7       3506.29       3827.64        58.21 o                         
   1   6   7       2250.91       2234.38        29.80 o                         
   2   6   7         22.63          3.90         2.16 o                         
   3   6   7        942.63       1057.35        19.46 o                         
   4   6   7        260.08        248.61         8.27 o                         
   5   6   7         49.72         67.26         5.57 o                         
   6   6   7        470.52        459.78        20.30 o                         
   7   6   7        223.54        204.54         7.95 o                         
   8   6   7        135.80        147.31         9.14 o                         
   9   6   7         31.50         33.93         8.20 o                         
  10   6   7         99.54         80.72        17.04 o                         
  -8   7   7         20.81         33.59         8.79 o                         
  -7   7   7         12.76         33.47         6.29 o                         
  -6   7   7          0.11          0.50         4.98 o                         
  -5   7   7         16.31          4.59         4.29 o                         
  -4   7   7        171.35        155.01         8.43 o                         
  -3   7   7          6.19          5.31         2.95 o                         
  -2   7   7       1184.47       1242.47        27.35 o                         
  -1   7   7       2040.69       2037.10        29.69 o                         
   0   7   7        180.71        184.98         6.21 o                         
   1   7   7        427.98        469.18         8.43 o                         
   2   7   7        298.65        263.28         6.47 o                         
   3   7   7         21.85         26.52         2.53 o                         
   4   7   7       1728.84       1578.23        25.37 o                         
   5   7   7        244.50        251.23         7.90 o                         
   6   7   7        103.81         93.04         6.34 o                         
   7   7   7         28.39         33.91         6.49 o                         
   8   7   7        588.35        593.16        16.00 o                         
   9   7   7          1.22          5.71        10.11 o                         
  10   7   7         94.35        113.01        18.84 o                         
  -7   8   7          4.05          2.44         6.17 o                         
  -6   8   7          8.46          4.94         5.33 o                         
  -5   8   7          1.10         -0.73         4.35 o                         
  -4   8   7        301.39        264.48         8.79 o                         
  -3   8   7        910.07        962.11        18.41 o                         
  -2   8   7        183.25        170.89         6.40 o                         
  -1   8   7         96.53         93.58         4.92 o                         
   0   8   7        682.76        661.14        13.14 o                         
   1   8   7        131.58        111.50         5.57 o                         
   2   8   7       1754.20       1594.45        24.17 o                         
   3   8   7        193.99        223.17         5.51 o                         
   4   8   7         80.80         90.64         4.25 o                         
   5   8   7         52.54         68.65         4.91 o                         
   6   8   7       1353.58       1363.57        26.01 o                         
   7   8   7          6.90          6.90         7.96 o                         
   8   8   7        246.79        293.40        15.94 o                         
   9   8   7        171.04        136.28        14.35 o                         
  -7   9   7          0.77         -8.28         8.28 o                         
  -6   9   7         73.45         46.69         9.31 o                         
  -5   9   7        282.75        314.81        14.17 o                         
  -4   9   7         64.80         77.78         7.76 o                         
  -3   9   7         10.02          7.08         4.34 o                         
  -2   9   7        712.87        732.16        14.97 o                         
  -1   9   7        240.21        199.84         6.23 o                         
   0   9   7        786.52        713.87        12.50 o                         
   1   9   7         22.28         33.83         3.34 o                         
   2   9   7        142.54        146.52         5.42 o                         
   3   9   7        526.64        495.43         8.75 o                         
   4   9   7       1639.90       1750.54        23.96 o                         
   5   9   7         51.69         50.13         6.09 o                         
   6   9   7        268.08        300.19        20.18 o                         
   7   9   7        718.13        743.62        22.99 o                         
   8   9   7          0.95          5.56         9.69 o                         
   9   9   7         21.15         22.42        20.63 o                         
  -6  10   7         23.32         28.70        16.14 o                         
  -5  10   7          8.93          1.42         7.30 o                         
  -4  10   7        275.73        296.02        11.00 o                         
  -3  10   7         71.85         68.51         5.77 o                         
  -2  10   7        233.23        233.82        16.59 o                         
  -1  10   7        122.77        149.03         7.25 o                         
   0  10   7         74.19        101.17         5.47 o                         
   1  10   7        683.94        634.72        11.80 o                         
   2  10   7       1604.62       1671.17        25.73 o                         
   3  10   7         73.83         66.99         4.31 o                         
   4  10   7         57.25         77.31         8.40 o                         
   5  10   7       1469.09       1543.79        36.36 o                         
   6  10   7          0.18          3.87         9.42 o                         
   7  10   7        119.08        146.29        21.97 o                         
   8  10   7        158.62        141.71        23.32 o                         
  -6  11   7         74.08         87.19        16.14 o                         
  -5  11   7         10.15          9.72         8.54 o                         
  -4  11   7         46.39         49.93         7.96 o                         
  -3  11   7        149.07        233.20        11.85 o                         
  -2  11   7          7.84         12.96         5.13 o                         
  -1  11   7        444.80        450.21        10.24 o                         
   0  11   7        822.22        830.50        17.87 o                         
   1  11   7         35.30         45.52         6.15 o                         
   2  11   7         19.92         17.41         7.30 o                         
   3  11   7       1483.12       1534.73        35.73 o                         
   4  11   7          1.09         -7.46         7.46 o                         
   5  11   7        209.10        231.34        28.70 o                         
   6  11   7        448.97        406.17        17.62 o                         
   7  11   7          5.56          7.18        20.63 o                         
   8  11   7         65.19         75.34        24.22 o                         
  -5  12   7         38.54         62.47        10.11 o                         
  -4  12   7          3.71          6.97         7.96 o                         
  -3  12   7        142.02        171.68        26.46 o                         
  -2  12   7         94.81         65.91         8.40 o                         
  -1  12   7          1.33          1.31         5.95 o                         
   0  12   7         99.33        101.81         9.87 o                         
   1  12   7        756.84        704.01        20.43 o                         
   2  12   7         25.02         19.70         8.13 o                         
   3  12   7        118.59        131.20        17.94 o                         
   4  12   7        616.71        543.03        23.32 o                         
   5  12   7          0.07          4.72         9.45 o                         
   6  12   7        208.57        198.22        24.22 o                         
   7  12   7          0.14          6.28        23.32 o                         
  -4  13   7          0.28          7.38         9.87 o                         
  -3  13   7          7.27         15.95         8.40 o                         
  -2  13   7         73.01         96.87        12.56 o                         
  -1  13   7        124.02        120.57        10.95 o                         
   0  13   7        102.85        109.58        19.28 o                         
   1  13   7         75.97        105.53        10.95 o                         
   2  13   7        521.28        499.11        34.53 o                         
   3  13   7          3.24         11.87         9.26 o                         
   4  13   7        190.73        182.14        21.08 o                         
   5  13   7         30.39          8.97        20.63 o                         
   6  13   7         12.65          9.87        20.63 o                         
  -3  14   7          0.98         -1.79        11.66 o                         
  -2  14   7         73.69         87.90        15.25 o                         
  -1  14   7         62.10         55.91        10.95 o                         
   0  14   7        363.49        396.31        27.36 o                         
   1  14   7          6.01         21.47        10.29 o                         
   2  14   7         48.96         44.29        10.98 o                         
   3  14   7        118.27         95.07        22.42 o                         
   4  14   7          0.74         10.76        20.63 o                         
  -1  15   7         11.82          3.59        14.35 o                         
   0  15   7         15.24         13.01        12.26 o                         
   1  15   7        155.06        158.75        23.32 o                         
   2  15   7          0.37         23.32        21.53 o                         
   2  -9   8         46.07         60.99        14.35 o                         
   3  -9   8          3.65          6.28        13.45 o                         
  -1  -8   8         58.35         67.40         8.36 o                         
   0  -8   8        146.08        168.63        11.49 o                         
   1  -8   8         19.12         11.70         7.73 o                         
   2  -8   8         82.48         65.96        14.70 o                         
   3  -8   8        108.65        106.28        10.46 o                         
   4  -8   8         34.56         28.98         8.38 o                         
   5  -8   8          0.06         -0.46         8.38 o                         
   6  -8   8         89.01        129.15        16.14 o                         
  -3  -7   8         30.72         31.41         9.18 o                         
  -2  -7   8        244.28        275.53        12.09 o                         
  -1  -7   8         34.14         30.14         6.56 o                         
   0  -7   8        158.10        149.22         9.12 o                         
   1  -7   8         15.26          9.21         6.94 o                         
   2  -7   8         90.16         88.25         8.21 o                         
   3  -7   8          0.75          2.41         6.89 o                         
   4  -7   8        334.86        344.27        12.48 o                         
   5  -7   8         62.43         48.53         8.16 o                         
   6  -7   8          8.72          7.22         8.59 o                         
   7  -7   8          8.26          7.76         5.57 o                         
  -4  -6   8        226.86        231.94        14.25 o                         
  -3  -6   8          2.62          1.97         7.71 o                         
  -2  -6   8        147.26        170.56         9.06 o                         
  -1  -6   8         16.95         17.16         5.77 o                         
   0  -6   8        284.87        288.57        10.59 o                         
   1  -6   8         17.66         13.99         5.72 o                         
   2  -6   8        539.70        510.17        13.65 o                         
   3  -6   8        207.62        191.29         9.99 o                         
   4  -6   8         24.77         14.81         6.51 o                         
   5  -6   8        149.51        146.25         9.94 o                         
   6  -6   8          0.37          0.34         3.83 o                         
   7  -6   8         53.40         45.41         5.54 o                         
   8  -6   8         16.26         20.28         6.74 o                         
  -5  -5   8         10.45         12.48        10.25 o                         
  -4  -5   8         79.28         74.18        13.01 o                         
  -3  -5   8         99.97        105.74         9.70 o                         
  -2  -5   8        341.47        388.98        11.26 o                         
  -1  -5   8         83.01         86.33         6.50 o                         
   0  -5   8        576.57        521.29        12.73 o                         
   1  -5   8        451.37        435.12        20.09 o                         
   2  -5   8         26.83         28.03         6.39 o                         
   3  -5   8        633.67        611.32        14.72 o                         
   4  -5   8          6.61         12.15         5.95 o                         
   5  -5   8        172.85        149.18         9.21 o                         
   6  -5   8        116.41        111.62         5.42 o                         
   7  -5   8         61.11         69.06         4.98 o                         
   8  -5   8         68.93         69.07         5.91 o                         
  -5  -4   8        108.84         96.90        10.34 o                         
  -4  -4   8         83.94         79.70         8.74 o                         
  -3  -4   8         82.06         92.01         7.91 o                         
  -2  -4   8        474.86        489.33        11.43 o                         
  -1  -4   8        647.08        641.76        12.83 o                         
   0  -4   8         10.43         13.04         4.33 o                         
   1  -4   8        741.76        720.85        20.97 o                         
   2  -4   8          6.28          8.02         4.38 o                         
   3  -4   8        453.25        401.68         9.70 o                         
   4  -4   8        616.01        596.41        13.22 o                         
   5  -4   8        220.92        206.49        11.32 o                         
   6  -4   8        173.66        156.67         5.64 o                         
   7  -4   8          5.04          4.67         3.88 o                         
   8  -4   8         26.50         37.97         5.27 o                         
   9  -4   8          0.17         -0.72         6.21 o                         
  -6  -3   8          0.91          8.20        10.15 o                         
  -5  -3   8         32.12         29.77         8.64 o                         
  -4  -3   8        143.41        179.86        10.73 o                         
  -3  -3   8        483.89        514.82        19.89 o                         
  -2  -3   8         23.21         26.66         4.74 o                         
  -1  -3   8        404.99        447.18         9.71 o                         
   0  -3   8        258.87        255.27         7.46 o                         
   1  -3   8        286.80        278.58         8.09 o                         
   2  -3   8       1573.48       1551.25        24.45 o                         
   3  -3   8        162.00        121.54         5.40 o                         
   4  -3   8        357.54        318.67         7.75 o                         
   5  -3   8          5.29          8.05         4.28 o                         
   6  -3   8        118.94        115.26         4.68 o                         
   7  -3   8          0.15         -2.13         3.79 o                         
   8  -3   8        139.60        147.73         6.69 o                         
   9  -3   8          2.96         -2.32         5.60 o                         
  -6  -2   8          3.84         -1.30         9.34 o                         
  -5  -2   8        150.05        178.29        22.42 o                         
  -4  -2   8         23.68          8.93         5.83 o                         
  -3  -2   8        212.91        252.90        25.56 o                         
  -2  -2   8       1029.06       1030.79        20.19 o                         
  -1  -2   8          0.56          2.32         2.98 o                         
   0  -2   8       1953.23       1895.42        32.52 o                         
   1  -2   8         10.92         14.71         2.70 o                         
   2  -2   8        543.04        511.79         8.78 o                         
   3  -2   8        157.35        157.72         5.30 o                         
   4  -2   8        449.39        408.65         8.43 o                         
   5  -2   8          1.61          2.73         2.12 o                         
   6  -2   8        255.41        245.22         6.06 o                         
   7  -2   8         11.78         12.85         3.95 o                         
   8  -2   8         24.41         23.16         4.72 o                         
   9  -2   8         58.02         68.00         6.08 o                         
  10  -2   8         91.68         86.81         9.54 o                         
  -7  -1   8         28.74         15.83        13.45 o                         
  -6  -1   8          5.82         10.37        10.31 o                         
  -5  -1   8         74.78         92.81         9.23 o                         
  -4  -1   8        993.54       1036.85        59.64 o                         
  -3  -1   8         45.24         39.38         9.87 o                         
  -2  -1   8       1712.04       1734.67        30.75 o                         
  -1  -1   8        315.55        309.74         6.10 o                         
   0  -1   8        269.52        282.85         7.50 o                         
   1  -1   8        622.51        587.66         8.41 o                         
   2  -1   8        607.90        554.66         9.73 o                         
   3  -1   8         71.27         79.75         4.10 o                         
   4  -1   8        185.10        162.14         6.08 o                         
   5  -1   8        322.44        282.08         5.78 o                         
   6  -1   8         27.84         24.89         3.19 o                         
   7  -1   8        145.41        131.34         5.91 o                         
   8  -1   8        310.89        342.90        10.61 o                         
   9  -1   8          5.04          8.66         5.12 o                         
  10  -1   8         63.16         55.10         8.53 o                         
  -7   0   8         11.15         13.96        10.25 o                         
  -6   0   8        338.48        351.92        17.94 o                         
  -5   0   8         15.67         21.83         6.92 o                         
  -4   0   8       1021.26       1089.07        27.36 o                         
  -3   0   8        677.91        733.30        24.25 o                         
  -2   0   8         50.54         61.19         4.27 o                         
  -1   0   8        623.05        583.28         9.91 o                         
   0   0   8        352.48        344.94         7.71 o                         
   1   0   8        266.49        270.07         6.47 o                         
   2   0   8          9.02         11.05         1.69 o                         
   3   0   8       1513.94       1357.53        20.56 o                         
   4   0   8          7.16         12.45         2.98 o                         
   5   0   8        308.17        286.69         5.91 o                         
   6   0   8        751.36        741.38        11.82 o                         
   7   0   8          7.49         13.15         3.79 o                         
   8   0   8        550.13        598.87        11.37 o                         
   9   0   8          4.10          2.19         4.92 o                         
  10   0   8         18.20          2.85         8.03 o                         
  -7   1   8          1.01          9.48        10.04 o                         
  -6   1   8        268.71        274.19        40.36 o                         
  -5   1   8        455.43        475.34        25.11 o                         
  -4   1   8         64.06         75.17         5.74 o                         
  -3   1   8        408.25        421.09        10.22 o                         
  -2   1   8         51.00         61.22         4.92 o                         
  -1   1   8        145.67        155.07         4.96 o                         
   0   1   8         42.64         42.30         3.46 o                         
   1   1   8       1357.14       1352.37        20.74 o                         
   2   1   8         11.61          8.68         1.32 o                         
   3   1   8        613.97        607.42        12.95 o                         
   4   1   8       1985.93       1941.98        28.89 o                         
   5   1   8          1.48          1.81         2.00 o                         
   6   1   8       1627.38       1610.07        22.07 o                         
   7   1   8          1.09          3.99         3.56 o                         
   8   1   8        133.32        116.76         5.85 o                         
   9   1   8         44.70         64.62         5.79 o                         
  10   1   8         49.86         69.92         8.96 o                         
  -8   2   8         33.29         36.77        14.35 o                         
  -7   2   8        140.10        122.84        40.81 o                         
  -6   2   8         74.23         57.41         7.06 o                         
  -5   2   8        194.83        214.14         9.39 o                         
  -4   2   8         14.12         17.26         4.56 o                         
  -3   2   8         42.12         41.45         4.50 o                         
  -2   2   8         27.96         27.02         4.04 o                         
  -1   2   8        322.33        346.05         5.65 o                         
   0   2   8          2.52          1.12         2.69 o                         
   1   2   8        346.53        344.34         8.25 o                         
   2   2   8       3199.93       3305.12        39.17 o                         
   3   2   8         35.76         47.24         3.74 o                         
   4   2   8       2565.06       2550.88        29.75 o                         
   5   2   8         59.97         99.14         3.70 o                         
   6   2   8        324.67        293.54         6.39 o                         
   7   2   8        350.01        360.58         7.94 o                         
   8   2   8        127.86        146.16         6.59 o                         
   9   2   8          6.54         -2.55         5.68 o                         
  10   2   8          2.11          3.80         9.26 o                         
  -8   3   8         26.88         16.26        11.27 o                         
  -7   3   8         33.25         40.70         8.16 o                         
  -6   3   8         41.05         47.79         6.99 o                         
  -5   3   8         60.38         39.94         5.89 o                         
  -4   3   8         41.15         43.60         5.27 o                         
  -3   3   8         14.91         26.23         4.18 o                         
  -2   3   8        149.24        138.57         5.65 o                         
  -1   3   8         32.03         35.52         2.28 o                         
   0   3   8       2306.30       2384.50        27.87 o                         
   1   3   8        131.45        135.40         3.14 o                         
   2   3   8       2206.49       2285.61        26.70 o                         
   3   3   8       1313.04       1498.78        20.08 o                         
   4   3   8        287.08        300.85         6.02 o                         
   5   3   8        740.68        742.75        11.20 o                         
   6   3   8        189.31        174.07         5.33 o                         
   7   3   8         69.26         65.21         4.47 o                         
   8   3   8         44.57         70.97         5.72 o                         
   9   3   8        264.47        323.97        12.64 o                         
  10   3   8         15.13          3.43         9.05 o                         
  -8   4   8         18.44         18.00         9.40 o                         
  -7   4   8         47.42         39.92         4.51 o                         
  -6   4   8         26.52         33.37         7.20 o                         
  -5   4   8         14.61         23.87         6.02 o                         
  -4   4   8        136.07        136.13         7.36 o                         
  -3   4   8          0.06          0.97         3.88 o                         
  -2   4   8       1221.31       1225.95        22.03 o                         
  -1   4   8         42.02         52.43         3.10 o                         
   0   4   8       1046.36       1070.31        14.39 o                         
   1   4   8       3686.43       4029.05        45.94 o                         
   2   4   8         76.63         96.43         2.72 o                         
   3   4   8       1335.25       1382.02        15.34 o                         
   4   4   8         24.66         23.78         2.70 o                         
   5   4   8         72.69         57.04         3.78 o                         
   6   4   8        444.14        459.93        12.40 o                         
   7   4   8        659.00        660.04        12.84 o                         
   8   4   8         69.66         66.55         5.86 o                         
   9   4   8         26.24         27.71         7.73 o                         
  10   4   8         80.00         63.83        10.73 o                         
  -8   5   8          2.96          0.23         9.60 o                         
  -7   5   8         27.82         31.51         8.53 o                         
  -6   5   8          6.64          4.09         3.87 o                         
  -5   5   8          2.72          8.70         3.52 o                         
  -4   5   8        559.76        559.70        18.93 o                         
  -3   5   8         74.66         89.86         5.93 o                         
  -2   5   8        364.50        319.30         8.45 o                         
  -1   5   8       2498.93       2672.02        46.60 o                         
   0   5   8          6.62         19.74         2.20 o                         
   1   5   8       1862.22       1813.27        55.15 o                         
   2   5   8        322.43        312.80         6.84 o                         
   3   5   8          8.78         20.89         4.89 o                         
   4   5   8        996.28        952.76        13.71 o                         
   5   5   8        775.49        736.48        13.59 o                         
   6   5   8         72.26         81.31         5.31 o                         
   7   5   8         18.15         13.61         4.41 o                         
   8   5   8        516.63        519.06        13.81 o                         
   9   5   8          0.36          9.45         7.55 o                         
  10   5   8        135.54        116.89        12.35 o                         
  -8   6   8          2.04          5.38        15.25 o                         
  -7   6   8          1.17          6.16         8.45 o                         
  -6   6   8        123.05        106.16        14.66 o                         
  -5   6   8         48.13         44.41         4.19 o                         
  -4   6   8        136.51        108.83         7.25 o                         
  -3   6   8        922.65        965.10        15.79 o                         
  -2   6   8         41.08         52.44         3.12 o                         
  -1   6   8        865.86        820.90        11.48 o                         
   0   6   8       1176.80       1130.00        15.11 o                         
   1   6   8          0.50          4.23         1.77 o                         
   2   6   8       1319.43       1266.95        23.56 o                         
   3   6   8        158.43        157.93         6.55 o                         
   4   6   8         87.48         86.42         4.52 o                         
   5   6   8         34.39         44.35         3.88 o                         
   6   6   8       1667.56       1606.98        25.07 o                         
   7   6   8         30.38         30.88         4.84 o                         
   8   6   8        322.05        287.13        11.95 o                         
   9   6   8        135.34        146.43        10.29 o                         
  10   6   8          5.22          1.79        10.15 o                         
  -7   7   8          4.07          1.09         8.89 o                         
  -6   7   8         32.15         16.38         5.20 o                         
  -5   7   8        292.81        310.88         8.83 o                         
  -4   7   8        109.74        117.12         5.48 o                         
  -3   7   8        134.42        100.83         5.12 o                         
  -2   7   8        877.15        895.03        16.46 o                         
  -1   7   8          0.55          1.18         2.37 o                         
   0   7   8       1287.22       1197.74        18.22 o                         
   1   7   8        196.53        170.69         4.91 o                         
   2   7   8        142.89        136.94         4.79 o                         
   3   7   8        126.07        140.67         4.48 o                         
   4   7   8       2948.66       2795.69        36.48 o                         
   5   7   8         81.48         70.96         8.32 o                         
   6   7   8        315.02        283.19         8.12 o                         
   7   7   8        541.75        523.79        15.02 o                         
   8   7   8         44.61         35.40         7.10 o                         
   9   7   8        111.55        108.90         9.48 o                         
  10   7   8          3.68          9.87        15.25 o                         
  -7   8   8         60.65         59.70        11.62 o                         
  -6   8   8         56.58         57.04         7.10 o                         
  -5   8   8         26.77         16.76         6.49 o                         
  -4   8   8        457.46        512.72        12.06 o                         
  -3   8   8          1.43          4.18         3.72 o                         
  -2   8   8        438.72        382.12         9.23 o                         
  -1   8   8        514.08        498.83         9.43 o                         
   0   8   8         12.51         17.19         2.90 o                         
   1   8   8         44.48         55.25         3.57 o                         
   2   8   8       2405.16       2371.55        34.73 o                         
   3   8   8         10.07         14.18         2.93 o                         
   4   8   8        166.34        162.93         5.28 o                         
   5   8   8        999.54       1021.45        18.12 o                         
   6   8   8         62.27         60.08         5.30 o                         
   7   8   8        276.44        253.80        10.81 o                         
   8   8   8         67.57         84.03        10.95 o                         
   9   8   8          1.62          6.28        10.76 o                         
  -7   9   8          8.75         13.49        13.37 o                         
  -6   9   8        161.31        226.23        16.86 o                         
  -5   9   8          2.78          8.28         5.27 o                         
  -4   9   8         82.69         69.40         6.21 o                         
  -3   9   8        199.39        233.73         8.08 o                         
  -2   9   8         45.79         65.42         5.93 o                         
  -1   9   8         13.42         10.25         3.32 o                         
   0   9   8        909.21        928.06        15.30 o                         
   1   9   8        259.02        237.65        10.36 o                         
   2   9   8         84.10         99.84         7.20 o                         
   3   9   8       1273.61       1256.93        18.01 o                         
   4   9   8         36.19         33.45         3.89 o                         
   5   9   8        312.66        316.76         8.59 o                         
   6   9   8        368.51        387.39        12.40 o                         
   7   9   8          6.75          6.87         8.42 o                         
   8   9   8        129.21        135.68        12.26 o                         
   9   9   8         27.03         27.60        12.07 o                         
  -6  10   8         20.15         17.27         8.28 o                         
  -5  10   8         59.89         90.12         7.29 o                         
  -4  10   8         68.77         88.33         6.56 o                         
  -3  10   8          3.14          5.79         4.64 o                         
  -2  10   8        218.80        193.95        11.37 o                         
  -1  10   8        123.13        113.86         5.63 o                         
   0  10   8          9.11          6.44         3.62 o                         
   1  10   8       1005.93        996.22        16.64 o                         
   2  10   8         87.75         74.19         5.24 o                         
   3  10   8        364.51        402.06         8.35 o                         
   4  10   8        588.32        540.91        10.02 o                         
   5  10   8          2.27          3.31         8.52 o                         
   6  10   8        323.90        359.05        15.70 o                         
   7  10   8          0.14          3.62         9.45 o                         
   8  10   8         23.25         21.62        11.27 o                         
  -6  11   8         41.43         53.55        12.99 o                         
  -5  11   8          1.03          4.48         7.96 o                         
  -4  11   8         36.84         23.78         6.62 o                         
  -3  11   8         11.55         10.17         5.51 o                         
  -2  11   8          2.24         -2.40         4.87 o                         
  -1  11   8        327.63        329.13        10.22 o                         
   0  11   8        121.73        115.62         6.28 o                         
   1  11   8        373.18        360.25         9.03 o                         
   2  11   8        532.62        482.11        10.59 o                         
   3  11   8         27.14         27.91         7.46 o                         
   4  11   8        245.03        261.99        20.18 o                         
   5  11   8         71.25         69.44         9.45 o                         
   6  11   8         17.14         24.11         9.91 o                         
   7  11   8         31.37         32.01        11.27 o                         
   8  11   8        191.20        209.79        17.02 o                         
  -5  12   8          0.13          7.35         8.96 o                         
  -4  12   8         24.66         22.42         8.13 o                         
  -3  12   8         56.07         54.65        12.56 o                         
  -2  12   8         32.67         27.45         7.76 o                         
  -1  12   8        105.13         93.08         7.54 o                         
   0  12   8        406.23        419.76        12.23 o                         
   1  12   8        240.11        237.06        12.71 o                         
   2  12   8         63.21         73.09         9.10 o                         
   3  12   8        199.40        164.00        11.61 o                         
   4  12   8         28.78         47.71         9.23 o                         
   5  12   8         52.83         47.33        23.77 o                         
   6  12   8         79.02         68.03        13.45 o                         
   7  12   8         77.07         71.44        13.76 o                         
  -4  13   8          6.64          5.20         8.96 o                         
  -3  13   8          5.31         -1.20         8.40 o                         
  -2  13   8        189.25        209.37        13.14 o                         
  -1  13   8        251.73        312.12        18.84 o                         
   0  13   8         11.26          5.67         8.28 o                         
   1  13   8        321.33        312.33        14.87 o                         
   2  13   8         19.89         26.21         9.10 o                         
   3  13   8         29.76         24.55         9.23 o                         
   4  13   8          0.82          4.25         9.45 o                         
   5  13   8        171.82        176.61        14.41 o                         
   6  13   8         26.70         29.06        12.50 o                         
  -3  14   8         47.32         36.77        13.45 o                         
  -2  14   8          1.77          8.97        11.66 o                         
  -1  14   8        267.59        323.78        21.53 o                         
   0  14   8          0.94         -1.37         9.62 o                         
   1  14   8         15.46         11.66        10.45 o                         
   2  14   8          6.56          1.82         9.91 o                         
   3  14   8        231.84        266.92        22.87 o                         
   4  14   8         23.80         35.22        11.85 o                         
   5  14   8         55.29         63.68        20.63 o                         
  -1  15   8         16.71          8.07        14.35 o                         
   0  15   8         22.88         26.55        11.94 o                         
   1  15   8        114.96        137.14        17.94 o                         
   2  15   8          0.41         -9.57        10.95 o                         
   3  15   8         28.69         20.63        14.35 o                         
   0  -8   9        341.83        486.93        38.57 o                         
   1  -8   9         74.67         77.74        13.03 o                         
   2  -8   9        123.85         93.99         9.44 o                         
   3  -8   9         48.83         39.14         9.80 o                         
  -1  -7   9         49.43         56.97         8.30 o                         
   0  -7   9        156.98        152.83        13.82 o                         
   1  -7   9        152.80        150.53        10.61 o                         
   2  -7   9          0.22         -7.52         9.38 o                         
   3  -7   9        159.12        166.94        10.72 o                         
   4  -7   9         35.78         33.89         8.27 o                         
   5  -7   9          6.34          1.86         9.74 o                         
   6  -7   9         22.45         24.50        11.38 o                         
  -3  -6   9         24.67         25.89         9.03 o                         
  -2  -6   9         75.66         93.52        13.05 o                         
  -1  -6   9        331.03        356.34        14.89 o                         
   0  -6   9         12.51         13.35         6.50 o                         
   1  -6   9        445.56        463.85        13.29 o                         
   2  -6   9         56.71         47.81         6.50 o                         
   3  -6   9          0.54         -5.99         6.20 o                         
   4  -6   9        203.24        214.15        15.38 o                         
   5  -6   9          1.46         -3.11         7.33 o                         
   6  -6   9         16.25         11.77         8.34 o                         
   7  -6   9          4.02          6.83         9.20 o                         
  -4  -5   9          8.40         -3.25         9.54 o                         
  -3  -5   9        317.48        346.54        17.62 o                         
  -2  -5   9          8.38          1.06         7.04 o                         
  -1  -5   9        581.07        646.92        14.24 o                         
   0  -5   9         84.78         87.84         6.63 o                         
   1  -5   9          7.39         16.67         7.28 o                         
   2  -5   9        611.62        643.11        15.29 o                         
   3  -5   9          5.10          4.02         5.23 o                         
   4  -5   9         79.23         61.03         6.98 o                         
   5  -5   9          1.83          9.28         6.41 o                         
   6  -5   9         95.50         92.48        10.38 o                         
   7  -5   9          7.60          2.32         8.10 o                         
   8  -5   9          2.57         -2.02         5.24 o                         
  -4  -4   9          3.86         -0.62         8.74 o                         
  -3  -4   9        278.88        321.45        14.71 o                         
  -2  -4   9        227.25        250.82        12.82 o                         
  -1  -4   9          0.12          2.57         4.82 o                         
   0  -4   9        826.38        881.14        20.19 o                         
   1  -4   9         21.24         24.96         4.59 o                         
   2  -4   9         63.08         47.98         9.41 o                         
   3  -4   9         94.86        104.64         7.14 o                         
   4  -4   9        169.20        167.92         7.77 o                         
   5  -4   9         30.93         27.85         5.73 o                         
   6  -4   9          1.27         -2.93         5.36 o                         
   7  -4   9        105.06         97.02         5.18 o                         
   8  -4   9         13.54         14.53         5.95 o                         
   9  -4   9         26.71         42.81         9.38 o                         
  -5  -3   9         50.63         52.09        10.25 o                         
  -4  -3   9        267.43        286.74        17.04 o                         
  -3  -3   9         13.43          8.30         5.85 o                         
  -2  -3   9        737.87        803.59        17.67 o                         
  -1  -3   9         84.31         90.66         5.69 o                         
   0  -3   9          4.84          3.73         4.41 o                         
   1  -3   9        604.78        598.55        13.15 o                         
   2  -3   9        252.11        244.42         8.03 o                         
   3  -3   9         57.45         48.09         6.86 o                         
   4  -3   9          4.19          4.60         4.10 o                         
   5  -3   9        489.51        482.30        14.61 o                         
   6  -3   9          5.32         10.82         5.26 o                         
   7  -3   9        127.53        129.31         5.73 o                         
   8  -3   9        127.17        109.67         6.25 o                         
   9  -3   9          9.66          8.76         5.50 o                         
  -6  -2   9        126.59        105.45        21.08 o                         
  -5  -2   9          6.26          4.43         8.64 o                         
  -4  -2   9        420.39        415.18        26.86 o                         
  -3  -2   9        166.41        176.27        10.15 o                         
  -2  -2   9         18.07         18.18         4.64 o                         
  -1  -2   9        891.00        920.13        16.44 o                         
   0  -2   9        364.89        374.35        12.98 o                         
   1  -2   9         67.16         56.58         4.27 o                         
   2  -2   9        118.94        113.71         8.41 o                         
   3  -2   9       1241.85       1178.10        19.89 o                         
   4  -2   9        204.37        196.43         6.36 o                         
   5  -2   9        404.44        381.12         8.95 o                         
   6  -2   9        876.65        882.20        14.99 o                         
   7  -2   9          5.68          6.45         3.46 o                         
   8  -2   9         42.97         35.44         4.83 o                         
   9  -2   9          0.37         -0.45         5.31 o                         
  -6  -1   9        162.71        127.03        11.65 o                         
  -5  -1   9         91.57        102.51        13.45 o                         
  -4  -1   9         82.39         81.84        18.39 o                         
  -3  -1   9        557.47        544.47        15.59 o                         
  -2  -1   9         86.45        107.74         6.39 o                         
  -1  -1   9         38.56         50.49         3.73 o                         
   0  -1   9        113.92        111.49         6.49 o                         
   1  -1   9       1992.75       1875.89        25.49 o                         
   2  -1   9        904.79        856.85        13.06 o                         
   3  -1   9        266.52        226.93         5.81 o                         
   4  -1   9       2980.97       2929.32        42.90 o                         
   5  -1   9         11.65         16.25         4.02 o                         
   6  -1   9        359.96        319.52         8.45 o                         
   7  -1   9          4.74          3.92         3.71 o                         
   8  -1   9         12.96          3.55         4.19 o                         
   9  -1   9         22.16         25.76         5.48 o                         
  10  -1   9         10.41          5.84         8.27 o                         
  -6   0   9         68.94         65.41        21.53 o                         
  -5   0   9        138.79        110.09         9.87 o                         
  -4   0   9         39.71         46.80         7.13 o                         
  -3   0   9          1.76          4.31         4.95 o                         
  -2   0   9         16.81         17.26         4.49 o                         
  -1   0   9       2104.54       2155.09        26.14 o                         
   0   0   9       1140.62       1056.27        15.47 o                         
   1   0   9          8.27          4.18         3.00 o                         
   2   0   9       4746.50       4747.33        59.66 o                         
   3   0   9         76.60         80.83         4.20 o                         
   4   0   9       1610.08       1504.53        23.46 o                         
   5   0   9         65.01         82.08         9.06 o                         
   6   0   9          1.85         -0.30         2.68 o                         
   7   0   9        120.51        136.00         5.73 o                         
   8   0   9         16.03         28.08         4.67 o                         
   9   0   9          1.58          5.25         4.97 o                         
  10   0   9         15.13         26.67         8.36 o                         
  -7   1   9         17.64         12.51        10.85 o                         
  -6   1   9        117.98        127.33        23.32 o                         
  -5   1   9         12.15          6.91         7.73 o                         
  -4   1   9          6.86          7.50         6.23 o                         
  -3   1   9        936.12        971.05        18.94 o                         
  -2   1   9        413.78        400.74         9.40 o                         
  -1   1   9        127.11         98.85         4.92 o                         
   0   1   9       4158.13       4140.28        52.87 o                         
   1   1   9        145.69        134.62         5.23 o                         
   2   1   9       2149.24       2065.91        27.08 o                         
   3   1   9        567.03        603.99        10.47 o                         
   4   1   9         25.93         39.00         4.79 o                         
   5   1   9        487.34        474.78         9.71 o                         
   6   1   9          5.73         13.41         3.50 o                         
   7   1   9         15.34         12.00         3.53 o                         
   8   1   9         12.99         16.67         4.36 o                         
   9   1   9         16.72         14.19         5.35 o                         
  10   1   9          3.62          8.68         9.45 o                         
  -7   2   9          2.97         -0.56        10.25 o                         
  -6   2   9          8.63         10.79         8.64 o                         
  -5   2   9        135.97        125.92         8.45 o                         
  -4   2   9         78.91         73.97         6.02 o                         
  -3   2   9         80.09         87.58         5.74 o                         
  -2   2   9       2376.01       2408.25        40.86 o                         
  -1   2   9        208.96        198.68         3.78 o                         
   0   2   9        979.12       1017.49        16.48 o                         
   1   2   9       1679.18       1715.00        30.03 o                         
   2   2   9         62.02         58.00         2.41 o                         
   3   2   9       1141.75       1148.02        16.06 o                         
   4   2   9         78.73         99.16         8.29 o                         
   5   2   9        309.93        286.11         4.89 o                         
   6   2   9         17.02         28.97         3.33 o                         
   7   2   9         51.74         46.95         4.13 o                         
   8   2   9          1.61         -4.54         4.54 o                         
   9   2   9         37.77         42.37         6.42 o                         
  10   2   9        115.20        107.13        18.39 o                         
  -7   3   9          9.63          8.02         9.91 o                         
  -6   3   9          6.79         12.08         7.12 o                         
  -5   3   9         25.45         33.64         6.14 o                         
  -4   3   9        616.86        571.15        13.78 o                         
  -3   3   9        130.56        139.37         7.14 o                         
  -2   3   9        412.23        411.72        11.41 o                         
  -1   3   9       2276.20       2199.22        32.15 o                         
   0   3   9          5.42          9.22         2.07 o                         
   1   3   9       1247.90       1222.17        14.83 o                         
   2   3   9        682.78        641.28         8.61 o                         
   3   3   9        608.86        521.13        12.46 o                         
   4   3   9        634.79        644.81        11.31 o                         
   5   3   9        413.70        412.87         7.63 o                         
   6   3   9         43.32         39.31         5.26 o                         
   7   3   9          6.73          4.61         3.63 o                         
   8   3   9        360.61        339.54         9.44 o                         
   9   3   9        140.10        137.20         8.03 o                         
  10   3   9         13.69         11.91         9.05 o                         
  -7   4   9          5.74         15.48         8.52 o                         
  -6   4   9         70.65         46.55         7.71 o                         
  -5   4   9         29.21         23.94         6.44 o                         
  -4   4   9        207.74        186.96         8.70 o                         
  -3   4   9       1441.66       1438.55        27.50 o                         
  -2   4   9         19.11         34.67         4.15 o                         
  -1   4   9        677.26        651.50        12.43 o                         
   0   4   9        789.52        702.25        13.46 o                         
   1   4   9        264.05        258.62         4.44 o                         
   2   4   9       2039.08       2087.96        30.57 o                         
   3   4   9        801.79        828.54        13.77 o                         
   4   4   9        159.39        130.01         3.13 o                         
   5   4   9         29.38         36.49         3.62 o                         
   6   4   9        961.99        953.69        23.30 o                         
   7   4   9        195.77        186.11         7.64 o                         
   8   4   9        109.17        117.58         6.72 o                         
   9   4   9        215.12        213.87        19.55 o                         
  10   4   9          2.39          1.07         8.34 o                         
  -7   5   9          1.88         -0.54         8.36 o                         
  -6   5   9         57.83         49.01         7.54 o                         
  -5   5   9        342.03        342.91        11.92 o                         
  -4   5   9         66.99         79.37         8.99 o                         
  -3   5   9        428.58        420.12        11.06 o                         
  -2   5   9        476.27        465.03        10.69 o                         
  -1   5   9         18.82         49.74         5.30 o                         
   0   5   9       1516.65       1562.21        33.41 o                         
   1   5   9        275.52        312.49         7.50 o                         
   2   5   9         73.53         66.99         4.08 o                         
   3   5   9        125.54        115.72         2.64 o                         
   4   5   9       2152.21       2251.43        29.62 o                         
   5   5   9        331.52        319.21         9.81 o                         
   6   5   9        168.63        151.67         7.25 o                         
   7   5   9        874.20        866.24        15.63 o                         
   8   5   9         30.09         43.60         5.67 o                         
   9   5   9         51.89         62.83         8.39 o                         
  10   5   9         33.43         37.88         9.59 o                         
  -7   6   9         36.80         24.79         8.98 o                         
  -6   6   9         49.19         58.45         9.76 o                         
  -5   6   9        168.48        136.66         8.81 o                         
  -4   6   9        242.26        298.82        10.28 o                         
  -3   6   9         23.62         15.55         5.60 o                         
  -2   6   9        462.00        482.44        13.14 o                         
  -1   6   9          1.98          7.04         3.80 o                         
   0   6   9         20.48         26.37         4.78 o                         
   1   6   9        156.24        127.76         5.31 o                         
   2   6   9       2089.21       2221.28        31.58 o                         
   3   6   9        390.39        385.81         7.00 o                         
   4   6   9        147.27        149.48         4.71 o                         
   5   6   9       2562.02       2697.35        39.53 o                         
   6   6   9         53.43         44.70         5.83 o                         
   7   6   9         44.72         42.24         5.19 o                         
   8   6   9        203.04        219.20         8.93 o                         
   9   6   9         22.00         23.22         8.36 o                         
  10   6   9          5.74         15.35        10.05 o                         
  -7   7   9         24.19         11.37         5.38 o                         
  -6   7   9         67.98         76.93         6.30 o                         
  -5   7   9         65.33         61.14         5.03 o                         
  -4   7   9        192.06        194.78         6.84 o                         
  -3   7   9         36.54         46.28         4.99 o                         
  -2   7   9         47.20         56.35         3.72 o                         
  -1   7   9         43.19         41.13         3.22 o                         
   0   7   9        698.51        692.43        12.95 o                         
   1   7   9         60.23         66.49         3.30 o                         
   2   7   9         89.20         96.01         4.09 o                         
   3   7   9       5082.23       5371.18        67.85 o                         
   4   7   9          5.10         -0.08         2.96 o                         
   5   7   9         38.72         35.77         4.06 o                         
   6   7   9        579.30        607.55        12.21 o                         
   7   7   9         70.89         69.33         7.25 o                         
   8   7   9        112.99        158.55        10.83 o                         
   9   7   9          5.33         -2.29         8.17 o                         
  10   7   9         41.19         47.23        10.67 o                         
  -7   8   9         29.56         29.51         7.13 o                         
  -6   8   9         81.87         76.38        10.18 o                         
  -5   8   9         31.97         48.32         7.37 o                         
  -4   8   9          6.59          2.07         4.13 o                         
  -3   8   9          3.54          8.05         3.95 o                         
  -2   8   9        175.79        156.23         5.89 o                         
  -1   8   9          6.96          6.36         3.17 o                         
   0   8   9         29.25         31.03         3.12 o                         
   1   8   9       4551.73       4541.76        64.45 o                         
   2   8   9        243.14        183.01         5.48 o                         
   3   8   9        227.41        174.28         5.25 o                         
   4   8   9       1424.50       1509.96        21.12 o                         
   5   8   9         60.68         68.38         5.70 o                         
   6   8   9        296.18        298.50         8.74 o                         
   7   8   9         11.09         18.54         6.44 o                         
   8   8   9        153.13        165.56        12.14 o                         
   9   8   9         15.47         15.02        10.95 o                         
  -6   9   9          3.79          8.93         6.33 o                         
  -5   9   9          2.31          5.02         4.98 o                         
  -4   9   9         34.88         21.19         7.69 o                         
  -3   9   9          2.10          5.58         4.00 o                         
  -2   9   9         24.54         19.93         3.95 o                         
  -1   9   9       1422.36       1352.12        24.26 o                         
   0   9   9        338.01        314.00         7.37 o                         
   1   9   9        130.65        113.66         5.02 o                         
   2   9   9       2226.23       2248.09        35.70 o                         
   3   9   9         68.87         57.52         3.87 o                         
   4   9   9        318.72        304.23         7.48 o                         
   5   9   9         84.15         79.24         5.53 o                         
   6   9   9        307.33        295.77         9.04 o                         
   7   9   9        185.75        210.12        11.20 o                         
   8   9   9         85.22         88.55        17.04 o                         
   9   9   9         47.07         63.39        12.61 o                         
  -6  10   9          1.31         -1.59         6.72 o                         
  -5  10   9          0.66          1.97         5.82 o                         
  -4  10   9         13.87          5.21         4.88 o                         
  -3  10   9        236.98        198.73         9.81 o                         
  -2  10   9        267.00        306.55         9.42 o                         
  -1  10   9         14.94         17.89         4.43 o                         
   0  10   9       1273.76       1212.56        25.76 o                         
   1  10   9        101.26        101.73         5.83 o                         
   2  10   9        295.77        267.90         7.40 o                         
   3  10   9        282.71        248.24         8.27 o                         
   4  10   9        346.80        339.51         7.94 o                         
   5  10   9        248.41        246.90         8.58 o                         
   6  10   9         86.43        100.64        24.22 o                         
   7  10   9         72.37         73.36        10.59 o                         
   8  10   9         29.32         27.14        11.27 o                         
  -5  11   9         23.26         15.54         7.24 o                         
  -4  11   9        139.45        179.08         9.06 o                         
  -3  11   9          5.28          3.73         5.59 o                         
  -2  11   9        327.76        298.25        10.05 o                         
  -1  11   9         75.76         86.61        12.17 o                         
   0  11   9        177.69        165.18         6.83 o                         
   1  11   9        552.37        535.31        11.17 o                         
   2  11   9        132.24        136.44         6.89 o                         
   3  11   9         85.06         74.20         8.81 o                         
   4  11   9         41.24         48.74         8.28 o                         
   5  11   9         92.21         73.83         9.62 o                         
   6  11   9          2.87          8.56         9.10 o                         
   7  11   9        280.69        261.76        17.04 o                         
   8  11   9        148.86        160.67        14.87 o                         
  -5  12   9          8.21          1.79        17.04 o                         
  -4  12   9         97.42         64.13         9.10 o                         
  -3  12   9         55.88         69.37         8.79 o                         
  -2  12   9         34.40         29.27         6.13 o                         
  -1  12   9        355.68        369.68        13.07 o                         
   0  12   9         16.24         17.37         4.88 o                         
   1  12   9         66.98         56.72         6.41 o                         
   2  12   9          0.34          1.21         6.79 o                         
   3  12   9        130.54        112.78        10.29 o                         
   4  12   9         25.93         25.95         9.10 o                         
   5  12   9        291.79        308.24        17.04 o                         
   6  12   9        244.69        252.80        16.81 o                         
   7  12   9          2.33         -4.13        11.94 o                         
  -4  13   9          7.66          0.98        10.34 o                         
  -3  13   9        117.59        135.17        15.25 o                         
  -2  13   9          5.03          8.28         7.96 o                         
  -1  13   9         84.86         83.24         9.05 o                         
   0  13   9          4.08         10.16         8.13 o                         
   1  13   9         58.84         63.63         9.26 o                         
   2  13   9         20.45         27.46         9.87 o                         
   3  13   9        203.72        249.09        15.25 o                         
   4  13   9        211.92        187.89        13.94 o                         
   5  13   9          0.18          2.84        10.15 o                         
   6  13   9        437.55        497.22        21.95 o                         
  -3  14   9         40.96         33.19        17.04 o                         
  -2  14   9          3.76         -1.79        11.66 o                         
  -1  14   9          0.52        -10.76        10.76 o                         
   0  14   9         18.53         24.81         9.78 o                         
   1  14   9         58.92         67.23        10.45 o                         
   2  14   9        126.71        120.83        12.61 o                         
   3  14   9         10.67         21.63        10.59 o                         
   4  14   9        515.21        575.27        22.87 o                         
   5  14   9         30.72          0.00        14.35 o                         
  -1  15   9          1.85         -2.69        14.35 o                         
   0  15   9         28.54         28.12        12.42 o                         
   1  15   9         34.54         31.57        12.09 o                         
   2  15   9        347.28        356.96        19.82 o                         
   3  15   9         40.07         26.01        15.25 o                         
   0  -7  10         30.47         26.91        24.22 o                         
   1  -7  10          4.61         -8.58         9.22 o                         
   2  -7  10        262.34        260.59        18.07 o                         
   3  -7  10         35.46         50.99         9.22 o                         
  -1  -6  10          0.46         -1.62         7.79 o                         
   0  -6  10        426.15        448.79        14.35 o                         
   1  -6  10         19.41         16.80         7.14 o                         
   2  -6  10         61.68         63.93        11.05 o                         
   3  -6  10         57.93         51.41         7.79 o                         
   4  -6  10        151.17        145.87        11.61 o                         
   5  -6  10         10.79         -3.09         8.14 o                         
   6  -6  10         36.23         34.98         9.15 o                         
  -2  -5  10        397.69        476.48        15.74 o                         
  -1  -5  10         15.02         12.62         7.10 o                         
   0  -5  10         34.39         27.71         6.55 o                         
   1  -5  10        100.64         82.16         6.63 o                         
   2  -5  10        221.07        227.56        10.07 o                         
   3  -5  10         45.34         37.36        10.50 o                         
   4  -5  10         13.19          5.73         7.02 o                         
   5  -5  10        316.65        314.13        12.57 o                         
   6  -5  10         19.25          8.87         7.99 o                         
   7  -5  10         19.60         15.45        10.10 o                         
  -3  -4  10         97.71         93.89         8.71 o                         
  -2  -4  10          6.89          5.45         6.74 o                         
  -1  -4  10        208.08        216.11         9.30 o                         
   0  -4  10        128.89        125.16         7.78 o                         
   1  -4  10          8.72          4.73         5.11 o                         
   2  -4  10          3.60         -2.44         5.11 o                         
   3  -4  10        705.67        700.27        16.23 o                         
   4  -4  10          4.09          0.26         5.35 o                         
   5  -4  10         84.93         80.78         7.38 o                         
   6  -4  10         66.65         53.67         7.41 o                         
   7  -4  10         11.46          4.32         7.65 o                         
   8  -4  10         66.02         66.64         8.68 o                         
  -4  -3  10          0.41          1.17         8.23 o                         
  -3  -3  10        257.55        298.63        13.84 o                         
  -2  -3  10         16.48         18.44         6.07 o                         
  -1  -3  10          6.01          3.27         5.03 o                         
   0  -3  10         41.74         49.07         5.30 o                         
   1  -3  10        911.58        900.88        18.31 o                         
   2  -3  10         13.68         15.18         4.98 o                         
   3  -3  10        169.51        164.33         7.02 o                         
   4  -3  10        419.84        397.28        15.25 o                         
   5  -3  10         21.97         18.18         5.62 o                         
   6  -3  10        266.41        264.27         9.21 o                         
   7  -3  10          0.47          3.11         5.99 o                         
   8  -3  10          9.13          3.10         7.03 o                         
   9  -3  10          1.53          5.09         5.29 o                         
  -5  -2  10        115.44        121.73        11.76 o                         
  -4  -2  10          0.13         12.35         8.10 o                         
  -3  -2  10          4.21          3.26        10.31 o                         
  -2  -2  10         87.30         86.99         7.04 o                         
  -1  -2  10        501.39        544.84        13.15 o                         
   0  -2  10          1.57          5.55         3.93 o                         
   1  -2  10        245.84        237.57         8.19 o                         
   2  -2  10        835.79        785.30        17.52 o                         
   3  -2  10          5.57         11.58         4.19 o                         
   4  -2  10        620.37        600.70        11.27 o                         
   5  -2  10         67.80         70.33         5.26 o                         
   6  -2  10         58.68         39.01         5.32 o                         
   7  -2  10         15.41         13.58         5.93 o                         
   8  -2  10         61.08         65.92         5.28 o                         
   9  -2  10          0.35         -3.30         5.16 o                         
  -5  -1  10          0.01         -6.05         8.64 o                         
  -4  -1  10         54.12         50.59         8.10 o                         
  -3  -1  10         57.42         65.96         6.56 o                         
  -2  -1  10         22.16         10.38         4.59 o                         
  -1  -1  10        151.82        162.65         6.70 o                         
   0  -1  10       1006.62       1039.84        26.12 o                         
   1  -1  10         21.15         16.82         3.08 o                         
   2  -1  10        667.60        604.52        10.30 o                         
   3  -1  10        491.06        510.28         9.78 o                         
   4  -1  10        168.49        154.11         6.06 o                         
   5  -1  10        108.30        115.88         6.25 o                         
   6  -1  10        257.43        251.56         8.68 o                         
   7  -1  10          8.31          3.53         5.14 o                         
   8  -1  10          5.80         12.19         4.32 o                         
   9  -1  10         45.44         51.15         5.83 o                         
  -6   0  10         10.10         20.39        10.34 o                         
  -5   0  10          0.61          1.55         8.54 o                         
  -4   0  10         36.60         31.39         7.22 o                         
  -3   0  10          2.43          0.61        10.31 o                         
  -2   0  10        739.76        780.08        16.49 o                         
  -1   0  10        234.20        208.08         6.70 o                         
   0   0  10        369.11        367.39         7.49 o                         
   1   0  10        991.79       1081.33        16.33 o                         
   2   0  10        187.58        181.86         5.63 o                         
   3   0  10        294.88        301.91        12.40 o                         
   4   0  10        187.12        158.53         6.00 o                         
   5   0  10         28.19         17.43         4.12 o                         
   6   0  10         33.77         44.39         5.31 o                         
   7   0  10        207.98        193.43         5.87 o                         
   8   0  10         60.47         57.72         5.48 o                         
   9   0  10          0.82          4.81         5.14 o                         
  10   0  10         86.07         71.75        22.42 o                         
  -6   1  10         16.31         29.27        10.15 o                         
  -5   1  10         12.83         26.99         8.97 o                         
  -4   1  10        293.83        311.24        12.90 o                         
  -3   1  10        283.78        297.50        11.54 o                         
  -2   1  10        155.65        169.98         6.89 o                         
  -1   1  10       1187.34       1301.86        33.93 o                         
   0   1  10        189.82        184.38         6.22 o                         
   1   1  10        323.80        306.68        10.74 o                         
   2   1  10          4.69          4.25         4.59 o                         
   3   1  10          2.10          1.87         2.78 o                         
   4   1  10        241.19        271.30         7.03 o                         
   5   1  10        274.04        265.26         7.44 o                         
   6   1  10        216.15        220.09         7.80 o                         
   7   1  10         22.19         32.76         3.77 o                         
   8   1  10        538.73        491.80        10.81 o                         
   9   1  10          0.34          4.33         5.60 o                         
  10   1  10         20.47          1.97         7.69 o                         
  -6   2  10         76.36         66.58        10.25 o                         
  -5   2  10         88.91        100.45        18.84 o                         
  -4   2  10         38.79         26.01         5.89 o                         
  -3   2  10        782.65        898.45        24.14 o                         
  -2   2  10        258.25        240.66         7.97 o                         
  -1   2  10        321.68        302.20         8.89 o                         
   0   2  10        118.61        121.17         5.91 o                         
   1   2  10         80.86         85.24         4.93 o                         
   2   2  10        705.40        711.08        10.97 o                         
   3   2  10         67.26         73.25         3.83 o                         
   4   2  10        451.74        435.75         8.88 o                         
   5   2  10        102.04        110.83         7.51 o                         
   6   2  10       2238.60       2061.72        30.89 o                         
   7   2  10          6.89          6.38         3.57 o                         
   8   2  10         31.30         11.94         4.82 o                         
   9   2  10         81.91        115.05         7.32 o                         
  10   2  10         21.07          6.75         8.09 o                         
  -6   3  10         17.26         -0.64         9.54 o                         
  -5   3  10        277.14        293.74        28.65 o                         
  -4   3  10        144.26        131.95         7.90 o                         
  -3   3  10        193.11        183.78         8.86 o                         
  -2   3  10        346.27        366.32        22.92 o                         
  -1   3  10         49.57         48.61         3.72 o                         
   0   3  10        581.49        551.09         8.96 o                         
   1   3  10          1.14          2.34         3.55 o                         
   2   3  10        391.81        395.57         7.13 o                         
   3   3  10        285.41        278.83         6.56 o                         
   4   3  10       3955.04       3700.22        61.56 o                         
   5   3  10          4.44         -1.68         5.68 o                         
   6   3  10        172.99        130.71        10.36 o                         
   7   3  10        362.91        384.10        15.41 o                         
   8   3  10          7.77          1.10         4.66 o                         
   9   3  10        120.60        107.38         7.44 o                         
  10   3  10          0.73          4.44         8.21 o                         
  -7   4  10         61.69         72.65        23.32 o                         
  -6   4  10         29.26         20.43        13.15 o                         
  -5   4  10         50.18         45.97         7.21 o                         
  -4   4  10        296.52        325.60        11.19 o                         
  -3   4  10         20.31         22.37         4.85 o                         
  -2   4  10        215.71        188.80         7.26 o                         
  -1   4  10         17.37         12.61         3.59 o                         
   0   4  10        233.47        268.26         7.17 o                         
   1   4  10        234.79        205.50         6.10 o                         
   2   4  10       2877.00       2723.52        39.65 o                         
   3   4  10         65.03         79.17         4.09 o                         
   4   4  10        521.96        492.15        11.16 o                         
   5   4  10        943.56        930.92        15.29 o                         
   6   4  10          1.28          0.76         3.08 o                         
   7   4  10        267.65        239.64         7.64 o                         
   8   4  10         21.11         36.64         5.35 o                         
   9   4  10         11.64          4.57         5.69 o                         
  10   4  10         21.96         27.14         8.83 o                         
  -7   5  10         12.43          3.58        10.81 o                         
  -6   5  10        110.41        112.79        10.20 o                         
  -5   5  10         48.63         44.20         7.14 o                         
  -4   5  10         26.16         18.88         5.95 o                         
  -3   5  10        132.29        149.22         7.81 o                         
  -2   5  10         46.00         51.28         5.83 o                         
  -1   5  10         29.66         20.63         3.92 o                         
   0   5  10        900.21        871.03        18.23 o                         
   1   5  10        452.31        427.20        11.14 o                         
   2   5  10        318.01        330.98         8.36 o                         
   3   5  10       1189.07       1253.48        19.88 o                         
   4   5  10         18.26         37.94         3.87 o                         
   5   5  10        487.84        485.58         9.84 o                         
   6   5  10        201.01        222.74         6.88 o                         
   7   5  10         11.06          9.02         4.31 o                         
   8   5  10         91.97        111.01        11.78 o                         
   9   5  10         21.86         15.20         7.67 o                         
  10   5  10         11.42          3.98         9.15 o                         
  -6   6  10          0.85         -7.27         9.05 o                         
  -5   6  10        152.53        186.09        12.50 o                         
  -4   6  10          1.44          4.57         6.64 o                         
  -3   6  10          1.98         -3.09         5.60 o                         
  -2   6  10        169.04        150.20        21.53 o                         
  -1   6  10        711.29        688.98        17.04 o                         
   0   6  10         41.10         63.89         5.03 o                         
   1   6  10        892.77        870.65        16.45 o                         
   2   6  10        204.18        221.03         6.96 o                         
   3   6  10        431.56        449.28         9.82 o                         
   4   6  10        710.79        761.76        11.85 o                         
   5   6  10         12.13          9.98         3.33 o                         
   6   6  10        198.17        216.78         6.84 o                         
   7   6  10          0.44          0.05         4.28 o                         
   8   6  10         18.28         12.47         5.39 o                         
   9   6  10          0.05         -7.61         7.61 o                         
  10   6  10        206.52        221.79        14.03 o                         
  -6   7  10          3.14         -0.72         9.45 o                         
  -5   7  10          2.71         -5.35         7.76 o                         
  -4   7  10          5.97          3.18         7.18 o                         
  -3   7  10        272.79        256.15        15.70 o                         
  -2   7  10         22.53         22.10         5.30 o                         
  -1   7  10        686.28        674.34        16.81 o                         
   0   7  10        325.12        307.48         8.45 o                         
   1   7  10         88.21        100.94         5.41 o                         
   2   7  10        937.28        958.15        13.40 o                         
   3   7  10        120.73        103.14         4.15 o                         
   4   7  10        382.03        416.80         7.97 o                         
   5   7  10        123.42         97.87         5.38 o                         
   6   7  10        111.29        103.65         8.54 o                         
   7   7  10         19.49         20.11         5.11 o                         
   8   7  10        484.36        448.73        15.90 o                         
   9   7  10         21.91         24.06         8.77 o                         
  10   7  10          0.56          0.47        14.22 o                         
  -6   8  10          1.03          6.37         9.69 o                         
  -5   8  10         25.44         22.92         5.17 o                         
  -4   8  10         13.60          7.59         3.20 o                         
  -3   8  10        305.60        277.15         7.40 o                         
  -2   8  10        317.31        303.28         7.46 o                         
  -1   8  10         13.75         13.88         3.92 o                         
   0   8  10        501.83        520.95         9.70 o                         
   1   8  10        290.99        264.74         9.71 o                         
   2   8  10        405.54        432.98         8.82 o                         
   3   8  10        481.16        402.92         7.82 o                         
   4   8  10        131.28        124.45         5.22 o                         
   5   8  10        116.10        115.75         5.74 o                         
   6   8  10        814.55        798.47        14.87 o                         
   7   8  10        111.39        114.26         6.73 o                         
   8   8  10         14.73         24.62         7.67 o                         
   9   8  10        188.49        217.70        13.46 o                         
  -6   9  10          1.15          0.34         5.71 o                         
  -5   9  10         37.04         24.63         5.40 o                         
  -4   9  10        172.19        164.10         7.64 o                         
  -3   9  10         36.75         29.57         4.87 o                         
  -2   9  10        271.17        266.54         8.16 o                         
  -1   9  10        177.03        157.76         6.44 o                         
   0   9  10        107.68        105.74         5.05 o                         
   1   9  10        584.26        537.12        10.28 o                         
   2   9  10          2.18          6.01         3.42 o                         
   3   9  10        266.84        246.35         6.35 o                         
   4   9  10        750.67        804.79        13.09 o                         
   5   9  10        359.70        367.48         9.35 o                         
   6   9  10         15.27         21.00         5.18 o                         
   7   9  10        290.06        274.44        11.47 o                         
   8   9  10         89.77         80.55         8.98 o                         
   9   9  10          2.75         -7.41        10.85 o                         
  -5  10  10         21.20         10.77         5.77 o                         
  -4  10  10        118.55        102.37         7.37 o                         
  -3  10  10         71.65         76.37         8.64 o                         
  -2  10  10         30.28         28.30         5.40 o                         
  -1  10  10        347.65        387.44        10.05 o                         
   0  10  10         43.40         38.09         6.47 o                         
   1  10  10        151.69        121.93         5.84 o                         
   2  10  10        163.68        196.44         6.80 o                         
   3  10  10        334.45        341.39         7.70 o                         
   4  10  10          4.08          3.27         4.05 o                         
   5  10  10        288.42        290.38         8.93 o                         
   6  10  10        212.11        196.48        10.54 o                         
   7  10  10          0.95          0.22         9.23 o                         
   8  10  10        332.67        355.27        18.10 o                         
  -5  11  10         13.67          8.01         6.70 o                         
  -4  11  10         39.92         38.98         6.58 o                         
  -3  11  10        164.93        217.11        13.09 o                         
  -2  11  10         27.21         27.58         6.29 o                         
  -1  11  10          3.84         -1.30         4.50 o                         
   0  11  10          4.23          7.98         4.24 o                         
   1  11  10         58.88         61.96         5.02 o                         
   2  11  10         32.50         24.32         4.31 o                         
   3  11  10        200.92        208.58         6.88 o                         
   4  11  10        497.30        526.41        10.58 o                         
   5  11  10          1.22          1.81         6.51 o                         
   6  11  10        468.39        470.58        18.10 o                         
   7  11  10         34.48         21.97        10.59 o                         
   8  11  10         30.20         25.27        11.78 o                         
  -4  12  10         15.97         14.33         7.05 o                         
  -3  12  10          0.45          4.98         6.29 o                         
  -2  12  10         38.60         60.91         6.37 o                         
  -1  12  10          3.35          0.53         5.05 o                         
   0  12  10         45.26         52.22         5.58 o                         
   1  12  10         61.49         61.79         5.50 o                         
   2  12  10        376.21        403.34        10.20 o                         
   3  12  10          0.21          0.67         4.53 o                         
   4  12  10        550.40        590.91        19.56 o                         
   5  12  10        109.91        106.03        11.21 o                         
   6  12  10         31.19         42.39        10.95 o                         
   7  12  10        132.31        148.31        14.77 o                         
  -3  13  10          0.36          8.97         8.96 o                         
  -2  13  10         52.75         65.61         9.26 o                         
  -1  13  10         11.62          9.33         7.46 o                         
   0  13  10         65.28         62.11         8.61 o                         
   1  13  10          6.77          3.56         6.58 o                         
   2  13  10        388.10        433.62        17.04 o                         
   3  13  10        235.93        219.78        21.08 o                         
   4  13  10         31.63         37.08        10.04 o                         
   5  13  10        132.33        126.79        12.90 o                         
   6  13  10          7.02          4.09        12.09 o                         
  -2  14  10          9.85          5.41         9.45 o                         
  -1  14  10         23.94         16.14        10.76 o                         
   0  14  10         87.16         81.62        12.56 o                         
   1  14  10        188.13        182.87        14.22 o                         
   2  14  10         36.79         29.80         9.10 o                         
   3  14  10        127.68        101.19        12.09 o                         
   4  14  10         16.62         12.38        10.45 o                         
   5  14  10          7.99         -0.90        13.45 o                         
   1  15  10         90.82         86.52        12.09 o                         
   2  15  10        102.86         98.31        12.35 o                         
   1  -6  11         16.19         19.78         8.66 o                         
   2  -6  11          0.12          1.13         7.33 o                         
   3  -6  11         71.65         75.97         8.90 o                         
   4  -6  11         14.27         22.42        17.94 o                         
  -1  -5  11          8.44          6.87         8.02 o                         
   0  -5  11          9.18         11.06         6.89 o                         
   1  -5  11        232.65        259.16        24.09 o                         
   2  -5  11         38.00         42.82         7.33 o                         
   3  -5  11         17.13          4.34         6.55 o                         
   4  -5  11         98.50         84.26         8.33 o                         
   5  -5  11          2.12          1.68         7.81 o                         
   6  -5  11        107.45        115.61        10.61 o                         
  -2  -4  11         31.92         38.93         8.16 o                         
  -1  -4  11        295.03        351.38        21.72 o                         
   0  -4  11         33.89         41.37         6.27 o                         
   1  -4  11          1.69          0.61         5.42 o                         
   2  -4  11        430.47        442.57        14.10 o                         
   3  -4  11          1.05          6.34         7.41 o                         
   4  -4  11        284.97        285.36        11.54 o                         
   5  -4  11         61.71         71.40         7.41 o                         
   6  -4  11          2.80          4.20         7.22 o                         
   7  -4  11         15.71          7.10         7.97 o                         
  -3  -3  11        148.51        169.42        12.90 o                         
  -2  -3  11          4.26          1.83         6.74 o                         
  -1  -3  11          0.84          3.61         6.01 o                         
   0  -3  11        862.73        923.93        18.06 o                         
   1  -3  11          0.28          1.39         5.11 o                         
   2  -3  11        370.44        399.37        11.53 o                         
   3  -3  11        204.18        199.46         8.53 o                         
   4  -3  11         10.21         17.45         5.59 o                         
   5  -3  11        132.54        138.57         8.54 o                         
   6  -3  11         15.12         20.97         6.73 o                         
   7  -3  11         37.25         36.65         7.00 o                         
   8  -3  11          0.22          3.96         7.59 o                         
  -4  -2  11          1.21         -9.23         9.54 o                         
  -3  -2  11          0.41         -2.78         7.42 o                         
  -2  -2  11        611.78        713.99        16.75 o                         
  -1  -2  11          7.56          5.45         5.33 o                         
   0  -2  11        307.44        298.48         8.48 o                         
   1  -2  11        649.08        667.04        14.78 o                         
   2  -2  11         13.13         18.58         4.22 o                         
   3  -2  11        207.50        218.46         9.08 o                         
   4  -2  11          0.65          2.35         4.84 o                         
   5  -2  11        132.70        130.29        10.02 o                         
   6  -2  11         25.44         31.05         5.93 o                         
   7  -2  11         94.23         92.51         7.37 o                         
   8  -2  11          0.36         -0.65         6.71 o                         
  -5  -1  11          0.01          0.00        24.22 o                         
  -4  -1  11        214.71        265.37        26.46 o                         
  -3  -1  11         21.87         21.65         7.36 o                         
  -2  -1  11        124.65        126.07         7.73 o                         
  -1  -1  11       1073.05       1127.32        22.30 o                         
   0  -1  11          1.19         -3.52         6.82 o                         
   1  -1  11        161.52        174.58         9.43 o                         
   2  -1  11        110.21        102.86         8.93 o                         
   3  -1  11        336.40        337.35         8.16 o                         
   4  -1  11        178.60        180.35         6.57 o                         
   5  -1  11        259.24        244.27         8.73 o                         
   6  -1  11          0.97          1.48         4.63 o                         
   7  -1  11          0.90         -0.80         5.15 o                         
   8  -1  11        220.55        229.33        12.53 o                         
   9  -1  11         38.10         33.52         4.90 o                         
  -5   0  11         28.44         37.32        10.15 o                         
  -4   0  11         35.59         30.52        12.56 o                         
  -3   0  11        617.21        686.96        19.08 o                         
  -2   0  11          0.86          1.12         4.25 o                         
  -1   0  11        215.31        207.70         7.43 o                         
   0   0  11        559.54        532.72        19.55 o                         
   1   0  11        529.00        548.02        10.79 o                         
   2   0  11        253.31        243.23         6.83 o                         
   3   0  11        466.26        434.20         9.60 o                         
   4   0  11          3.02         -0.32         3.93 o                         
   5   0  11        146.50        149.50         7.06 o                         
   6   0  11        710.63        709.13        14.36 o                         
   7   0  11        248.67        249.77         9.34 o                         
   8   0  11         48.38         43.80         7.03 o                         
   9   0  11          1.31          3.64         5.00 o                         
  -5   1  11        132.63        159.63        13.27 o                         
  -4   1  11          4.77          3.62         7.13 o                         
  -3   1  11        198.01        185.37        21.97 o                         
  -2   1  11        755.48        783.53        19.56 o                         
  -1   1  11        254.74        256.70        10.12 o                         
   0   1  11        208.93        212.63         6.53 o                         
   1   1  11        454.16        447.20        11.10 o                         
   2   1  11         34.67         37.18         4.69 o                         
   3   1  11        688.13        665.60        16.00 o                         
   4   1  11       1435.43       1410.67        25.30 o                         
   5   1  11        546.46        508.75        10.86 o                         
   6   1  11        124.59        117.23         6.80 o                         
   7   1  11         52.21         61.62         9.03 o                         
   8   1  11         11.98          8.29         4.33 o                         
   9   1  11         52.78         58.97         6.01 o                         
  10   1  11          2.66          0.90        13.45 o                         
  -6   2  11         17.27         50.23        25.11 o                         
  -5   2  11         88.64         71.54        37.22 o                         
  -4   2  11        315.86        347.04        14.25 o                         
  -3   2  11         23.06         27.53         6.42 o                         
  -2   2  11        194.69        200.86         7.74 o                         
  -1   2  11        120.57        125.33        22.87 o                         
   0   2  11        103.22        113.52         6.15 o                         
   1   2  11        619.80        583.87        11.02 o                         
   2   2  11       1745.73       1803.34        29.70 o                         
   3   2  11        380.69        349.78         7.09 o                         
   4   2  11        131.96        126.56         6.39 o                         
   5   2  11        507.25        516.74        12.37 o                         
   6   2  11         55.38         55.58         6.09 o                         
   7   2  11        200.53        196.68         9.45 o                         
   8   2  11         12.18         11.63         4.66 o                         
   9   2  11         37.93         58.90        10.66 o                         
  10   2  11          7.41         17.39        11.41 o                         
  -6   3  11         73.35         53.52        11.66 o                         
  -5   3  11          2.82          6.91        13.01 o                         
  -4   3  11        114.68        100.76         7.46 o                         
  -3   3  11          2.51          0.73         4.88 o                         
  -2   3  11         35.25         36.12         5.44 o                         
  -1   3  11        173.37        193.90         6.88 o                         
   0   3  11       1210.64       1274.64        20.63 o                         
   1   3  11        206.73        182.69         9.81 o                         
   2   3  11        123.16        129.53         5.57 o                         
   3   3  11       1029.61        993.18        25.50 o                         
   4   3  11        184.13        184.57        12.00 o                         
   5   3  11        227.47        217.92         8.87 o                         
   6   3  11        218.39        220.87         8.65 o                         
   7   3  11         50.13         52.63         4.50 o                         
   8   3  11         28.61         34.45         5.05 o                         
   9   3  11          2.51          5.17         5.97 o                         
  10   3  11         10.62         13.06        10.69 o                         
  -6   4  11         34.64         35.31        10.85 o                         
  -5   4  11          0.95          0.84         7.17 o                         
  -4   4  11          0.77          3.50         6.09 o                         
  -3   4  11         39.06         47.09         6.87 o                         
  -2   4  11        334.64        328.05        20.63 o                         
  -1   4  11        153.85        149.55         6.92 o                         
   0   4  11        162.84        150.83         7.86 o                         
   1   4  11        907.21        894.60        19.14 o                         
   2   4  11        393.68        406.21         8.60 o                         
   3   4  11         19.97         22.27         4.49 o                         
   4   4  11       1387.56       1448.23        22.89 o                         
   5   4  11          4.31          9.35         4.24 o                         
   6   4  11         46.61         44.19         3.01 o                         
   7   4  11          0.53          1.30         3.87 o                         
   8   4  11         83.88         73.78         5.90 o                         
   9   4  11          2.36         10.34         5.74 o                         
  10   4  11         21.14         25.75        10.58 o                         
  -6   5  11          2.23          7.89         9.26 o                         
  -5   5  11          6.41          2.41         7.96 o                         
  -4   5  11         57.36         39.27         7.11 o                         
  -3   5  11         53.97         43.38         8.97 o                         
  -2   5  11         82.73         66.09         6.11 o                         
  -1   5  11        645.87        616.59        15.52 o                         
   0   5  11        584.88        616.98        12.67 o                         
   1   5  11         46.91         43.17         3.64 o                         
   2   5  11       2779.41       2819.62        41.32 o                         
   3   5  11          0.77         10.76         3.39 o                         
   4   5  11         92.82        102.22         5.30 o                         
   5   5  11        155.23        158.54         7.37 o                         
   6   5  11        301.35        278.72         8.67 o                         
   7   5  11          3.64          9.51         3.83 o                         
   8   5  11         47.03         42.61         5.24 o                         
   9   5  11        149.26        164.67         8.94 o                         
  10   5  11          8.76         14.51        13.57 o                         
  -6   6  11         17.38          6.73         9.91 o                         
  -5   6  11          3.88          7.31         8.17 o                         
  -4   6  11          6.49          0.73         8.07 o                         
  -3   6  11        277.49        227.42        10.76 o                         
  -2   6  11        462.49        504.12        19.73 o                         
  -1   6  11         18.62         16.09         4.61 o                         
   0   6  11       2411.42       2481.67        64.74 o                         
   1   6  11         10.09         21.88         3.64 o                         
   2   6  11        156.75        163.36         6.30 o                         
   3   6  11        825.61        796.30        14.14 o                         
   4   6  11        434.49        457.15        21.22 o                         
   5   6  11          2.39          2.95         2.78 o                         
   6   6  11         86.78         84.82         5.31 o                         
   7   6  11        409.89        402.68        10.04 o                         
   8   6  11          1.08          1.68         5.37 o                         
   9   6  11        212.99        185.89         9.67 o                         
  10   6  11         29.18         38.76        14.22 o                         
  -6   7  11          1.27          3.64         9.91 o                         
  -5   7  11         77.14         58.63         9.26 o                         
  -4   7  11        132.83        117.44         9.26 o                         
  -3   7  11          1.29          0.72         5.97 o                         
  -2   7  11       1065.01       1064.37        36.32 o                         
  -1   7  11         16.00         22.05         4.72 o                         
   0   7  11        213.97        195.17         7.58 o                         
   1   7  11        764.90        705.11        14.49 o                         
   2   7  11        358.10        393.57        12.43 o                         
   3   7  11          9.60         10.80         3.41 o                         
   4   7  11          9.53          9.79         3.03 o                         
   5   7  11        676.15        664.40        12.33 o                         
   6   7  11          9.64         12.89         4.92 o                         
   7   7  11        814.97        772.67        15.03 o                         
   8   7  11         94.85        115.43         7.31 o                         
   9   7  11         22.24         31.01         8.93 o                         
  -6   8  11         17.73         31.39        14.35 o                         
  -5   8  11          1.51         -4.29         8.40 o                         
  -4   8  11        236.19        185.68        12.07 o                         
  -3   8  11        103.82         99.65         7.96 o                         
  -2   8  11        241.07        214.18        11.21 o                         
  -1   8  11        303.33        307.43        12.11 o                         
   0   8  11        170.46        159.27         8.61 o                         
   1   8  11          5.92         11.33         4.18 o                         
   2   8  11         44.64         53.21         5.78 o                         
   3   8  11        498.63        519.20         9.14 o                         
   4   8  11         13.73          7.98         3.35 o                         
   5   8  11       1464.78       1409.21        22.65 o                         
   6   8  11        316.40        322.20         9.02 o                         
   7   8  11         82.11         99.31         6.44 o                         
   8   8  11        152.58        182.55         8.95 o                         
   9   8  11         60.34         48.23         9.40 o                         
  -5   9  11         52.95         78.74        10.56 o                         
  -4   9  11        114.78         92.50         9.26 o                         
  -3   9  11        120.76        104.62         8.79 o                         
  -2   9  11          4.72         -5.97         5.97 o                         
  -1   9  11          3.50          6.10         5.97 o                         
   0   9  11         25.92         22.17         3.08 o                         
   1   9  11        220.55        249.15        10.10 o                         
   2   9  11         19.11         16.33         3.59 o                         
   3   9  11        863.58        793.27        12.66 o                         
   4   9  11        734.81        691.68        11.90 o                         
   5   9  11         37.49         46.59         4.83 o                         
   6   9  11        365.05        416.96        10.71 o                         
   7   9  11        123.80        119.90         7.19 o                         
   8   9  11         77.44         87.27         9.22 o                         
   9   9  11          2.32          2.17        13.36 o                         
  -5  10  11         32.32         41.47         7.03 o                         
  -4  10  11          9.10         23.84         4.56 o                         
  -3  10  11         18.30         14.96         6.62 o                         
  -2  10  11          1.25          1.33         3.76 o                         
  -1  10  11         66.84         75.78         5.27 o                         
   0  10  11          4.35          5.31         3.59 o                         
   1  10  11        180.16        159.96         8.41 o                         
   2  10  11        802.26        780.39        13.93 o                         
   3  10  11          5.85          5.79         3.59 o                         
   4  10  11        613.56        668.90        13.10 o                         
   5  10  11        279.56        224.84         8.27 o                         
   6  10  11         23.13         25.38         5.69 o                         
   7  10  11         66.05         70.18         8.23 o                         
   8  10  11         31.86         29.09        10.73 o                         
  -4  11  11          0.94          2.72         5.71 o                         
  -3  11  11          0.70          7.59         5.07 o                         
  -2  11  11          0.79         -1.78         4.75 o                         
  -1  11  11         46.06         36.45         5.05 o                         
   0  11  11        480.22        492.41        12.17 o                         
   1  11  11         10.67         17.27         4.32 o                         
   2  11  11        528.31        533.24        11.11 o                         
   3  11  11        373.50        319.84         8.11 o                         
   4  11  11         14.17         12.65         4.62 o                         
   5  11  11        420.51        408.70        14.03 o                         
   6  11  11         53.41         83.63         9.00 o                         
   7  11  11         15.28         22.37        10.25 o                         
  -4  12  11          0.59          2.48         7.61 o                         
  -3  12  11          8.60          7.22         6.14 o                         
  -2  12  11        151.09        154.92        16.55 o                         
  -1  12  11          2.11         -0.42         5.05 o                         
   0  12  11        333.25        333.51        17.73 o                         
   1  12  11        204.94        214.79         8.54 o                         
   2  12  11         13.36         13.94         4.92 o                         
   3  12  11        676.83        676.95        12.64 o                         
   4  12  11          6.44         22.09         5.37 o                         
   5  12  11         50.03         55.10         9.91 o                         
   6  12  11         40.85         38.20        10.29 o                         
   7  12  11          8.55         -8.07        12.56 o                         
  -3  13  11          1.57          7.18        16.14 o                         
  -2  13  11        189.78        187.94        10.40 o                         
  -1  13  11         73.34         84.55         8.09 o                         
   0  13  11          2.80          3.36         5.67 o                         
   1  13  11        379.90        390.94        10.92 o                         
   2  13  11         35.21         12.65         5.48 o                         
   3  13  11         16.83         14.94         8.74 o                         
   4  13  11         49.95         60.07        10.15 o                         
   5  13  11         18.00         16.50        10.45 o                         
   6  13  11         10.88         16.14        13.45 o                         
  -1  14  11        145.04        166.57        12.71 o                         
   0  14  11         66.66         80.55        16.14 o                         
   1  14  11          3.54         -0.30         8.02 o                         
   2  14  11         46.02         39.64        10.04 o                         
   3  14  11          4.73         17.63        10.04 o                         
   4  14  11         20.96         15.25        14.80 o                         
   1  -5  12          3.10         10.58        11.78 o                         
   2  -5  12        170.02        188.65        16.77 o                         
   3  -5  12         77.13         64.82         8.96 o                         
   4  -5  12          8.32          8.07        17.04 o                         
  -1  -4  12          0.30          3.97         8.10 o                         
   0  -4  12        180.03        209.51        13.62 o                         
   1  -4  12        219.46        223.37        15.02 o                         
   2  -4  12         17.23         14.30         6.66 o                         
   3  -4  12         33.88         22.42         6.74 o                         
   4  -4  12          5.92         10.98         7.20 o                         
   5  -4  12          0.65          3.88         7.84 o                         
   6  -4  12         18.33         18.84        16.14 o                         
  -2  -3  12         68.31         72.91        11.48 o                         
  -1  -3  12        244.19        287.80        11.96 o                         
   0  -3  12          4.62         -0.96         5.48 o                         
   1  -3  12         84.75         78.30         6.22 o                         
   2  -3  12          9.01         10.00         5.40 o                         
   3  -3  12         20.49         16.44         6.07 o                         
   4  -3  12         70.24         70.12         6.66 o                         
   5  -3  12         85.94         82.85         7.63 o                         
   6  -3  12         19.26         18.95         7.61 o                         
   7  -3  12          5.92          5.63         7.85 o                         
  -3  -2  12        161.38        197.80        13.84 o                         
  -2  -2  12         59.21         80.74         7.54 o                         
  -1  -2  12         52.81         48.54         8.85 o                         
   0  -2  12          7.30          5.90         4.77 o                         
   1  -2  12         55.10         65.05         5.45 o                         
   2  -2  12        150.53        155.77         7.41 o                         
   3  -2  12         74.64         79.75         5.75 o                         
   4  -2  12         37.52         40.81         5.98 o                         
   5  -2  12          0.24         -0.27         6.10 o                         
   6  -2  12        307.53        314.42        15.41 o                         
   7  -2  12         11.83         14.84         7.00 o                         
   8  -2  12         13.99          4.93         8.08 o                         
  -4  -1  12         66.58         83.41        25.11 o                         
  -3  -1  12         11.54          4.09         8.17 o                         
  -2  -1  12         51.46         44.15         6.71 o                         
  -1  -1  12         25.81         34.82         5.56 o                         
   0  -1  12        229.94        241.63        14.81 o                         
   1  -1  12         46.85         51.77         8.39 o                         
   2  -1  12        120.91        115.89         9.91 o                         
   3  -1  12         18.40         28.20         4.98 o                         
   4  -1  12        652.87        610.88        14.46 o                         
   5  -1  12         30.57         29.78         5.58 o                         
   6  -1  12         24.34         14.16         5.41 o                         
   7  -1  12        178.75        169.35         8.79 o                         
   8  -1  12         33.58         28.23         8.47 o                         
  -4   0  12         53.10         56.05        10.15 o                         
  -3   0  12          2.81          3.36         7.30 o                         
  -2   0  12        140.97        155.08         9.45 o                         
  -1   0  12          5.43         -3.62         9.81 o                         
   0   0  12         87.00        103.40        11.36 o                         
   1   0  12         46.88         52.42         8.76 o                         
   2   0  12        826.40        821.40        19.12 o                         
   3   0  12        179.95        169.85         6.25 o                         
   4   0  12          7.51          4.10         4.24 o                         
   5   0  12        556.25        522.92        11.98 o                         
   6   0  12         70.24         75.26        10.87 o                         
   7   0  12          5.39          4.50         6.62 o                         
   8   0  12          0.46         -3.89         7.46 o                         
   9   0  12          5.93         15.84         8.94 o                         
  -4   1  12         30.69         23.24         8.74 o                         
  -3   1  12          1.93         -5.18         6.61 o                         
  -2   1  12         14.04         17.65         5.85 o                         
  -1   1  12         29.42         44.37        15.70 o                         
   0   1  12        452.40        483.78        26.01 o                         
   1   1  12        547.32        553.61        10.23 o                         
   2   1  12          1.66          3.32         4.56 o                         
   3   1  12        832.84        831.12        20.32 o                         
   4   1  12         97.47        130.49         7.51 o                         
   5   1  12         79.78         64.23        10.07 o                         
   6   1  12         67.19         85.34         7.34 o                         
   7   1  12         53.75         67.57         8.38 o                         
   8   1  12         61.23         69.88         8.93 o                         
   9   1  12          3.56          2.05         8.72 o                         
  -5   2  12         12.04         12.53        10.25 o                         
  -4   2  12          5.99         14.00         8.10 o                         
  -3   2  12          0.50         -4.19         6.42 o                         
  -2   2  12         37.67         37.40         6.28 o                         
  -1   2  12        554.89        559.98        18.00 o                         
   0   2  12          9.36         12.30         6.29 o                         
   1   2  12        831.37        895.88        16.25 o                         
   2   2  12        226.67        227.25         9.45 o                         
   3   2  12        115.92        103.79         5.23 o                         
   4   2  12        232.20        237.27         8.33 o                         
   5   2  12         71.94         75.17         5.79 o                         
   6   2  12        144.80        147.48         8.57 o                         
   7   2  12          9.96         14.36         6.58 o                         
   8   2  12         69.22         63.13         8.45 o                         
   9   2  12         11.58         14.19         5.12 o                         
  -5   3  12          3.28         10.61         9.54 o                         
  -4   3  12          8.99         11.36         8.02 o                         
  -3   3  12        261.68        286.23        11.81 o                         
  -2   3  12         15.12          9.35         5.42 o                         
  -1   3  12        444.45        447.18        27.76 o                         
   0   3  12        469.15        458.23        21.53 o                         
   1   3  12         71.13         76.57         9.59 o                         
   2   3  12        478.30        492.12        10.81 o                         
   3   3  12          6.59          6.19         3.54 o                         
   4   3  12         92.43         94.17        11.42 o                         
   5   3  12        182.45        198.05         8.09 o                         
   6   3  12        173.27        159.75         8.38 o                         
   7   3  12          2.37          7.49         6.18 o                         
   8   3  12        293.96        239.08         8.54 o                         
   9   3  12         21.85         25.21         5.43 o                         
  -5   4  12         95.95         90.59        11.66 o                         
  -4   4  12         20.96         14.71         7.46 o                         
  -3   4  12        105.23         87.31         7.61 o                         
  -2   4  12        340.75        291.67        14.80 o                         
  -1   4  12         34.88         33.57         4.81 o                         
   0   4  12        834.35        772.62        17.87 o                         
   1   4  12         49.25         46.77         3.85 o                         
   2   4  12          2.16          2.43         3.62 o                         
   3   4  12        469.11        443.83        15.38 o                         
   4   4  12        247.33        254.34         8.42 o                         
   5   4  12        122.47        108.39        11.45 o                         
   6   4  12        582.99        493.98        13.01 o                         
   7   4  12        283.25        299.93        10.98 o                         
   8   4  12          0.13         -1.90         4.33 o                         
   9   4  12         56.24         42.11         6.05 o                         
  -5   5  12         15.69          6.53         8.61 o                         
  -4   5  12        121.72        101.77        17.04 o                         
  -3   5  12         16.83         17.41         6.64 o                         
  -2   5  12        662.84        629.76        16.81 o                         
  -1   5  12        175.08        175.61        10.31 o                         
   0   5  12         11.47          9.23         3.33 o                         
   1   5  12        453.68        433.09        17.76 o                         
   2   5  12        168.05        211.34         6.47 o                         
   3   5  12        446.28        412.30        12.17 o                         
   4   5  12        704.39        681.61        13.11 o                         
   5   5  12        716.45        709.01        15.82 o                         
   6   5  12          3.53          5.52         5.20 o                         
   7   5  12        278.61        244.42         7.10 o                         
   8   5  12         15.56         15.71         5.09 o                         
   9   5  12         12.50          3.38         6.20 o                         
  -5   6  12         15.14         14.80         9.26 o                         
  -4   6  12        205.84        181.29        12.07 o                         
  -3   6  12        104.15         94.09         8.13 o                         
  -2   6  12          5.97         -4.78         5.30 o                         
  -1   6  12        271.71        294.17        22.87 o                         
   0   6  12          7.47         12.22         4.61 o                         
   1   6  12        285.28        249.65        12.97 o                         
   2   6  12        546.74        542.77        12.26 o                         
   3   6  12        580.61        569.84        11.39 o                         
   4   6  12         16.07         24.13         4.48 o                         
   5   6  12        634.26        610.10        14.50 o                         
   6   6  12        133.60        133.25         5.68 o                         
   7   6  12         12.04          9.19         4.09 o                         
   8   6  12        161.79        155.61         7.75 o                         
   9   6  12          7.09          1.89         6.15 o                         
  -5   7  12         39.33         44.12         9.45 o                         
  -4   7  12         18.03         21.70         7.96 o                         
  -3   7  12         82.26         78.99         7.96 o                         
  -2   7  12         39.18         28.73         6.11 o                         
  -1   7  12         69.92         63.41        12.11 o                         
   0   7  12        144.80        120.97         8.52 o                         
   1   7  12        247.54        262.65        16.95 o                         
   2   7  12          2.65          5.98         4.29 o                         
   3   7  12        595.60        604.77        12.17 o                         
   4   7  12        345.35        343.45         9.04 o                         
   5   7  12          6.68          7.94         2.37 o                         
   6   7  12        345.30        357.37         8.83 o                         
   7   7  12         70.54         76.61         5.84 o                         
   8   7  12          1.27          1.71         5.65 o                         
   9   7  12         43.37         53.78         7.89 o                         
  -5   8  12         11.62          9.63         9.26 o                         
  -4   8  12         38.09         25.05         8.13 o                         
  -3   8  12         11.38          7.60         6.79 o                         
  -2   8  12          4.02          8.07         5.97 o                         
  -1   8  12         57.48         56.56         9.87 o                         
   0   8  12         82.37         76.21         6.64 o                         
   1   8  12        306.41        307.95         9.57 o                         
   2   8  12        474.75        478.19        11.84 o                         
   3   8  12          7.01          2.00         3.90 o                         
   4   8  12        311.15        325.50         6.94 o                         
   5   8  12        388.15        400.80         9.13 o                         
   6   8  12          7.24          7.81         4.64 o                         
   7   8  12         96.36         93.96         6.53 o                         
   8   8  12          9.38         15.37         6.30 o                         
   9   8  12         11.81          7.11        12.90 o                         
  -5   9  12          0.62         -1.79        13.45 o                         
  -4   9  12         25.42         31.39         8.79 o                         
  -3   9  12          4.90          2.73         6.64 o                         
  -2   9  12         30.64         34.08         7.11 o                         
  -1   9  12         62.51         38.63         6.64 o                         
   0   9  12        508.67        501.34        21.53 o                         
   1   9  12         76.54         71.50         6.14 o                         
   2   9  12         97.18        113.70         7.28 o                         
   3   9  12        564.06        526.00         9.26 o                         
   4   9  12          3.98          2.79         3.61 o                         
   5   9  12        305.08        301.78         7.69 o                         
   6   9  12          0.28         -4.63         4.63 o                         
   7   9  12          5.38          3.30         5.49 o                         
   8   9  12          1.26         -1.32         7.45 o                         
  -4  10  12          0.10          1.06         8.28 o                         
  -3  10  12          0.35         -7.46         7.46 o                         
  -2  10  12        280.91        283.08        22.42 o                         
  -1  10  12        222.64        244.76        17.49 o                         
   0  10  12         19.97         13.03         6.11 o                         
   1  10  12        364.45        333.66         7.77 o                         
   2  10  12          1.26         -3.49         4.40 o                         
   3  10  12        485.42        482.95         9.37 o                         
   4  10  12         21.65         22.53         5.15 o                         
   5  10  12          1.72          3.33         4.23 o                         
   6  10  12         25.73         22.57         5.60 o                         
   7  10  12        218.05        233.94         9.88 o                         
   8  10  12          5.02         11.44         8.79 o                         
  -4  11  12         73.75         74.44        14.35 o                         
  -3  11  12        118.88        133.29        11.21 o                         
  -2  11  12          3.86          0.74         3.88 o                         
  -1  11  12        203.27        187.49         7.52 o                         
   0  11  12         33.56         38.84         4.80 o                         
   1  11  12        313.05        293.57         8.40 o                         
   2  11  12         13.28          6.40         4.09 o                         
   3  11  12          1.32          1.59         3.92 o                         
   4  11  12        132.09        118.18         7.44 o                         
   5  11  12         93.49        103.99         6.30 o                         
   6  11  12         12.53          1.60         5.90 o                         
   7  11  12         47.97         51.62         9.86 o                         
  -3  12  12         70.51         72.92         6.55 o                         
  -2  12  12         74.55         73.82         6.36 o                         
  -1  12  12        122.84         97.16         6.89 o                         
   0  12  12          8.33          9.99         4.84 o                         
   1  12  12          1.10         -1.97         4.79 o                         
   2  12  12        111.92        102.62         6.16 o                         
   3  12  12          5.81         11.39         4.80 o                         
   4  12  12         22.37         19.06         5.17 o                         
   5  12  12         98.69        131.29         7.14 o                         
   6  12  12        229.76        247.72        15.89 o                         
  -2  13  12         27.55         36.07         6.76 o                         
  -1  13  12          7.57          8.37         5.67 o                         
   0  13  12         24.07         19.22         5.95 o                         
   1  13  12         47.71         44.11         6.30 o                         
   2  13  12         28.72         30.93         5.58 o                         
   3  13  12         28.17         30.25         5.66 o                         
   4  13  12        169.08        176.45        25.11 o                         
   5  13  12         11.08         10.61        10.15 o                         
  -1  14  12         36.78         61.89        18.84 o                         
   0  14  12         19.07          9.93         8.42 o                         
   1  14  12          0.90         -2.16         7.73 o                         
   2  14  12         76.59         91.56        10.85 o                         
   3  14  12          0.95          1.00         9.54 o                         
   4  14  12        112.40        140.81        26.01 o                         
   2  -4  13         52.94         54.19         9.94 o                         
   3  -4  13        126.67        141.81        16.16 o                         
   0  -3  13         47.82         57.48         7.62 o                         
   1  -3  13         32.23         48.92         6.97 o                         
   2  -3  13        100.32        119.20        12.66 o                         
   3  -3  13         13.82         17.34         6.74 o                         
   4  -3  13        136.93        126.24        12.34 o                         
   5  -3  13         46.30         45.39         7.47 o                         
   6  -3  13         32.46         38.57        17.94 o                         
  -1  -2  13          1.61          1.57         7.01 o                         
   0  -2  13        182.20        209.69         9.69 o                         
   1  -2  13         32.69         46.88         6.16 o                         
   2  -2  13        221.42        210.79         9.13 o                         
   3  -2  13        139.96        140.22         8.17 o                         
   4  -2  13         14.65         18.92         6.17 o                         
   5  -2  13        190.62        193.62        11.26 o                         
   6  -2  13          0.19         -2.34         7.64 o                         
   7  -2  13         31.72         28.70        17.94 o                         
  -2  -1  13        150.44        175.53        30.94 o                         
  -1  -1  13         45.40         52.58         6.31 o                         
   0  -1  13        148.90        164.22        21.53 o                         
   1  -1  13        215.96        251.69        13.24 o                         
   2  -1  13         17.07         15.33         8.77 o                         
   3  -1  13        500.54        513.36        12.33 o                         
   4  -1  13          3.71          7.46         5.53 o                         
   5  -1  13         27.35         26.05         6.45 o                         
   6  -1  13         16.03         16.98         7.15 o                         
   7  -1  13          4.05          7.83         7.71 o                         
  -3   0  13         12.44          8.92         8.28 o                         
  -2   0  13         64.49         76.36         8.23 o                         
  -1   0  13        192.00        244.18        18.00 o                         
   0   0  13         12.95         10.66        10.73 o                         
   1   0  13        514.86        553.70        14.44 o                         
   2   0  13         51.11         45.14         8.25 o                         
   3   0  13         31.06         23.34         4.42 o                         
   4   0  13        193.28        188.49         8.02 o                         
   5   0  13         32.71         25.56         5.50 o                         
   6   0  13         36.91         28.38         9.38 o                         
   7   0  13         33.77         24.61         8.15 o                         
   8   0  13         50.89         49.71         8.96 o                         
  -3   1  13        138.26        176.38        43.50 o                         
  -2   1  13          3.89          4.74         6.66 o                         
  -1   1  13        184.74        215.26        23.32 o                         
   0   1  13        154.67        175.41        13.62 o                         
   1   1  13         63.23         64.72         8.59 o                         
   2   1  13        691.13        683.82        22.14 o                         
   3   1  13         94.13         97.88         6.30 o                         
   4   1  13         29.95         33.00         5.23 o                         
   5   1  13          5.74         -3.28         5.62 o                         
   6   1  13         75.23         83.44         8.67 o                         
   7   1  13         67.38         81.56         8.57 o                         
   8   1  13         98.31        103.41         9.67 o                         
  -4   2  13          4.42          6.02         8.33 o                         
  -3   2  13         50.67         42.08        12.11 o                         
  -2   2  13        122.74        124.67         9.87 o                         
   0   2  13        988.17       1001.09        25.68 o                         
   1   2  13         38.98         37.74         6.31 o                         
   2   2  13         22.62         18.94         6.69 o                         
   3   2  13         42.82         46.45         5.66 o                         
   4   2  13        167.93        169.87         9.60 o                         
   5   2  13         30.28         34.87         5.77 o                         
   6   2  13        107.40        110.98         8.01 o                         
   7   2  13        209.98        198.81        11.22 o                         
   8   2  13          4.19         -2.78         8.09 o                         
   9   2  13         10.52          6.24        12.51 o                         
  -4   3  13         42.14         36.77         9.87 o                         
  -3   3  13         23.92         13.45         8.07 o                         
  -2   3  13        629.33        641.07        17.75 o                         
  -1   3  13          1.18          5.76         6.28 o                         
   0   3  13         37.90         30.49        10.76 o                         
   1   3  13        263.03        261.47        10.52 o                         
   2   3  13        257.92        279.46        19.36 o                         
   3   3  13          0.95         -2.16         3.65 o                         
   4   3  13         34.90         34.46         4.59 o                         
   5   3  13        387.51        383.67        11.35 o                         
   6   3  13          0.13          1.74         8.44 o                         
   7   3  13        106.41         84.93         7.64 o                         
   8   3  13        159.01        181.54        12.07 o                         
   9   3  13          0.65          2.93         9.42 o                         
  -4   4  13        255.23        271.76        17.04 o                         
  -3   4  13          4.61          7.74         6.92 o                         
  -2   4  13         29.45         10.94         5.53 o                         
  -1   4  13        316.78        325.35        10.59 o                         
   0   4  13         96.10        100.48        10.76 o                         
   1   4  13          1.60          1.90         3.85 o                         
   2   4  13         19.60         17.95         3.69 o                         
   3   4  13        652.08        669.86        12.98 o                         
   4   4  13          3.83          4.12         4.49 o                         
   5   4  13        169.18        141.33        13.41 o                         
   6   4  13        323.60        323.77        19.66 o                         
   7   4  13          0.85          0.96         6.46 o                         
   8   4  13        211.80        235.97        12.41 o                         
   9   4  13          0.05          0.42         8.86 o                         
  -4   5  13         20.07          8.90         8.13 o                         
  -3   5  13        118.67        136.72        10.11 o                         
  -2   5  13          2.38          4.44         7.62 o                         
  -1   5  13         10.32          9.57         5.83 o                         
   0   5  13         16.79         13.51         4.14 o                         
   1   5  13        496.90        512.23        17.12 o                         
   2   5  13          7.21          5.41         3.63 o                         
   3   5  13        101.48         99.25         6.47 o                         
   4   5  13        524.43        533.90        11.49 o                         
   5   5  13          0.77         -3.82         4.49 o                         
   6   5  13        515.88        544.14        14.22 o                         
   7   5  13         19.96         19.43         6.36 o                         
   8   5  13          6.57         -2.48         7.04 o                         
   9   5  13          5.56          2.32         5.61 o                         
  -4   6  13          2.82          1.54         8.61 o                         
  -3   6  13          8.58         -4.29         6.79 o                         
  -2   6  13          7.32          8.84         8.07 o                         
  -1   6  13         76.23         69.29        12.56 o                         
   0   6  13         72.04         75.32         6.23 o                         
   1   6  13         24.26         18.10         5.25 o                         
   2   6  13        915.62        936.21        17.35 o                         
   3   6  13          0.90         -2.51         4.04 o                         
   4   6  13        430.87        440.09        10.46 o                         
   5   6  13        148.07        136.47         8.01 o                         
   6   6  13         30.06         24.20         5.79 o                         
   7   6  13        105.23        106.40        11.28 o                         
   8   6  13         43.09         40.06         5.26 o                         
   9   6  13          0.09          0.72         5.90 o                         
  -4   7  13          1.33          2.09         8.13 o
[truncated: 33,778 more chars]
